# Supplementary material for: Spatial patterns and driving factors of plant diversity along the urban–rural gradient in the context of urbanization in Zhengzhou, China
Source: PeerJ. 2024 Oct 11;12:e18261. doi: 10.7717/peerj.18261 (PMC11472805; doi:10.7717/peerj.18261)
Supplement: Supplemental Information 1 [file peerj-12-18261-s001.zip]

Archive with 70 entries (63 files):
- Plant diversity calculations/
- Plant diversity calculations/4 sample zones - arbor alpha diversity.csv
- Plant diversity calculations/4 sample zones - herb alpha diversity.csv
- Plant diversity calculations/4 sample zones - shrub alpha diversity.csv
- Plant diversity calculations/4 sample zones -all plant alpha diversity.csv
- Raw data for making PCOA diagrams/
- Raw data for making PCOA diagrams/Original table of all plants in 4 sample zones.xlsx
- Raw data for making PCOA diagrams/Original table of herbs in 4 sample zones.xlsx
- Raw data for making PCOA diagrams/Original table of shrubs in 4 sample zones.xlsx
- Raw data for making PCOA diagrams/Original table of trees in 4 sample zones.xlsx
- Raw data for Wayne diagrams/
- Raw data for Wayne diagrams/Family/
- Raw data for Wayne diagrams/Family/Herbaceous of the eastern sample zone - Family.csv
- Raw data for Wayne diagrams/Family/Herbaceous of the southern sample zone - Family.csv
- Raw data for Wayne diagrams/Family/Herbaceous of the western sample zone - Family.csv
- Raw data for Wayne diagrams/Family/Herbaceous plants of the northern sample zone - Family.csv
- Raw data for Wayne diagrams/Family/Shrubs of the eastern sample zone - Family.csv
- Raw data for Wayne diagrams/Family/Shrubs of the northern sample zone - Family.csv
- Raw data for Wayne diagrams/Family/Shrubs of the southern sample zone - Family.csv
- Raw data for Wayne diagrams/Family/Shrubs of the western sample zone - Family.csv
- Raw data for Wayne diagrams/Family/Trees of the eastern sample zone - Family.csv
- Raw data for Wayne diagrams/Family/Trees of the northern sample zone - Family.csv
- Raw data for Wayne diagrams/Family/Trees of the southern sample zone - Family.csv
- Raw data for Wayne diagrams/Family/Trees of the western sample zone - Family.csv
- Raw data for Wayne diagrams/Genus/
- Raw data for Wayne diagrams/Genus/Herbaceous of the eastern sample zone - Genus.csv
- Raw data for Wayne diagrams/Genus/Herbaceous of the southern sample zone - Genus.csv
- Raw data for Wayne diagrams/Genus/Herbaceous of the western sample zone - Genus.csv
- Raw data for Wayne diagrams/Genus/Herbaceous plants of the northern sample zone - Genus.csv
- Raw data for Wayne diagrams/Genus/Shrubs of the eastern sample zone - Genus.csv
- Raw data for Wayne diagrams/Genus/Shrubs of the northern sample zone - Genus.csv
- Raw data for Wayne diagrams/Genus/Shrubs of the southern sample zone - Genus.csv
- Raw data for Wayne diagrams/Genus/Shrubs of the western sample zone - Genus.csv
- Raw data for Wayne diagrams/Genus/Trees of the eastern sample zone - Genus.csv
- Raw data for Wayne diagrams/Genus/Trees of the northern sample zone - Genus.csv
- Raw data for Wayne diagrams/Genus/Trees of the southern sample zone -Genus.csv
- Raw data for Wayne diagrams/Genus/Trees of the western sample zone - Genus.csv
- Raw data for Wayne diagrams/Species/
- Raw data for Wayne diagrams/Species/Herbaceous of the eastern sample zone-Species.csv
- Raw data for Wayne diagrams/Species/Herbaceous of the southern sample zone-Species.csv
- Raw data for Wayne diagrams/Species/Herbaceous of the western sample zone -Species.csv
- Raw data for Wayne diagrams/Species/Herbaceous plants of the northern sample zone -Species.csv
- Raw data for Wayne diagrams/Species/Shrubs of the eastern sample zone-Species.csv
- Raw data for Wayne diagrams/Species/Shrubs of the northern sample zone-Species.csv
- Raw data for Wayne diagrams/Species/Shrubs of the southern sample zone-Species.csv
- Raw data for Wayne diagrams/Species/Shrubs of the western sample zone-Species.csv
- Raw data for Wayne diagrams/Species/Trees of the eastern sample zone-Species.csv
- Raw data for Wayne diagrams/Species/Trees of the northern sample zone-Species.csv
- Raw data for Wayne diagrams/Species/Trees of the southern sample zone-Species.csv
- Raw data for Wayne diagrams/Species/Trees of the western sample zone-Species.csv
- Raw data on distribution patterns/
- Raw data on distribution patterns/bddx:Native plant east-west sample zone.xlsx
- Raw data on distribution patterns/bdnb:Native plant north-south sample zones.xlsx
- Raw data on distribution patterns/cbdx:East-West sample zone of herbaceous plants.xlsx
- Raw data on distribution patterns/cbnb:North-South sample zone of herbaceous plants.xlsx
- Raw data on distribution patterns/gmdx:Shrub east-west sample zone.xlsx
- Raw data on distribution patterns/gmnb:Shrubs North-South Sample Zone.xlsx
- Raw data on distribution patterns/qmdx:Tree  east-west sample zone.xlsx
- Raw data on distribution patterns/qmnb:Tree  north-south sample zone.xlsx
- Raw data on distribution patterns/sywzdx:East-West sample zone for all species.xlsx
- Raw data on distribution patterns/sywznb:North-South sample zone for all species.xlsx
- Raw data on distribution patterns/wldx:East-West sample zone of exotic plants.xlsx
- Raw data on distribution patterns/wlnb:North-South sample zone of exotic plants.xlsx
- Raw data on distribution patterns/zpdx:Cultivated Plants East-West Ribbon.xlsx
- Raw data on distribution patterns/zpnb:Cultivated Plants North-South Ribbon.xlsx
- Raw data on distribution patterns/zsdx:East-West sample zone for Spontaneous plant.xlsx
- Raw data on distribution patterns/zsnb:North-South sample zone for Spontaneous plant.xlsx
- Raw data on plant species richness for each type of plant and each influencing factor.xlsx
- Table 3   Generalised linear model prediction results table.xlsx
- Total Species Trees, shrubs and grasses Radar map production statistic table.xlsx
