# Supplementary material for: Spatial patterns and driving factors of plant diversity along the urban–rural gradient in the context of urbanization in Zhengzhou, China
Source: PeerJ. 2024 Oct 11;12:e18261. doi: 10.7717/peerj.18261 (PMC11472805; doi:10.7717/peerj.18261)
Supplement: Supplemental Information 1 [file peerj-12-18261-s001.zip › Plant diversity calculations/4 sample zones - arbor alpha diversity.csv]

	Shannon	Simpson	Richness	Pielou	Evenness
E	1.94267530666918	0.719199822356788	71	0.455740370543042	0.455740370543042
N	1.86473463147091	0.711398444375118	64	0.448373900899499	0.448373900899499
S	1.82867390592136	0.707387138855552	51	0.465095372160308	0.465095372160308
W	1.93604007554755	0.719316982370398	76	0.447046706278976	0.447046706278976
