# Supplementary material for: Spatial patterns and driving factors of plant diversity along the urban–rural gradient in the context of urbanization in Zhengzhou, China
Source: PeerJ. 2024 Oct 11;12:e18261. doi: 10.7717/peerj.18261 (PMC11472805; doi:10.7717/peerj.18261)
Supplement: Supplemental Information 1 [file peerj-12-18261-s001.zip › Plant diversity calculations/4 sample zones - herb alpha diversity.csv]

	Shannon	Simpson	Richness	Pielou	Evenness
E	2.10633905872553	0.806722945115907	163	0.413514400135271	0.413514400135271
N	2.0505773828244	0.804108860929655	124	0.425406141719237	0.425406141719237
S	2.03231584160136	0.802653511883723	116	0.427532824643505	0.427532824643505
W	1.99047568352812	0.786294349204835	132	0.407650303060786	0.407650303060786
