# Supplementary material for: Spatial patterns and driving factors of plant diversity along the urban–rural gradient in the context of urbanization in Zhengzhou, China
Source: PeerJ. 2024 Oct 11;12:e18261. doi: 10.7717/peerj.18261 (PMC11472805; doi:10.7717/peerj.18261)
Supplement: Supplemental Information 1 [file peerj-12-18261-s001.zip › Plant diversity calculations/4 sample zones - shrub alpha diversity.csv]

	Shannon	Simpson	Richness	Pielou	Evenness
E	2.28459673144939	0.845386596125765	73	0.532483003926939	0.532483003926939
N	2.42018671796798	0.884596095048971	70	0.569657391636986	0.569657391636986
S	1.89881042945655	0.74508819826673	57	0.469647873269127	0.469647873269127
W	2.34274142971677	0.858509996831668	76	0.540957211085612	0.540957211085612
