# Supplementary material for: Spatial patterns and driving factors of plant diversity along the urban–rural gradient in the context of urbanization in Zhengzhou, China
Source: PeerJ. 2024 Oct 11;12:e18261. doi: 10.7717/peerj.18261 (PMC11472805; doi:10.7717/peerj.18261)
Supplement: Supplemental Information 1 [file peerj-12-18261-s001.zip › Plant diversity calculations/4 sample zones -all plant alpha diversity.csv]

	Shannon	Simpson	Richness	Pielou	Evenness
E	2.28825597793358	0.7343233010887	271	0.40846259265423	0.40846259265423
N	2.2779148367107	0.734082474042427	225	0.420582091828201	0.420582091828201
S	2.2442132565722	0.732186486126315	196	0.425192213785553	0.425192213785553
W	2.31619795271102	0.7350823138725	240	0.42261458656697	0.42261458656697
