# Supplementary material for: Spatial patterns and driving factors of plant diversity along the urban–rural gradient in the context of urbanization in Zhengzhou, China
Source: PeerJ. 2024 Oct 11;12:e18261. doi: 10.7717/peerj.18261 (PMC11472805; doi:10.7717/peerj.18261)
Supplement: Supplemental Information 1 [file peerj-12-18261-s001.zip › Raw data for making PCOA diagrams/Original table of herbs in 4 sample zones.xlsx]

## Sheet: Herbs in four sample zones
		Sample	Species
E	ZZ016	EZZ016	Viola × wittrockiana
E	ZZ016	EZZ016	Veronica persica
E	ZZ016	EZZ016	Symphyotrichum subulatum
E	ZZ016	EZZ016	Cynodon dactylon
E	ZZ016	EZZ016	Lolium perenne
E	ZZ016	EZZ016	Erigeron canadensis
E	ZZ016	EZZ016	Argyranthemum frutescens
E	ZZ016	EZZ016	Asparagus cochinchinensis
E	ZZ016	EZZ016	Glandularia × hybrida
E	ZZ016	EZZ016	Dimorphotheca pluvialis
E	ZZ016	EZZ016	Chrysanthemum multicaule
E	ZZ016	EZZ016	Lupinus polyphyllus
E	ZZ016	EZZ016	Sedum lineare
E	ZZ016	EZZ016	Setaria viridis
E	ZZ016	EZZ016	Aquilegia vulgaris
E	ZZ016	EZZ016	Cotoneaster franchetii
E	ZZ016	EZZ016	Penstemon digitalis
E	ZZ016	EZZ016	Festuca glauca
E	ZZ016	EZZ016	Trimezia martinicensis
E	ZZ016	EZZ016	Aspidistra elatior
E	ZZ016	EZZ016	Ophiopogon japonicus
E	ZZ021	EZZ021	Erigeron canadensis
E	ZZ021	EZZ021	Impatiens balsamina
E	ZZ021	EZZ021	Phedimus aizoon
E	ZZ021	EZZ021	Mentha canadensis
E	ZZ021	EZZ021	Cynodon dactylon
E	ZZ021	EZZ021	Chenopodium album
E	ZZ021	EZZ021	Ophiopogon japonicus
E	ZZ022	EZZ022	Yucca gloriosa
E	ZZ022	EZZ022	Lolium perenne
E	ZZ022	EZZ022	Zoysia japonica
E	ZZ022	EZZ022	Ophiopogon japonicus
E	ZZ022	EZZ022	Nymphaea tetragona
E	ZZ022	EZZ022	Typha orientalis
E	ZZ022	EZZ022	Phyllostachys reticulata
E	ZZ022	EZZ022	Oxalis corymbosa
E	ZZ022	EZZ022	Cynodon dactylon
E	ZZ022	EZZ022	Amaranthus blitum
E	ZZ022	EZZ022	Erigeron canadensis
E	ZZ022	EZZ022	Stellaria media
E	ZZ022	EZZ022	Polygonum aviculare
E	ZZ027	EZZ027	Poa annua
E	ZZ027	EZZ027	Lolium perenne
E	ZZ027	EZZ027	Erigeron canadensis
E	ZZ027	EZZ027	Cynodon dactylon
E	ZZ027	EZZ027	Polygonum aviculare
E	ZZ027	EZZ027	Brassica oleracea
E	ZZ027	EZZ027	Viola × wittrockiana
E	ZZ027	EZZ027	Trifolium repens
E	ZZ027	EZZ027	Dianthus caryophyllus
E	ZZ027	EZZ027	Causonis japonica
E	ZZ027	EZZ027	Festuca glauca
E	ZZ027	EZZ027	Oxalis corymbosa
E	ZZ027	EZZ027	Mazus pumilus
E	ZZ027	EZZ027	Veronica hederifolia
E	ZZ027	EZZ027	Heuchera micrantha
E	ZZ027	EZZ027	Cortaderia selloana
E	ZZ027	EZZ027	Juncus effusus
E	ZZ027	EZZ027	Hosta cv. Regal Splendor
E	ZZ027	EZZ027	Eleusine indica
E	ZZ027	EZZ027	Chenopodium album
E	ZZ027	EZZ027	Glandularia tenera
E	ZZ027	EZZ027	Leonurus japonicus
E	ZZ027	EZZ027	Polypogon fugax
E	ZZ027	EZZ027	Symphyotrichum subulatum
E	ZZ027	EZZ027	Spiraea japonica
E	ZZ027	EZZ027	Zephyranthes candida
E	ZZ028	EZZ028	Glandularia × hybrida
E	ZZ028	EZZ028	Petunia × hybrida
E	ZZ028	EZZ028	Tagetes erecta
E	ZZ028	EZZ028	Tradescantia pallida
E	ZZ028	EZZ028	Pelargonium hortorum
E	ZZ028	EZZ028	Dianthus gratianopolitanus
E	ZZ028	EZZ028	Digitaria sanguinalis
E	ZZ028	EZZ028	Hydrocotyle sibthorpioides
E	ZZ028	EZZ028	Stellaria media
E	ZZ028	EZZ028	Potentilla supina
E	ZZ028	EZZ028	Youngia japonica
E	ZZ028	EZZ028	Oxalis corymbosa
E	ZZ028	EZZ028	Zoysia japonica
E	ZZ028	EZZ028	Lolium multiflorum
E	ZZ192	EZZ192	Poa annua
E	ZZ192	EZZ192	Bromus catharticus
E	ZZ192	EZZ192	Erigeron canadensis
E	ZZ192	EZZ192	Zoysia japonica
E	ZZ192	EZZ192	Imperata cylindrica
E	ZZ192	EZZ192	Iris tectorum
E	ZZ202	EZZ202	Rosa multiflora
E	ZZ202	EZZ202	Ophiopogon japonicus
E	ZZ202	EZZ202	Rubia cordifolia
E	ZZ202	EZZ202	Chenopodium album
E	ZZ202	EZZ202	Poa annua
E	ZZ202	EZZ202	Cynodon dactylon
E	ZZ202	EZZ202	Cirsium arvense var. integrifolium
E	ZZ202	EZZ202	Physalis peruviana
E	ZZ202	EZZ202	Sonchus oleraceus
E	ZZ202	EZZ202	Ixeris chinensis
E	ZZ245	EZZ245	Causonis japonica
E	ZZ245	EZZ245	Cynodon dactylon
E	ZZ245	EZZ245	Humulus scandens
E	ZZ245	EZZ245	Erigeron canadensis
E	ZZ245	EZZ245	Plantago asiatica
E	ZZ245	EZZ245	Euphorbia maculata
E	ZZ245	EZZ245	Ophiopogon bodinieri
E	ZZ245	EZZ245	Zephyranthes candida
E	ZZ245	EZZ245	Iris tectorum
E	ZZ245	EZZ245	Sonchus oleraceus
E	ZZ245	EZZ245	Ixeris polycephala
E	ZZ245	EZZ245	Oxalis corymbosa
E	ZZ245	EZZ245	Symphyotrichum subulatum
E	ZZ245	EZZ245	Solidago decurrens
E	ZZ245	EZZ245	Setaria viridis
E	ZZ245	EZZ245	Elephantopus scaber
E	ZZ245	EZZ245	Artemisia lavandulifolia
E	ZZ247	EZZ247	Spiraea japonica
E	ZZ247	EZZ247	Cynodon dactylon
E	ZZ247	EZZ247	Ophiopogon japonicus
E	ZZ247	EZZ247	Calystegia hederacea
E	ZZ247	EZZ247	Rubia cordifolia
E	ZZ247	EZZ247	Eleusine indica
E	ZZ247	EZZ247	Poa annua
E	ZZ247	EZZ247	Oxalis corymbosa
E	ZZ247	EZZ247	Plantago asiatica
E	ZZ247	EZZ247	Taraxacum mongolicum
E	ZZ247	EZZ247	Vicia sepium
E	ZZ247	EZZ247	Euphorbia maculata
E	ZZ247	EZZ247	Sonchus oleraceus
E	ZZ247	EZZ247	Veronica persica
E	ZZ251	EZZ251	Setaria viridis
E	ZZ251	EZZ251	Oxalis corymbosa
E	ZZ251	EZZ251	Sonchus oleraceus
E	ZZ251	EZZ251	Chenopodium album
E	ZZ252	EZZ252	Pseudosasa japonica
E	ZZ252	EZZ252	Cynodon dactylon
E	ZZ252	EZZ252	Artemisia lavandulifolia
E	ZZ252	EZZ252	Phyllostachys reticulata
E	ZZ252	EZZ252	Pleioblastus cv. Shanbian RuoZhu
E	ZZ252	EZZ252	Phyllostachys aureosulcata cv. Spectabilis
E	ZZ252	EZZ252	Phyllostachys aureosulcata
E	ZZ252	EZZ252	Phyllostachys propinqua
E	ZZ252	EZZ252	Ophiopogon japonicus
E	ZZ253	EZZ253	Cynodon dactylon
E	ZZ253	EZZ253	Poa annua
E	ZZ253	EZZ253	Lolium perenne
E	ZZ253	EZZ253	Ophiopogon japonicus
E	ZZ253	EZZ253	Iris tectorum
E	ZZ253	EZZ253	Euphorbia maculata
E	ZZ253	EZZ253	Oxalis corymbosa
E	ZZ253	EZZ253	Amaranthus blitum
E	ZZ253	EZZ253	Digitaria sanguinalis
E	ZZ253	EZZ253	Panicum repens
E	ZZ253	EZZ253	Hemerocallis fulva
E	ZZ253	EZZ253	Phyllostachys propinqua
E	ZZ254	EZZ254	Petunia × hybrida
E	ZZ254	EZZ254	Rudbeckia fulgida
E	ZZ254	EZZ254	Erigeron canadensis
E	ZZ254	EZZ254	Poa annua
E	ZZ254	EZZ254	Zoysia japonica
E	ZZ254	EZZ254	Lolium perenne
E	ZZ254	EZZ254	Stellaria media
E	ZZ254	EZZ254	Chenopodium album
E	ZZ254	EZZ254	Erigeron bonariensis
E	ZZ254	EZZ254	Vincetoxicum chinense
E	ZZ254	EZZ254	Oxalis corymbosa
E	ZZ254	EZZ254	Sonchus oleraceus
E	ZZ254	EZZ254	Potentilla supina
E	ZZ254	EZZ254	Rorippa indica
E	ZZ254	EZZ254	Setaria viridis
E	ZZ254	EZZ254	Amaranthus blitum
E	ZZ256	EZZ256	Rosa multiflora
E	ZZ256	EZZ256	Oxalis corymbosa
E	ZZ256	EZZ256	Ophiopogon japonicus
E	ZZ256	EZZ256	Erigeron canadensis
E	ZZ256	EZZ256	Sonchus oleraceus
E	ZZ256	EZZ256	Rubia cordifolia
E	ZZ256	EZZ256	Coreopsis basalis
E	ZZ256	EZZ256	Dianthus chinensis
E	ZZ256	EZZ256	Sedum lineare
E	ZZ256	EZZ256	Poa annua
E	ZZ256	EZZ256	Cirsium arvense var. integrifolium
E	ZZ256	EZZ256	Humulus scandens
E	ZZ256	EZZ256	Zephyranthes candida
E	ZZ256	EZZ256	Chenopodium album
E	ZZ256	EZZ256	Bromus japonicus
E	ZZ257	EZZ257	Iris tectorum
E	ZZ257	EZZ257	Oxalis corymbosa
E	ZZ257	EZZ257	Ophiopogon japonicus
E	ZZ257	EZZ257	Trifolium repens
E	ZZ257	EZZ257	Euphorbia maculata
E	ZZ257	EZZ257	Setaria viridis
E	ZZ257	EZZ257	Cirsium arvense var. integrifolium
E	ZZ257	EZZ257	Alcea rosea
E	ZZ257	EZZ257	Cynodon dactylon
E	ZZ257	EZZ257	Chenopodium album
E	ZZ257	EZZ257	Vicia sepium
E	ZZ257	EZZ257	Elephantopus scaber
E	ZZ257	EZZ257	Plantago asiatica
E	ZZ257	EZZ257	Poa annua
E	ZZ257	EZZ257	Artemisia selengensis
E	ZZ258	EZZ258	Spiraea japonica
E	ZZ258	EZZ258	Trifolium repens
E	ZZ258	EZZ258	Fragaria vesca
E	ZZ258	EZZ258	Oxalis corymbosa
E	ZZ258	EZZ258	Ophiopogon japonicus
E	ZZ258	EZZ258	Setaria viridis
E	ZZ258	EZZ258	Chenopodium album
E	ZZ258	EZZ258	Iris tectorum
E	ZZ258	EZZ258	Cynodon dactylon
E	ZZ258	EZZ258	Erigeron canadensis
E	ZZ258	EZZ258	Poa annua
E	ZZ258	EZZ258	Causonis japonica
E	ZZ258	EZZ258	Cuscuta chinensis
E	ZZ258	EZZ258	Rubia cordifolia
E	ZZ258	EZZ258	Elephantopus scaber
E	ZZ259	EZZ259	Iris tectorum
E	ZZ259	EZZ259	Ophiopogon japonicus
E	ZZ259	EZZ259	Yucca filamentosa
E	ZZ259	EZZ259	Cynodon dactylon
E	ZZ259	EZZ259	Oxalis corymbosa
E	ZZ259	EZZ259	Setaria viridis
E	ZZ259	EZZ259	Amaranthus blitum
E	ZZ259	EZZ259	Plantago asiatica
E	ZZ259	EZZ259	Chenopodium album
E	ZZ259	EZZ259	Digitaria sanguinalis
E	ZZ259	EZZ259	Humulus scandens
E	ZZ259	EZZ259	Erigeron canadensis
E	ZZ259	EZZ259	Ixeris chinensis
E	ZZ259	EZZ259	Poa annua
E	ZZ259	EZZ259	Duchesnea indica
E	ZZ260	EZZ260	Iris tectorum
E	ZZ260	EZZ260	Liriope spicata
E	ZZ260	EZZ260	Erigeron canadensis
E	ZZ260	EZZ260	Rubia cordifolia
E	ZZ260	EZZ260	Humulus scandens
E	ZZ260	EZZ260	Ixeris chinensis
E	ZZ260	EZZ260	Sonchus oleraceus
E	ZZ260	EZZ260	Plantago asiatica
E	ZZ260	EZZ260	Euphorbia maculata
E	ZZ260	EZZ260	Amaranthus blitum
E	ZZ260	EZZ260	Poa annua
E	ZZ260	EZZ260	Cynodon dactylon
E	ZZ260	EZZ260	Setaria viridis
E	ZZ260	EZZ260	Oxalis corymbosa
E	ZZ260	EZZ260	Trifolium repens
E	ZZ260	EZZ260	Causonis japonica
E	ZZ260	EZZ260	Calystegia hederacea
E	ZZ261	EZZ261	Iris tectorum
E	ZZ261	EZZ261	Setaria viridis
E	ZZ261	EZZ261	Erigeron canadensis
E	ZZ261	EZZ261	Causonis japonica
E	ZZ261	EZZ261	Ophiopogon japonicus
E	ZZ261	EZZ261	Artemisia selengensis
E	ZZ261	EZZ261	Veronica persica
E	ZZ261	EZZ261	Digitaria sanguinalis
E	ZZ261	EZZ261	Euphorbia maculata
E	ZZ261	EZZ261	Sonchus oleraceus
E	ZZ261	EZZ261	Poa annua
E	ZZ261	EZZ261	Zehneria japonica
E	ZZ261	EZZ261	Cirsium arvense var. integrifolium
E	ZZ261	EZZ261	Oxalis corymbosa
E	ZZ261	EZZ261	Sonchus oleraceus
E	ZZ261	EZZ261	Portulaca oleracea
E	ZZ261	EZZ261	Galium spurium
E	ZZ261	EZZ261	Paspalum thunbergii
E	ZZ261	EZZ261	Taraxacum mongolicum
E	ZZ262	EZZ262	Cynodon dactylon
E	ZZ262	EZZ262	Euphorbia maculata
E	ZZ262	EZZ262	Chenopodium album
E	ZZ262	EZZ262	Erigeron canadensis
E	ZZ262	EZZ262	Oxalis corymbosa
E	ZZ262	EZZ262	Taraxacum mongolicum
E	ZZ262	EZZ262	Rumex dentatus
E	ZZ262	EZZ262	Veronica persica
E	ZZ263	EZZ263	Iris tectorum
E	ZZ263	EZZ263	Rudbeckia hirta
E	ZZ263	EZZ263	Poa annua
E	ZZ263	EZZ263	Eragrostis pilosa
E	ZZ263	EZZ263	Cynodon dactylon
E	ZZ263	EZZ263	Digitaria sanguinalis
E	ZZ263	EZZ263	Portulaca oleracea
E	ZZ263	EZZ263	Chenopodium album
E	ZZ263	EZZ263	Amaranthus blitum
E	ZZ263	EZZ263	Setaria viridis
E	ZZ263	EZZ263	Potentilla supina
E	ZZ263	EZZ263	Euphorbia maculata
E	ZZ263	EZZ263	Ixeris chinensis
E	ZZ263	EZZ263	Rumex dentatus
E	ZZ263	EZZ263	Sonchus oleraceus
E	ZZ263	EZZ263	Ophiopogon japonicus
E	ZZ263	EZZ263	Zephyranthes candida
E	ZZ264	EZZ264	Gynostemma pentaphyllum
E	ZZ264	EZZ264	Pleioblastus viridistriatus
E	ZZ264	EZZ264	Cynodon dactylon
E	ZZ264	EZZ264	Ophiopogon japonicus
E	ZZ264	EZZ264	Chenopodium album
E	ZZ264	EZZ264	Amaranthus blitum
E	ZZ264	EZZ264	Petunia × hybrida
E	ZZ264	EZZ264	Panicum repens
E	ZZ265	EZZ265	Rosa multiflora
E	ZZ265	EZZ265	Trifolium repens
E	ZZ265	EZZ265	Oxalis corymbosa
E	ZZ265	EZZ265	Ophiopogon bodinieri
E	ZZ265	EZZ265	Liriope spicata
E	ZZ265	EZZ265	Coreopsis basalis
E	ZZ265	EZZ265	Erigeron canadensis
E	ZZ265	EZZ265	Euphorbia maculata
E	ZZ265	EZZ265	Poa annua
E	ZZ265	EZZ265	Cynodon dactylon
E	ZZ266	EZZ266	Ophiopogon japonicus
E	ZZ266	EZZ266	Oxalis corymbosa
E	ZZ266	EZZ266	Poa annua
E	ZZ267	EZZ267	Ophiopogon japonicus
E	ZZ267	EZZ267	Zephyranthes candida
E	ZZ267	EZZ267	Plantago asiatica
E	ZZ267	EZZ267	Causonis japonica
E	ZZ267	EZZ267	Duchesnea indica
E	ZZ267	EZZ267	Cynodon dactylon
E	ZZ267	EZZ267	Euphorbia maculata
E	ZZ267	EZZ267	Amaranthus blitum
E	ZZ267	EZZ267	Perilla frutescens
E	ZZ267	EZZ267	Artemisia selengensis
E	ZZ267	EZZ267	Cynodon dactylon
E	ZZ267	EZZ267	Dianthus chinensis
E	ZZ267	EZZ267	Sedum lineare
E	ZZ267	EZZ267	Coreopsis basalis
E	ZZ267	EZZ267	Poa annua
E	ZZ267	EZZ267	Erigeron canadensis
E	ZZ267	EZZ267	Rubia cordifolia
E	ZZ267	EZZ267	Humulus scandens
E	ZZ267	EZZ267	Taraxacum mongolicum
E	ZZ268	EZZ268	Spiraea × vanhouttei
E	ZZ268	EZZ268	Ophiopogon japonicus
E	ZZ268	EZZ268	Poa annua
E	ZZ268	EZZ268	Lolium perenne
E	ZZ268	EZZ268	Festuca rubra
E	ZZ268	EZZ268	Trifolium repens
E	ZZ268	EZZ268	Oxalis corymbosa
E	ZZ268	EZZ268	Euphorbia maculata
E	ZZ268	EZZ268	Causonis japonica
E	ZZ268	EZZ268	Rubia cordifolia
E	ZZ268	EZZ268	Erigeron canadensis
E	ZZ268	EZZ268	Arenaria serpyllifolia
E	ZZ268	EZZ268	Zoysia japonica
E	ZZ269	EZZ269	Iris tectorum
E	ZZ269	EZZ269	Artemisia lavandulifolia
E	ZZ269	EZZ269	Oxalis corymbosa
E	ZZ269	EZZ269	Emilia sonchifolia
E	ZZ269	EZZ269	Chasmanthium latifolium
E	ZZ269	EZZ269	Oenothera biennis
E	ZZ269	EZZ269	Erigeron canadensis
E	ZZ269	EZZ269	Cirsium arvense var. integrifolium
E	ZZ269	EZZ269	Sonchus oleraceus
E	ZZ269	EZZ269	Picris divaricata
E	ZZ269	EZZ269	Ophiopogon japonicus
E	ZZ269	EZZ269	Chenopodium album
E	ZZ269	EZZ269	Poa annua
E	ZZ269	EZZ269	Euphorbia maculata
E	ZZ269	EZZ269	Sedum lineare
E	ZZ269	EZZ269	Causonis japonica
E	ZZ270	EZZ270	Ophiopogon japonicus
E	ZZ270	EZZ270	Poa annua
E	ZZ270	EZZ270	Eleusine indica
E	ZZ270	EZZ270	Cynodon dactylon
E	ZZ270	EZZ270	Symphyotrichum subulatum
E	ZZ270	EZZ270	Erigeron bonariensis
E	ZZ270	EZZ270	Setaria viridis
E	ZZ271	EZZ271	Campsis grandiflora
E	ZZ271	EZZ271	Erigeron canadensis
E	ZZ271	EZZ271	Solidago decurrens
E	ZZ271	EZZ271	Chenopodium album
E	ZZ271	EZZ271	Setaria viridis
E	ZZ271	EZZ271	Neotrinia splendens
E	ZZ271	EZZ271	Poa annua
E	ZZ271	EZZ271	Cynanchum auriculatum
E	ZZ271	EZZ271	Vincetoxicum chinense
E	ZZ271	EZZ271	Geranium carolinianum
E	ZZ271	EZZ271	Ophiopogon japonicus
E	ZZ271	EZZ271	Lolium perenne
E	ZZ271	EZZ271	Causonis japonica
E	ZZ271	EZZ271	Humulus scandens
E	ZZ271	EZZ271	Calystegia hederacea
E	ZZ271	EZZ271	Rubia cordifolia
E	ZZ271	EZZ271	Eleusine indica
E	ZZ272	EZZ272	Solanum nigrum
E	ZZ272	EZZ272	Setaria viridis
E	ZZ272	EZZ272	Oxalis corymbosa
E	ZZ272	EZZ272	Lolium perenne
E	ZZ272	EZZ272	Capsella bursa-pastoris
E	ZZ272	EZZ272	Amaranthus blitum
E	ZZ272	EZZ272	Chenopodium album
E	ZZ272	EZZ272	Duchesnea indica
E	ZZ272	EZZ272	Cynodon dactylon
E	ZZ272	EZZ272	Erigeron canadensis
E	ZZ272	EZZ272	Humulus scandens
E	ZZ272	EZZ272	Euphorbia maculata
E	ZZ272	EZZ272	Plantago asiatica
E	ZZ272	EZZ272	Sonchus oleraceus
E	ZZ272	EZZ272	Ixeris chinensis
E	ZZ272	EZZ272	Euphorbia helioscopia
E	ZZ272	EZZ272	Picris divaricata
E	ZZ272	EZZ272	Ophiopogon japonicus
E	ZZ272	EZZ272	Iris tectorum
E	ZZ282	EZZ282	Ophiopogon japonicus
E	ZZ282	EZZ282	Cynodon dactylon
E	ZZ282	EZZ282	Eleusine indica
E	ZZ282	EZZ282	Rubia cordifolia
E	ZZ282	EZZ282	Poa annua
E	ZZ282	EZZ282	Setaria viridis
E	ZZ282	EZZ282	Ixeris chinensis
E	ZZ282	EZZ282	Oxalis corymbosa
E	ZZ282	EZZ282	Elephantopus scaber
E	ZZ282	EZZ282	Euphorbia maculata
E	ZZ283	EZZ283	Trachelospermum jasminoides
E	ZZ283	EZZ283	Hedera nepalensis var. sinensis
E	ZZ283	EZZ283	Ophiopogon japonicus
E	ZZ283	EZZ283	Oxalis corymbosa
E	ZZ283	EZZ283	Cynodon dactylon
E	ZZ283	EZZ283	Microstegium vimineum
E	ZZ283	EZZ283	Causonis japonica
E	ZZ283	EZZ283	Erigeron canadensis
E	ZZ283	EZZ283	Artemisia selengensis
E	ZZ283	EZZ283	Elephantopus scaber
E	ZZ283	EZZ283	Taraxacum mongolicum
E	ZZ283	EZZ283	Euphorbia maculata
E	ZZ283	EZZ283	Veronica persica
E	ZZ283	EZZ283	Eleusine indica
E	ZZ283	EZZ283	Poa annua
E	ZZ283	EZZ283	Ixeris chinensis
E	ZZ283	EZZ283	Chenopodium album
E	ZZ284	EZZ284	Liriope muscari
E	ZZ284	EZZ284	Iris tectorum
E	ZZ284	EZZ284	Poa annua
E	ZZ284	EZZ284	Setaria viridis
E	ZZ284	EZZ284	Cynodon dactylon
E	ZZ284	EZZ284	Agropyron cristatum
E	ZZ284	EZZ284	Portulaca oleracea
E	ZZ284	EZZ284	Veronica persica
E	ZZ284	EZZ284	Rubia cordifolia
E	ZZ284	EZZ284	Erigeron canadensis
E	ZZ284	EZZ284	Ixeris chinensis
E	ZZ284	EZZ284	Oxalis corymbosa
E	ZZ284	EZZ284	Sonchus oleraceus
E	ZZ284	EZZ284	Euphorbia maculata
E	ZZ284	EZZ284	Chenopodium album
E	ZZ285	EZZ285	Oxalis corymbosa
E	ZZ285	EZZ285	Trifolium repens
E	ZZ285	EZZ285	Liriope muscari
E	ZZ285	EZZ285	Lolium perenne
E	ZZ285	EZZ285	Sonchus oleraceus
E	ZZ285	EZZ285	Taraxacum mongolicum
E	ZZ285	EZZ285	Cynodon dactylon
E	ZZ285	EZZ285	Euphorbia maculata
E	ZZ285	EZZ285	Zephyranthes candida
E	ZZ285	EZZ285	Ixeris chinensis
E	ZZ285	EZZ285	Poa annua
E	ZZ285	EZZ285	Rubia cordifolia
E	ZZ285	EZZ285	Amaranthus blitum
E	ZZ285	EZZ285	Causonis japonica
E	ZZ285	EZZ285	Fragaria vesca
E	ZZ285	EZZ285	Erigeron canadensis
E	ZZ285	EZZ285	Agropyron cristatum
E	ZZ286	EZZ286	Ophiopogon bodinieri
E	ZZ286	EZZ286	Iris tectorum
E	ZZ286	EZZ286	Dianthus chinensis
E	ZZ286	EZZ286	Sedum lineare
E	ZZ286	EZZ286	Cynodon dactylon
E	ZZ286	EZZ286	Taraxacum mongolicum
E	ZZ287	EZZ287	Ophiopogon japonicus
E	ZZ287	EZZ287	Zephyranthes candida
E	ZZ287	EZZ287	Cynodon dactylon
E	ZZ287	EZZ287	Euphorbia maculata
E	ZZ287	EZZ287	Lolium perenne
E	ZZ287	EZZ287	Erigeron bonariensis
E	ZZ287	EZZ287	Poa annua
E	ZZ287	EZZ287	Setaria viridis
E	ZZ287	EZZ287	Eleusine indica
E	ZZ287	EZZ287	Erigeron canadensis
E	ZZ287	EZZ287	Cirsium arvense var. integrifolium
E	ZZ297	EZZ297	Cynodon dactylon
E	ZZ297	EZZ297	Lolium perenne
E	ZZ297	EZZ297	Dianthus chinensis
E	ZZ297	EZZ297	Coreopsis basalis
E	ZZ297	EZZ297	Sedum lineare
E	ZZ297	EZZ297	Ophiopogon japonicus
E	ZZ297	EZZ297	Cirsium arvense var. integrifolium
E	ZZ299	EZZ299	Cynodon dactylon
E	ZZ299	EZZ299	Ophiopogon japonicus
E	ZZ299	EZZ299	Zephyranthes candida
E	ZZ299	EZZ299	Cirsium arvense var. integrifolium
E	ZZ299	EZZ299	Chenopodium album
E	ZZ299	EZZ299	Lycium chinense
E	ZZ299	EZZ299	Iris tectorum
E	ZZ300	EZZ300	Erigeron canadensis
E	ZZ300	EZZ300	Iris tectorum
E	ZZ300	EZZ300	Coreopsis basalis
E	ZZ300	EZZ300	Viola philippica
E	ZZ300	EZZ300	Picris divaricata
E	ZZ300	EZZ300	Amaranthus blitum
E	ZZ300	EZZ300	Euphorbia maculata
E	ZZ300	EZZ300	Panicum repens
E	ZZ300	EZZ300	Ophiopogon japonicus
E	ZZ300	EZZ300	Chenopodium album
E	ZZ300	EZZ300	Poa annua
E	ZZ300	EZZ300	Cirsium arvense var. integrifolium
E	ZZ300	EZZ300	Plantago asiatica
E	ZZ301	EZZ301	Echinochloa crus-galli
E	ZZ301	EZZ301	Humulus scandens
E	ZZ301	EZZ301	Chenopodium album
E	ZZ301	EZZ301	Artemisia lavandulifolia
E	ZZ301	EZZ301	Sonchus oleraceus
E	ZZ301	EZZ301	Rumex dentatus
E	ZZ301	EZZ301	Oenothera laciniata
E	ZZ301	EZZ301	Erigeron canadensis
E	ZZ301	EZZ301	Ixeris chinensis
E	ZZ301	EZZ301	Arenaria serpyllifolia
E	ZZ301	EZZ301	Trigonotis peduncularis
E	ZZ301	EZZ301	Capsella bursa-pastoris
E	ZZ301	EZZ301	Setaria viridis
E	ZZ301	EZZ301	Cirsium arvense var. integrifolium
E	ZZ301	EZZ301	Artemisia annua
E	ZZ301	EZZ301	Imperata cylindrica
E	ZZ301	EZZ301	Cynodon dactylon
E	ZZ301	EZZ301	Scorzonera albicaulis
E	ZZ301	EZZ301	Bromus catharticus
E	ZZ301	EZZ301	Eleusine indica
E	ZZ301	EZZ301	Digitaria sanguinalis
E	ZZ301	EZZ301	Plantago asiatica
E	ZZ301	EZZ301	Taraxacum mongolicum
E	ZZ305	EZZ305	Rosa multiflora
E	ZZ305	EZZ305	Setaria viridis
E	ZZ305	EZZ305	Cynodon dactylon
E	ZZ305	EZZ305	Ixeris chinensis
E	ZZ305	EZZ305	Cirsium arvense var. integrifolium
E	ZZ305	EZZ305	Erigeron canadensis
E	ZZ305	EZZ305	Veronica arvensis
E	ZZ305	EZZ305	Dianthus chinensis
E	ZZ305	EZZ305	Oenothera lindheimeri
E	ZZ305	EZZ305	Lolium perenne
E	ZZ305	EZZ305	Pennisetum alopecuroides
E	ZZ305	EZZ305	Chenopodium album
E	ZZ305	EZZ305	Zoysia pacifica
E	ZZ305	EZZ305	Humulus scandens
E	ZZ305	EZZ305	Triticum aestivum
E	ZZ305	EZZ305	Ophiopogon japonicus
E	ZZ305	EZZ305	Artemisia scoparia
E	ZZ305	EZZ305	Geranium carolinianum
E	ZZ305	EZZ305	Cirsium arvense var. integrifolium
E	ZZ305	EZZ305	Sonchus oleraceus
E	ZZ306	EZZ306	Ophiopogon japonicus
E	ZZ306	EZZ306	Cynodon dactylon
E	ZZ306	EZZ306	Cyperus rotundus
E	ZZ306	EZZ306	Iris tectorum
E	ZZ306	EZZ306	Setaria viridis
E	ZZ306	EZZ306	Erigeron canadensis
E	ZZ306	EZZ306	Petunia × hybrida
E	ZZ306	EZZ306	Humulus scandens
E	ZZ306	EZZ306	Helianthus maximiliani
E	ZZ306	EZZ306	Momordica charantia
E	ZZ306	EZZ306	Dysphania ambrosioides
E	ZZ306	EZZ306	Amaranthus blitum
E	ZZ306	EZZ306	Sonchus oleraceus
E	ZZ306	EZZ306	Artemisia argyi
E	ZZ306	EZZ306	Calystegia hederacea
E	ZZ306	EZZ306	Chenopodium album
E	ZZ306	EZZ306	Artemisia capillaris
E	ZZ306	EZZ306	Ixeris chinensis
E	ZZ306	EZZ306	Verbascum thapsus
E	ZZ306	EZZ306	Causonis japonica
E	ZZ306	EZZ306	Geranium carolinianum
E	ZZ307	EZZ307	Rosa multiflora
E	ZZ307	EZZ307	Oxalis corymbosa
E	ZZ307	EZZ307	Veronica arvensis
E	ZZ307	EZZ307	Erigeron canadensis
E	ZZ307	EZZ307	Echinacea purpurea
E	ZZ307	EZZ307	Iris tectorum
E	ZZ307	EZZ307	Cortaderia selloana
E	ZZ307	EZZ307	Artemisia argyi
E	ZZ307	EZZ307	Lolium perenne
E	ZZ307	EZZ307	Rumex dentatus
E	ZZ307	EZZ307	Fragaria vesca
E	ZZ307	EZZ307	Oenothera lindheimeri
E	ZZ307	EZZ307	Bromus catharticus
E	ZZ307	EZZ307	Ixeris chinensis
E	ZZ307	EZZ307	Cirsium arvense var. integrifolium
E	ZZ307	EZZ307	Setaria viridis
E	ZZ307	EZZ307	Cynodon dactylon
E	ZZ307	EZZ307	Lavandula angustifolia
E	ZZ308	EZZ308	Cynodon dactylon
E	ZZ308	EZZ308	Oxalis pes-caprae
E	ZZ308	EZZ308	Dichondra micrantha
E	ZZ308	EZZ308	Ophiopogon japonicus
E	ZZ308	EZZ308	Poa annua
E	ZZ308	EZZ308	Oxalis corymbosa
E	ZZ308	EZZ308	Plantago asiatica
E	ZZ308	EZZ308	Veronica polita
E	ZZ308	EZZ308	Causonis japonica
E	ZZ308	EZZ308	Elephantopus scaber
E	ZZ325	EZZ325	Cynodon dactylon
E	ZZ325	EZZ325	Erigeron bonariensis
E	ZZ325	EZZ325	Setaria viridis
E	ZZ325	EZZ325	Polypogon fugax
E	ZZ325	EZZ325	Picris divaricata
E	ZZ325	EZZ325	Youngia japonica
E	ZZ325	EZZ325	Oxalis corymbosa
E	ZZ325	EZZ325	Erigeron canadensis
E	ZZ325	EZZ325	Acalypha australis
E	ZZ326	EZZ326	Iris tectorum
E	ZZ326	EZZ326	Ophiopogon japonicus
E	ZZ326	EZZ326	Chenopodium album
E	ZZ326	EZZ326	Eleusine indica
E	ZZ326	EZZ326	Plantago major
E	ZZ326	EZZ326	Solanum nigrum
E	ZZ326	EZZ326	Youngia japonica
E	ZZ326	EZZ326	Poa annua
E	ZZ326	EZZ326	Sonchus oleraceus
E	ZZ326	EZZ326	Erigeron canadensis
E	ZZ327	EZZ327	Bambusa multiplex
E	ZZ327	EZZ327	Sedum lineare
E	ZZ327	EZZ327	Penstemon digitalis
E	ZZ327	EZZ327	Zoysia japonica
E	ZZ327	EZZ327	Cyperus rotundus
E	ZZ327	EZZ327	Cuphea platycentra
E	ZZ327	EZZ327	Helenium autumnale
E	ZZ327	EZZ327	Portulaca oleracea
E	ZZ327	EZZ327	Ageratum houstonianum
E	ZZ327	EZZ327	Lactuca serriola
E	ZZ327	EZZ327	Ophiopogon japonicus
E	ZZ327	EZZ327	Oxalis corymbosa
E	ZZ327	EZZ327	Zoysia japonica
E	ZZ331	EZZ331	Ophiopogon japonicus
E	ZZ331	EZZ331	Oxalis corymbosa
E	ZZ332	EZZ332	Cynodon dactylon
E	ZZ332	EZZ332	Trifolium repens
E	ZZ332	EZZ332	Oxalis corymbosa
E	ZZ332	EZZ332	Setaria viridis
E	ZZ332	EZZ332	Poa annua
E	ZZ332	EZZ332	Euphorbia maculata
E	ZZ332	EZZ332	Amaranthus blitum
E	ZZ332	EZZ332	Causonis japonica
E	ZZ332	EZZ332	Rumex dentatus
W	ZZ005	WZZ005	Lactuca serriola
W	ZZ005	WZZ005	Erigeron canadensis
W	ZZ005	WZZ005	Chenopodium album
W	ZZ005	WZZ005	Picris divaricata
W	ZZ005	WZZ005	Amaranthus blitum
W	ZZ006	WZZ006	Spiraea japonica
W	ZZ006	WZZ006	Hemerocallis fulva
W	ZZ006	WZZ006	Dianthus chinensis
W	ZZ006	WZZ006	Hylotelephium verticillatum
W	ZZ006	WZZ006	Catharanthus roseus
W	ZZ006	WZZ006	Hemerocallis lilioasphodelus
W	ZZ006	WZZ006	Iris tectorum
W	ZZ006	WZZ006	Lythrum salicaria
W	ZZ006	WZZ006	Physostegia virginiana
W	ZZ006	WZZ006	Parthenocissus quinquefolia
W	ZZ006	WZZ006	Erigeron canadensis
W	ZZ006	WZZ006	Cirsium arvense var. integrifolium
W	ZZ006	WZZ006	Rubia cordifolia
W	ZZ006	WZZ006	Cynodon dactylon
W	ZZ006	WZZ006	Oxalis corymbosa
W	ZZ006	WZZ006	Cynodon dactylon
W	ZZ006	WZZ006	Setaria viridis
W	ZZ006	WZZ006	Erigeron canadensis
W	ZZ006	WZZ006	Ophiopogon japonicus
W	ZZ006	WZZ006	Lolium perenne
W	ZZ006	WZZ006	Ophiopogon bodinieri
W	ZZ006	WZZ006	Symphyotrichum subulatum
W	ZZ006	WZZ006	Chenopodium album
W	ZZ006	WZZ006	Rosmarinus officinalis
W	ZZ006	WZZ006	Hedera nepalensis var. sinensis
W	ZZ006	WZZ006	Duchesnea indica
W	ZZ006	WZZ006	Artemisia selengensis
W	ZZ011	WZZ011	Chenopodium album
W	ZZ011	WZZ011	Erigeron canadensis
W	ZZ011	WZZ011	Cynodon dactylon
W	ZZ011	WZZ011	Ophiopogon japonicus
W	ZZ011	WZZ011	Setaria viridis
W	ZZ012	WZZ012	Yucca filamentosa
W	ZZ012	WZZ012	Erigeron canadensis
W	ZZ012	WZZ012	Oxalis corymbosa
W	ZZ012	WZZ012	Cynodon dactylon
W	ZZ012	WZZ012	Amaranthus blitum
W	ZZ012	WZZ012	Picris divaricata
W	ZZ012	WZZ012	Ixeris chinensis
W	ZZ012	WZZ012	Lactuca serriola
W	ZZ012	WZZ012	Viola cornuta
W	ZZ012	WZZ012	Cortaderia selloana
W	ZZ012	WZZ012	Juncus effusus
W	ZZ012	WZZ012	Rosa multiflora
W	ZZ012	WZZ012	Impatiens balsamina
W	ZZ012	WZZ012	Petunia × hybrida
W	ZZ012	WZZ012	Poa annua
W	ZZ017	WZZ017	Ruellia simplex
W	ZZ017	WZZ017	Glandularia × hybrida
W	ZZ017	WZZ017	Centaurea cineraria
W	ZZ017	WZZ017	Hydrangea macrophylla
W	ZZ017	WZZ017	Hosta cv. Regal Splendor
W	ZZ017	WZZ017	Campanula medium
W	ZZ017	WZZ017	Reineckea carnea
W	ZZ017	WZZ017	Ophiopogon japonicus
W	ZZ017	WZZ017	Erigeron canadensis
W	ZZ017	WZZ017	Symphyotrichum subulatum
W	ZZ017	WZZ017	Iris tectorum
W	ZZ017	WZZ017	Helianthus debilis
W	ZZ017	WZZ017	Begonia cucullata
W	ZZ017	WZZ017	Oenothera lindheimeri
W	ZZ017	WZZ017	Petunia × hybrida
W	ZZ017	WZZ017	Bergenia crassifolia
W	ZZ017	WZZ017	Cynodon dactylon
W	ZZ018	WZZ018	Cynodon dactylon
W	ZZ018	WZZ018	Begonia cucullata
W	ZZ018	WZZ018	Hydrangea macrophylla
W	ZZ018	WZZ018	Dianthus barbatus
W	ZZ018	WZZ018	Salvia farinacea
W	ZZ018	WZZ018	Centaurea cineraria
W	ZZ018	WZZ018	Eleusine indica
W	ZZ018	WZZ018	Oenothera lindheimeri
W	ZZ018	WZZ018	Microstegium vimineum
W	ZZ019	WZZ019	Causonis japonica
W	ZZ019	WZZ019	Zoysia japonica
W	ZZ020	WZZ020	Erigeron canadensis
W	ZZ020	WZZ020	Rumex dentatus
W	ZZ020	WZZ020	Viola × wittrockiana
W	ZZ020	WZZ020	Veronica persica
W	ZZ020	WZZ020	Sonchus oleraceus
W	ZZ020	WZZ020	Poa annua
W	ZZ020	WZZ020	Brassica oleracea
W	ZZ020	WZZ020	Glandularia × hybrida
W	ZZ020	WZZ020	Chenopodium album
W	ZZ020	WZZ020	Zoysia japonica
W	ZZ020	WZZ020	Lolium perenne
W	ZZ020	WZZ020	Eleusine indica
W	ZZ020	WZZ020	Vincetoxicum chinense
W	ZZ020	WZZ020	Glandularia tenera
W	ZZ020	WZZ020	Solanum nigrum
W	ZZ020	WZZ020	Stellaria media
W	ZZ020	WZZ020	Setaria viridis
W	ZZ020	WZZ020	Polypogon fugax
W	ZZ020	WZZ020	Festuca rubra
W	ZZ030	WZZ030	Setaria viridis
W	ZZ030	WZZ030	Erigeron canadensis
W	ZZ030	WZZ030	Symphyotrichum subulatum
W	ZZ030	WZZ030	Eleusine indica
W	ZZ030	WZZ030	Lactuca serriola
W	ZZ030	WZZ030	Ixeris chinensis
W	ZZ030	WZZ030	Plantago depressa
W	ZZ030	WZZ030	Solanum nigrum
W	ZZ030	WZZ030	Ophiopogon japonicus
W	ZZ030	WZZ030	Cynodon dactylon
W	ZZ030	WZZ030	Oxalis corymbosa
W	ZZ041	WZZ041	Eleusine indica
W	ZZ041	WZZ041	Plantago lanceolata
W	ZZ041	WZZ041	Symphyotrichum subulatum
W	ZZ041	WZZ041	Lolium perenne
W	ZZ041	WZZ041	Cynodon dactylon
W	ZZ041	WZZ041	Oxalis corymbosa
W	ZZ041	WZZ041	Erigeron canadensis
W	ZZ041	WZZ041	Chenopodium album
W	ZZ041	WZZ041	Humulus scandens
W	ZZ041	WZZ041	Rumex crispus
W	ZZ041	WZZ041	Alcea rosea
W	ZZ041	WZZ041	Artemisia indica
W	ZZ041	WZZ041	Dahlia pinnata
W	ZZ041	WZZ041	Rosa multiflora
W	ZZ041	WZZ041	Phyllostachys propinqua
W	ZZ041	WZZ041	Solanum nigrum
W	ZZ131	WZZ131	Lolium perenne
W	ZZ131	WZZ131	Ophiopogon japonicus
W	ZZ131	WZZ131	Chenopodium album
W	ZZ131	WZZ131	Hemerocallis hybridus
W	ZZ131	WZZ131	Rosa multiflora
W	ZZ131	WZZ131	Cyperus rotundus
W	ZZ131	WZZ131	Erigeron canadensis
W	ZZ131	WZZ131	Eleusine indica
W	ZZ131	WZZ131	Oxalis corymbosa
W	ZZ131	WZZ131	Sedum lineare
W	ZZ131	WZZ131	Youngia japonica
W	ZZ131	WZZ131	Setaria viridis
W	ZZ151	WZZ151	Causonis japonica
W	ZZ151	WZZ151	Ophiopogon japonicus
W	ZZ151	WZZ151	Oxalis corymbosa
W	ZZ151	WZZ151	Ixeris chinensis
W	ZZ151	WZZ151	Digitaria sanguinalis
W	ZZ151	WZZ151	Cynodon dactylon
W	ZZ151	WZZ151	Lycium chinense
W	ZZ151	WZZ151	Pennisetum alopecuroides
W	ZZ151	WZZ151	Cymbopogon citratus
W	ZZ151	WZZ151	Miscanthus sinensis cv. Gracillimus
W	ZZ151	WZZ151	Amaranthus blitum
W	ZZ151	WZZ151	Erigeron canadensis
W	ZZ151	WZZ151	Vincetoxicum chinense
W	ZZ151	WZZ151	Setaria viridis
W	ZZ151	WZZ151	Convolvulus arvensis
W	ZZ151	WZZ151	Leonurus japonicus
W	ZZ151	WZZ151	Plantago asiatica
W	ZZ152	WZZ152	Rosa multiflora
W	ZZ152	WZZ152	Humulus scandens
W	ZZ152	WZZ152	Setaria viridis
W	ZZ152	WZZ152	Oxalis corymbosa
W	ZZ152	WZZ152	Eleusine indica
W	ZZ152	WZZ152	Leonurus japonicus
W	ZZ152	WZZ152	Zoysia japonica
W	ZZ152	WZZ152	Impatiens balsamina
W	ZZ152	WZZ152	Euphorbia maculata
W	ZZ152	WZZ152	Picris divaricata
W	ZZ152	WZZ152	Bidens pilosa
W	ZZ152	WZZ152	Erigeron canadensis
W	ZZ152	WZZ152	Portulaca oleracea
W	ZZ152	WZZ152	Chenopodium album
W	ZZ157	WZZ157	Oxalis corymbosa
W	ZZ157	WZZ157	Chenopodium album
W	ZZ157	WZZ157	Paederia foetida
W	ZZ157	WZZ157	Symphyotrichum subulatum
W	ZZ157	WZZ157	Erigeron canadensis
W	ZZ157	WZZ157	Eleusine indica
W	ZZ157	WZZ157	Cynodon dactylon
W	ZZ158	WZZ158	Oxalis corymbosa
W	ZZ158	WZZ158	Chenopodium album
W	ZZ158	WZZ158	Paederia foetida
W	ZZ158	WZZ158	Symphyotrichum subulatum
W	ZZ158	WZZ158	Erigeron canadensis
W	ZZ158	WZZ158	Eleusine indica
W	ZZ158	WZZ158	Cynodon dactylon
W	ZZ159	WZZ159	Chenopodium album
W	ZZ159	WZZ159	Ophiopogon japonicus
W	ZZ159	WZZ159	Ixeris chinensis
W	ZZ159	WZZ159	Lactuca serriola
W	ZZ159	WZZ159	Setaria viridis
W	ZZ159	WZZ159	Cynodon dactylon
W	ZZ159	WZZ159	Picris divaricata
W	ZZ159	WZZ159	Erigeron canadensis
W	ZZ159	WZZ159	Cyperus rotundus
W	ZZ159	WZZ159	Crepidiastrum sonchifolium
W	ZZ159	WZZ159	Erigeron philadelphicus
W	ZZ159	WZZ159	Symphyotrichum subulatum
W	ZZ159	WZZ159	Richardia scabra
W	ZZ160	WZZ160	Ophiopogon japonicus
W	ZZ160	WZZ160	Axonopus compressus
W	ZZ160	WZZ160	Picris divaricata
W	ZZ160	WZZ160	Setaria viridis
W	ZZ160	WZZ160	Viola prionantha
W	ZZ160	WZZ160	Cyperus rotundus
W	ZZ160	WZZ160	Erigeron canadensis
W	ZZ161	WZZ161	Euonymus fortunei
W	ZZ161	WZZ161	Cyperus rotundus
W	ZZ161	WZZ161	Setaria viridis
W	ZZ161	WZZ161	Ranunculus japonicus
W	ZZ161	WZZ161	Chenopodium album
W	ZZ161	WZZ161	Symphyotrichum subulatum
W	ZZ161	WZZ161	Erigeron canadensis
W	ZZ161	WZZ161	Oxalis corymbosa
W	ZZ161	WZZ161	Plantago major
W	ZZ161	WZZ161	Ixeris chinensis
W	ZZ161	WZZ161	Cirsium arvense var. integrifolium
W	ZZ161	WZZ161	Convolvulus arvensis
W	ZZ161	WZZ161	Lythrum salicaria
W	ZZ161	WZZ161	Phragmites australis
W	ZZ161	WZZ161	Typha orientalis
W	ZZ161	WZZ161	Youngia japonica
W	ZZ163	WZZ163	Ophiopogon japonicus
W	ZZ163	WZZ163	Poa annua
W	ZZ163	WZZ163	Oxalis corymbosa
W	ZZ163	WZZ163	Solanum nigrum
W	ZZ163	WZZ163	Symphyotrichum subulatum
W	ZZ163	WZZ163	Setaria viridis
W	ZZ163	WZZ163	Cyperus rotundus
W	ZZ163	WZZ163	Phyllostachys propinqua
W	ZZ163	WZZ163	Indocalamus tessellatus
W	ZZ163	WZZ163	Avena fatua
W	ZZ164	WZZ164	Cynodon dactylon
W	ZZ164	WZZ164	Bromus catharticus
W	ZZ164	WZZ164	Erigeron canadensis
W	ZZ164	WZZ164	Setaria viridis
W	ZZ164	WZZ164	Stellaria media
W	ZZ164	WZZ164	Erigeron sumatrensis
W	ZZ164	WZZ164	Axonopus compressus
W	ZZ164	WZZ164	Plantago major
W	ZZ164	WZZ164	Amaranthus blitum
W	ZZ164	WZZ164	Setaria viridis
W	ZZ164	WZZ164	Humulus scandens
W	ZZ167	WZZ167	Cynodon dactylon
W	ZZ167	WZZ167	Lolium perenne
W	ZZ167	WZZ167	Erigeron canadensis
W	ZZ167	WZZ167	Setaria viridis
W	ZZ167	WZZ167	Lactuca serriola
W	ZZ167	WZZ167	Boehmeria nivea
W	ZZ167	WZZ167	Stellaria media
W	ZZ167	WZZ167	Chenopodium album
W	ZZ167	WZZ167	Portulaca oleracea
W	ZZ167	WZZ167	Taraxacum mongolicum
W	ZZ167	WZZ167	Eleusine indica
W	ZZ167	WZZ167	Alternanthera philoxeroides
W	ZZ168	WZZ168	Erigeron canadensis
W	ZZ168	WZZ168	Lolium perenne
W	ZZ168	WZZ168	Setaria viridis
W	ZZ168	WZZ168	Imperata cylindrica
W	ZZ168	WZZ168	Cynodon dactylon
W	ZZ168	WZZ168	Axonopus compressus
W	ZZ168	WZZ168	Oxalis corymbosa
W	ZZ169	WZZ169	Phyllostachys vivax
W	ZZ169	WZZ169	Phyllostachys propinqua
W	ZZ169	WZZ169	Bashania yongdeensis
W	ZZ169	WZZ169	Bothriospermum secundum
W	ZZ169	WZZ169	Cynodon dactylon
W	ZZ169	WZZ169	Setaria viridis
W	ZZ169	WZZ169	Rumex dentatus
W	ZZ169	WZZ169	Erigeron canadensis
W	ZZ170	WZZ170	Parthenocissus tricuspidata
W	ZZ170	WZZ170	Erigeron canadensis
W	ZZ170	WZZ170	Eleusine indica
W	ZZ170	WZZ170	Symphyotrichum subulatum
W	ZZ171	WZZ171	Tagetes erecta
W	ZZ171	WZZ171	Pentas lanceolata
W	ZZ171	WZZ171	Glandularia tenera
W	ZZ171	WZZ171	Celosia argentea
W	ZZ171	WZZ171	Torenia fournieri
W	ZZ172	WZZ172	Sonchus oleraceus
W	ZZ172	WZZ172	Picris divaricata
W	ZZ172	WZZ172	Symphyotrichum subulatum
W	ZZ172	WZZ172	Erigeron canadensis
W	ZZ172	WZZ172	Cynodon dactylon
W	ZZ172	WZZ172	Ophiopogon japonicus
W	ZZ173	WZZ173	Cynodon dactylon
W	ZZ173	WZZ173	Erigeron canadensis
W	ZZ173	WZZ173	Humulus scandens
W	ZZ173	WZZ173	Setaria viridis
W	ZZ173	WZZ173	Chenopodium album
W	ZZ173	WZZ173	Vincetoxicum chinense
W	ZZ173	WZZ173	Rumex crispus
W	ZZ173	WZZ173	Crepidiastrum sonchifolium
W	ZZ176	WZZ176	Cynodon dactylon
W	ZZ176	WZZ176	Humulus scandens
W	ZZ176	WZZ176	Vincetoxicum chinense
W	ZZ176	WZZ176	Causonis japonica
W	ZZ176	WZZ176	Imperata cylindrica
W	ZZ176	WZZ176	Chenopodium album
W	ZZ177	WZZ177	Chenopodium album
W	ZZ177	WZZ177	Oxalis corymbosa
W	ZZ177	WZZ177	Axonopus compressus
W	ZZ177	WZZ177	Setaria viridis
W	ZZ177	WZZ177	Cynodon dactylon
W	ZZ177	WZZ177	Ixeris chinensis
W	ZZ177	WZZ177	Erigeron canadensis
W	ZZ177	WZZ177	Cyperus rotundus
W	ZZ178	WZZ178	Cynodon dactylon
W	ZZ178	WZZ178	Bromus catharticus
W	ZZ178	WZZ178	Lolium perenne
W	ZZ178	WZZ178	Cyperus rotundus
W	ZZ178	WZZ178	Erigeron canadensis
W	ZZ179	WZZ179	Cymbopogon citratus
W	ZZ179	WZZ179	Trifolium repens
W	ZZ179	WZZ179	Cynodon dactylon
W	ZZ179	WZZ179	Erigeron canadensis
W	ZZ179	WZZ179	Geranium carolinianum
W	ZZ179	WZZ179	Vincetoxicum chinense
W	ZZ179	WZZ179	Veronica persica
W	ZZ180	WZZ180	Vincetoxicum chinense
W	ZZ180	WZZ180	Setaria viridis
W	ZZ180	WZZ180	Humulus scandens
W	ZZ180	WZZ180	Zoysia japonica
W	ZZ180	WZZ180	Erigeron canadensis
W	ZZ180	WZZ180	Cynodon dactylon
W	ZZ180	WZZ180	Lactuca serriola
W	ZZ180	WZZ180	Cyperus rotundus
W	ZZ180	WZZ180	Crepidiastrum sonchifolium
W	ZZ180	WZZ180	Ixeris chinensis
W	ZZ180	WZZ180	Picris divaricata
W	ZZ180	WZZ180	Oxalis corymbosa
W	ZZ184	WZZ184	Mahonia bealei
W	ZZ184	WZZ184	Erigeron canadensis
W	ZZ184	WZZ184	Cynodon dactylon
W	ZZ184	WZZ184	Cyperus rotundus
W	ZZ184	WZZ184	Symphyotrichum subulatum
W	ZZ184	WZZ184	Sonchus oleraceus
W	ZZ184	WZZ184	Trifolium repens
W	ZZ187	WZZ187	Ophiopogon japonicus
W	ZZ187	WZZ187	Lolium perenne
W	ZZ187	WZZ187	Erigeron canadensis
W	ZZ188	WZZ188	Zoysia japonica
W	ZZ188	WZZ188	Convolvulus arvensis
W	ZZ188	WZZ188	Cynodon dactylon
W	ZZ188	WZZ188	Miscanthus sinensis
W	ZZ189	WZZ189	Setaria viridis
W	ZZ189	WZZ189	Portulaca oleracea
W	ZZ189	WZZ189	Chenopodium album
W	ZZ189	WZZ189	Cyperus rotundus
W	ZZ189	WZZ189	Rorippa palustris
W	ZZ189	WZZ189	Ophiopogon japonicus
W	ZZ189	WZZ189	Iris tectorum
W	ZZ342	WZZ342	Yucca gloriosa
W	ZZ342	WZZ342	Chenopodium album
W	ZZ342	WZZ342	Ophiopogon japonicus
W	ZZ342	WZZ342	Polygonum aviculare
W	ZZ342	WZZ342	Erigeron bonariensis
W	ZZ342	WZZ342	Cynodon dactylon
W	ZZ342	WZZ342	Artemisia lavandulifolia
W	ZZ342	WZZ342	Setaria viridis
W	ZZ342	WZZ342	Trigonotis peduncularis
W	ZZ342	WZZ342	Amaranthus blitum
W	ZZ342	WZZ342	Erigeron canadensis
W	ZZ342	WZZ342	Digitaria sanguinalis
W	ZZ342	WZZ342	Dioscorea zingiberensis
W	ZZ342	WZZ342	Oxalis corymbosa
W	ZZ342	WZZ342	Lycium chinense
W	ZZ343	WZZ343	Chenopodium album
W	ZZ343	WZZ343	Setaria viridis
W	ZZ343	WZZ343	Erigeron canadensis
W	ZZ343	WZZ343	Oxalis corymbosa
W	ZZ343	WZZ343	Eleusine indica
W	ZZ343	WZZ343	Solanum nigrum
W	ZZ343	WZZ343	Mentha canadensis
W	ZZ343	WZZ343	Cyperus rotundus
W	ZZ343	WZZ343	Sonchus oleraceus
W	ZZ343	WZZ343	Dioscorea zingiberensis
W	ZZ343	WZZ343	Ophiopogon japonicus
W	ZZ343	WZZ343	Causonis japonica
W	ZZ343	WZZ343	Vincetoxicum chinense
W	ZZ343	WZZ343	Taraxacum mongolicum
W	ZZ344	WZZ344	Oxalis corymbosa
W	ZZ344	WZZ344	Cymbopogon citratus
W	ZZ344	WZZ344	Phyllostachys propinqua
W	ZZ344	WZZ344	Cynodon dactylon
W	ZZ344	WZZ344	Hypericum patulum
W	ZZ344	WZZ344	Ophiopogon japonicus
W	ZZ345	WZZ345	Chenopodium album
W	ZZ345	WZZ345	Erigeron canadensis
W	ZZ345	WZZ345	Setaria viridis
W	ZZ345	WZZ345	Oxalis corymbosa
W	ZZ345	WZZ345	Lolium perenne
W	ZZ345	WZZ345	Symphyotrichum subulatum
W	ZZ345	WZZ345	Cynodon dactylon
W	ZZ345	WZZ345	Mazus pumilus
W	ZZ345	WZZ345	Lonicera ligustrina var. yunnanensis
W	ZZ345	WZZ345	Rumex dentatus
W	ZZ345	WZZ345	Amaranthus blitum
W	ZZ345	WZZ345	Physostegia virginiana
W	ZZ345	WZZ345	Iris tectorum
W	ZZ345	WZZ345	Hylotelephium erythrostictum
W	ZZ345	WZZ345	Coreopsis auriculata
W	ZZ345	WZZ345	Ophiopogon japonicus
W	ZZ345	WZZ345	Spiraea japonica
S	ZZ025	SZZ025	Cynodon dactylon
S	ZZ026	SZZ026	Solanum nigrum
S	ZZ026	SZZ026	Ophiopogon japonicus
S	ZZ026	SZZ026	Eleusine indica
S	ZZ026	SZZ026	Causonis japonica
S	ZZ026	SZZ026	Erigeron canadensis
S	ZZ026	SZZ026	Poa annua
S	ZZ026	SZZ026	Plantago virginica
S	ZZ026	SZZ026	Oxalis corymbosa
S	ZZ026	SZZ026	Symphyotrichum subulatum
S	ZZ026	SZZ026	Mentha canadensis
S	ZZ026	SZZ026	Lolium perenne
S	ZZ026	SZZ026	Cynodon dactylon
S	ZZ026	SZZ026	Polypogon fugax
S	ZZ026	SZZ026	Chenopodium album
S	ZZ026	SZZ026	Impatiens balsamina
S	ZZ026	SZZ026	Youngia japonica
S	ZZ026	SZZ026	Sonchus oleraceus
S	ZZ026	SZZ026	Dianthus caryophyllus
S	ZZ026	SZZ026	Eleusine indica
S	ZZ026	SZZ026	Leonurus japonicus
S	ZZ031	SZZ031	Cynodon dactylon
S	ZZ031	SZZ031	Acalypha australis
S	ZZ031	SZZ031	Oxalis corymbosa
S	ZZ031	SZZ031	Sonchus oleraceus
S	ZZ031	SZZ031	Setaria viridis
S	ZZ031	SZZ031	Convolvulus arvensis
S	ZZ031	SZZ031	Cyperus rotundus
S	ZZ031	SZZ031	Poa annua
S	ZZ031	SZZ031	Symphyotrichum subulatum
S	ZZ031	SZZ031	Picris divaricata
S	ZZ031	SZZ031	Erigeron bonariensis
S	ZZ031	SZZ031	Lolium perenne
S	ZZ031	SZZ031	Hosta cv. Regal Splendor
S	ZZ031	SZZ031	Ophiopogon japonicus
S	ZZ031	SZZ031	Erigeron canadensis
S	ZZ032	SZZ032	Causonis japonica
S	ZZ032	SZZ032	Digitaria sanguinalis
S	ZZ032	SZZ032	Symphyotrichum subulatum
S	ZZ032	SZZ032	Artemisia annua
S	ZZ032	SZZ032	Vincetoxicum chinense
S	ZZ033	SZZ033	Cynodon dactylon
S	ZZ033	SZZ033	Ophiopogon japonicus
S	ZZ033	SZZ033	Polygonum aviculare
S	ZZ033	SZZ033	Amaranthus blitum
S	ZZ033	SZZ033	Euphorbia maculata
S	ZZ033	SZZ033	Acalypha australis
S	ZZ033	SZZ033	Erigeron canadensis
S	ZZ033	SZZ033	Rudbeckia laciniata
S	ZZ034	SZZ034	Phytolacca americana
S	ZZ034	SZZ034	Lycium chinense
S	ZZ034	SZZ034	Oxalis corymbosa
S	ZZ034	SZZ034	Ophiopogon japonicus
S	ZZ034	SZZ034	Setaria viridis
S	ZZ034	SZZ034	Cynodon dactylon
S	ZZ034	SZZ034	Erigeron canadensis
S	ZZ034	SZZ034	Petunia × hybrida
S	ZZ034	SZZ034	Sonchus oleraceus
S	ZZ034	SZZ034	Calystegia hederacea
S	ZZ034	SZZ034	Dianthus chinensis
S	ZZ034	SZZ034	Humulus scandens
S	ZZ034	SZZ034	Chenopodium ficifolium
S	ZZ034	SZZ034	Euphorbia maculata
S	ZZ034	SZZ034	Convolvulus arvensis
S	ZZ034	SZZ034	Lolium perenne
S	ZZ037	SZZ037	Amaranthus blitum
S	ZZ037	SZZ037	Sonchus oleraceus
S	ZZ037	SZZ037	Setaria viridis
S	ZZ038	SZZ038	Amaranthus viridis
S	ZZ038	SZZ038	Acalypha australis
S	ZZ038	SZZ038	Oxalis corymbosa
S	ZZ038	SZZ038	Solanum nigrum
S	ZZ038	SZZ038	Chenopodium ficifolium
S	ZZ038	SZZ038	Petunia × hybrida
S	ZZ038	SZZ038	Digitaria sanguinalis
S	ZZ038	SZZ038	Taraxacum mongolicum
S	ZZ038	SZZ038	Causonis japonica
S	ZZ038	SZZ038	Artemisia lavandulifolia
S	ZZ038	SZZ038	Geranium carolinianum
S	ZZ038	SZZ038	Erigeron canadensis
S	ZZ038	SZZ038	Poa annua
S	ZZ038	SZZ038	Cynodon dactylon
S	ZZ038	SZZ038	Trifolium repens
S	ZZ038	SZZ038	Oenothera biennis
S	ZZ039	SZZ039	Rosa multiflora
S	ZZ039	SZZ039	Oxalis corymbosa
S	ZZ039	SZZ039	Ophiopogon japonicus
S	ZZ039	SZZ039	Cynodon dactylon
S	ZZ039	SZZ039	Poa annua
S	ZZ039	SZZ039	Setaria viridis
S	ZZ039	SZZ039	Cirsium arvense var. integrifolium
S	ZZ040	SZZ040	Ophiopogon japonicus
S	ZZ040	SZZ040	Oxalis corymbosa
S	ZZ040	SZZ040	Cynodon dactylon
S	ZZ040	SZZ040	Euphorbia maculata
S	ZZ040	SZZ040	Rubia cordifolia
S	ZZ040	SZZ040	Setaria viridis
S	ZZ040	SZZ040	Digitaria sanguinalis
S	ZZ040	SZZ040	Amaranthus blitum
S	ZZ040	SZZ040	Vicia sepium
S	ZZ040	SZZ040	Lolium perenne
S	ZZ042	SZZ042	Amaranthus blitum
S	ZZ042	SZZ042	Setaria viridis
S	ZZ042	SZZ042	Chenopodium album
S	ZZ042	SZZ042	Polypogon fugax
S	ZZ042	SZZ042	Ophiopogon japonicus
S	ZZ042	SZZ042	Heuchera villosa
S	ZZ042	SZZ042	Symphyotrichum subulatum
S	ZZ042	SZZ042	Erigeron canadensis
S	ZZ042	SZZ042	Artemisia annua
S	ZZ042	SZZ042	Sonchus oleraceus
S	ZZ042	SZZ042	Youngia japonica
S	ZZ042	SZZ042	Cardamine occulta
S	ZZ042	SZZ042	Alternanthera philoxeroides
S	ZZ042	SZZ042	Crepidiastrum sonchifolium
S	ZZ042	SZZ042	Cyperus rotundus
S	ZZ042	SZZ042	Persicaria longiseta
S	ZZ042	SZZ042	Stellaria media
S	ZZ042	SZZ042	Ixeris chinensis
S	ZZ042	SZZ042	Dysphania schraderiana
S	ZZ042	SZZ042	Rumex crispus
S	ZZ042	SZZ042	Picris divaricata
S	ZZ043	SZZ043	Chenopodium album
S	ZZ043	SZZ043	Ophiopogon japonicus
S	ZZ043	SZZ043	Oxalis corymbosa
S	ZZ043	SZZ043	Causonis japonica
S	ZZ043	SZZ043	Vincetoxicum chinense
S	ZZ043	SZZ043	Solanum nigrum
S	ZZ043	SZZ043	Portulaca oleracea
S	ZZ043	SZZ043	Symphyotrichum subulatum
S	ZZ043	SZZ043	Sonchus oleraceus
S	ZZ043	SZZ043	Iris tectorum
S	ZZ043	SZZ043	Ixeris chinensis
S	ZZ043	SZZ043	Setaria viridis
S	ZZ044	SZZ044	Euonymus fortunei
S	ZZ044	SZZ044	Zoysia japonica
S	ZZ044	SZZ044	Lolium perenne
S	ZZ044	SZZ044	Cynodon dactylon
S	ZZ044	SZZ044	Oxalis corymbosa
S	ZZ044	SZZ044	Stellaria media
S	ZZ044	SZZ044	Causonis japonica
S	ZZ044	SZZ044	Amaranthus blitum
S	ZZ044	SZZ044	Ixeris chinensis
S	ZZ044	SZZ044	Erigeron canadensis
S	ZZ044	SZZ044	Rumex crispus
S	ZZ044	SZZ044	Setaria viridis
S	ZZ044	SZZ044	Rumex dentatus
S	ZZ044	SZZ044	Alcea rosea
S	ZZ044	SZZ044	Polypogon fugax
S	ZZ044	SZZ044	Poa annua
S	ZZ045	SZZ045	Setaria viridis
S	ZZ045	SZZ045	Oxalis corymbosa
S	ZZ045	SZZ045	Ophiopogon japonicus
S	ZZ045	SZZ045	Euphorbia humifusa
S	ZZ045	SZZ045	Erigeron canadensis
S	ZZ045	SZZ045	Teucrium japonicum
S	ZZ046	SZZ046	Koelreuteria paniculata
S	ZZ046	SZZ046	Koelreuteria paniculata
S	ZZ046	SZZ046	Koelreuteria paniculata
S	ZZ046	SZZ046	Koelreuteria paniculata
S	ZZ046	SZZ046	Koelreuteria paniculata
S	ZZ046	SZZ046	Oxalis corymbosa
S	ZZ046	SZZ046	Ophiopogon japonicus
S	ZZ047	SZZ047	Koelreuteria paniculata
S	ZZ047	SZZ047	Erigeron canadensis
S	ZZ047	SZZ047	Ophiopogon japonicus
S	ZZ047	SZZ047	Setaria viridis
S	ZZ047	SZZ047	Ixeris chinensis
S	ZZ047	SZZ047	Veronica arvensis
S	ZZ047	SZZ047	Eleusine indica
S	ZZ047	SZZ047	Acalypha australis
S	ZZ047	SZZ047	Oxalis corymbosa
S	ZZ047	SZZ047	Sonchus oleraceus
S	ZZ049	SZZ049	Iris tectorum
S	ZZ049	SZZ049	Cynodon dactylon
S	ZZ049	SZZ049	Setaria viridis
S	ZZ049	SZZ049	Erigeron canadensis
S	ZZ049	SZZ049	Chenopodium album
S	ZZ049	SZZ049	Crepidiastrum sonchifolium
S	ZZ049	SZZ049	Cyperus rotundus
S	ZZ049	SZZ049	Oxalis corymbosa
S	ZZ049	SZZ049	Trifolium repens
S	ZZ049	SZZ049	Erigeron bonariensis
S	ZZ049	SZZ049	Lycium chinense
S	ZZ049	SZZ049	Ixeris chinensis
S	ZZ049	SZZ049	Causonis japonica
S	ZZ050	SZZ050	Solanum nigrum
S	ZZ050	SZZ050	Ophiopogon japonicus
S	ZZ050	SZZ050	Cynodon dactylon
S	ZZ050	SZZ050	Erigeron canadensis
S	ZZ050	SZZ050	Setaria viridis
S	ZZ050	SZZ050	Oxalis corymbosa
S	ZZ050	SZZ050	Mirabilis jalapa
S	ZZ050	SZZ050	Aspidistra elatior
S	ZZ050	SZZ050	Impatiens balsamina
S	ZZ050	SZZ050	Chenopodium album
S	ZZ051	SZZ051	Datura stramonium
S	ZZ051	SZZ051	Humulus scandens
S	ZZ051	SZZ051	Setaria viridis
S	ZZ051	SZZ051	Rubia cordifolia
S	ZZ051	SZZ051	Chenopodium album
S	ZZ051	SZZ051	Acalypha australis
S	ZZ051	SZZ051	Miscanthus sinensis
S	ZZ051	SZZ051	Artemisia annua
S	ZZ051	SZZ051	Oxalis corymbosa
S	ZZ051	SZZ051	Petunia × hybrida
S	ZZ051	SZZ051	Picris divaricata
S	ZZ051	SZZ051	Alternanthera sessilis
S	ZZ051	SZZ051	Ophiopogon japonicus
S	ZZ051	SZZ051	Erigeron canadensis
S	ZZ051	SZZ051	Zephyranthes candida
S	ZZ051	SZZ051	Solanum lycopersicum
S	ZZ051	SZZ051	Sonchus oleraceus
S	ZZ051	SZZ051	Cynodon dactylon
S	ZZ052	SZZ052	Cynodon dactylon
S	ZZ052	SZZ052	Sonchus oleraceus
S	ZZ052	SZZ052	Erigeron canadensis
S	ZZ052	SZZ052	Ophiopogon japonicus
S	ZZ052	SZZ052	Trifolium repens
S	ZZ052	SZZ052	Taraxacum mongolicum
S	ZZ052	SZZ052	Ixeris chinensis
S	ZZ052	SZZ052	Cirsium arvense var. integrifolium
S	ZZ052	SZZ052	Rubia cordifolia
S	ZZ052	SZZ052	Setaria viridis
S	ZZ052	SZZ052	Poa annua
S	ZZ052	SZZ052	Digitaria sanguinalis
S	ZZ052	SZZ052	Avena fatua
S	ZZ052	SZZ052	Chenopodium album
S	ZZ054	SZZ054	Humulus scandens
S	ZZ054	SZZ054	Erigeron canadensis
S	ZZ054	SZZ054	Chenopodium album
S	ZZ054	SZZ054	Imperata cylindrica
S	ZZ054	SZZ054	Echinochloa crus-galli
S	ZZ055	SZZ055	Spiraea japonica
S	ZZ055	SZZ055	Farfugium japonicum
S	ZZ055	SZZ055	Cymbopogon citratus
S	ZZ055	SZZ055	Erigeron canadensis
S	ZZ055	SZZ055	Lolium perenne
S	ZZ055	SZZ055	Zoysia japonica
S	ZZ055	SZZ055	Setaria viridis
S	ZZ055	SZZ055	Youngia japonica
S	ZZ055	SZZ055	Cynodon dactylon
S	ZZ055	SZZ055	Ophiopogon japonicus
S	ZZ056	SZZ056	Setaria viridis
S	ZZ056	SZZ056	Humulus scandens
S	ZZ056	SZZ056	Artemisia annua
S	ZZ056	SZZ056	Erigeron canadensis
S	ZZ056	SZZ056	Sonchus oleraceus
S	ZZ056	SZZ056	Cirsium arvense var. integrifolium
S	ZZ056	SZZ056	Chenopodium album
S	ZZ056	SZZ056	Artemisia scoparia
S	ZZ056	SZZ056	Chenopodium ficifolium
S	ZZ056	SZZ056	Euphorbia helioscopia
S	ZZ056	SZZ056	Artemisia selengensis
S	ZZ056	SZZ056	Ophiopogon japonicus
S	ZZ056	SZZ056	Solidago decurrens
S	ZZ056	SZZ056	Cynodon dactylon
S	ZZ057	SZZ057	Imperata cylindrica
S	ZZ057	SZZ057	Ophiopogon japonicus
S	ZZ057	SZZ057	Zephyranthes candida
S	ZZ057	SZZ057	Humulus scandens
S	ZZ057	SZZ057	Erigeron canadensis
S	ZZ057	SZZ057	Setaria viridis
S	ZZ057	SZZ057	Rubia cordifolia
S	ZZ057	SZZ057	Sonchus oleraceus
S	ZZ057	SZZ057	Cynodon dactylon
S	ZZ060	SZZ060	Ophiopogon japonicus
S	ZZ060	SZZ060	Zoysia japonica
S	ZZ060	SZZ060	Oxalis corymbosa
S	ZZ060	SZZ060	Erigeron canadensis
S	ZZ061	SZZ061	Symphyotrichum subulatum
S	ZZ061	SZZ061	Sonchus oleraceus
S	ZZ061	SZZ061	Erigeron canadensis
S	ZZ061	SZZ061	Setaria viridis
S	ZZ062	SZZ062	Coreopsis lanceolata
S	ZZ062	SZZ062	Alternanthera sessilis
S	ZZ062	SZZ062	Ophiopogon japonicus
S	ZZ062	SZZ062	Rubia cordifolia
S	ZZ062	SZZ062	Ixeris chinensis
S	ZZ062	SZZ062	Cirsium arvense var. integrifolium
S	ZZ062	SZZ062	Sonchus oleraceus
S	ZZ062	SZZ062	Taraxacum mongolicum
S	ZZ062	SZZ062	Artemisia scoparia
S	ZZ062	SZZ062	Petunia × hybrida
S	ZZ062	SZZ062	Artemisia selengensis
S	ZZ062	SZZ062	Erigeron canadensis
S	ZZ062	SZZ062	Erigeron bonariensis
S	ZZ062	SZZ062	Lactuca serriola
S	ZZ062	SZZ062	Oxalis pes-caprae
S	ZZ062	SZZ062	Zoysia japonica
S	ZZ062	SZZ062	Cynodon dactylon
S	ZZ062	SZZ062	Veronica persica
S	ZZ063	SZZ063	Cynodon dactylon
S	ZZ063	SZZ063	Helianthus tuberosus
S	ZZ063	SZZ063	Cirsium arvense var. integrifolium
S	ZZ063	SZZ063	Sonchus oleraceus
S	ZZ063	SZZ063	Setaria viridis
S	ZZ063	SZZ063	Amaranthus blitum
S	ZZ063	SZZ063	Poa annua
S	ZZ063	SZZ063	Lolium perenne
S	ZZ063	SZZ063	Oxalis corymbosa
S	ZZ063	SZZ063	Humulus scandens
S	ZZ063	SZZ063	Ixeris chinensis
S	ZZ063	SZZ063	Chenopodium album
S	ZZ063	SZZ063	Rubia cordifolia
S	ZZ063	SZZ063	Plantago asiatica
S	ZZ063	SZZ063	Artemisia selengensis
S	ZZ064	SZZ064	Cynodon dactylon
S	ZZ064	SZZ064	Poa annua
S	ZZ064	SZZ064	Chenopodium album
S	ZZ064	SZZ064	Cirsium arvense var. integrifolium
S	ZZ064	SZZ064	Sonchus oleraceus
S	ZZ064	SZZ064	Oxalis corymbosa
S	ZZ064	SZZ064	Lolium perenne
S	ZZ064	SZZ064	Geranium carolinianum
S	ZZ064	SZZ064	Rubia cordifolia
S	ZZ064	SZZ064	Iris tectorum
S	ZZ064	SZZ064	Setaria viridis
S	ZZ064	SZZ064	Digitaria sanguinalis
S	ZZ148	SZZ148	Tagetes erecta
S	ZZ148	SZZ148	Gardenia stenophylla
S	ZZ148	SZZ148	Petunia × hybrida
S	ZZ148	SZZ148	Pelargonium hortorum
S	ZZ148	SZZ148	Erigeron canadensis
S	ZZ148	SZZ148	Setaria viridis
S	ZZ148	SZZ148	Artemisia annua
S	ZZ148	SZZ148	Verbena officinalis
S	ZZ148	SZZ148	Hibiscus syriacus cv. Variegata
S	ZZ148	SZZ148	Chenopodium album
S	ZZ148	SZZ148	Iris lactea
S	ZZ148	SZZ148	Causonis japonica
S	ZZ148	SZZ148	Sedum lineare
S	ZZ148	SZZ148	Veronica persica
S	ZZ148	SZZ148	Oxalis corymbosa
S	ZZ148	SZZ148	Portulaca oleracea
S	ZZ148	SZZ148	Coreopsis lanceolata
S	ZZ148	SZZ148	Cynodon dactylon
S	ZZ148	SZZ148	Zoysia japonica
S	ZZ237	SZZ237	Yucca gloriosa
S	ZZ237	SZZ237	Solanum nigrum
S	ZZ237	SZZ237	Cynodon dactylon
S	ZZ237	SZZ237	Setaria viridis
S	ZZ237	SZZ237	Poa annua
S	ZZ237	SZZ237	Oxalis corymbosa
S	ZZ237	SZZ237	Ophiopogon japonicus
S	ZZ237	SZZ237	Rubia cordifolia
S	ZZ237	SZZ237	Bromus catharticus
S	ZZ237	SZZ237	Euphorbia maculata
S	ZZ237	SZZ237	Euphorbia helioscopia
S	ZZ237	SZZ237	Veronica persica
S	ZZ237	SZZ237	Elephantopus scaber
S	ZZ237	SZZ237	Taraxacum mongolicum
S	ZZ237	SZZ237	Eleusine indica
S	ZZ237	SZZ237	Lolium perenne
S	ZZ237	SZZ237	Calystegia hederacea
S	ZZ237	SZZ237	Cirsium arvense var. integrifolium
S	ZZ237	SZZ237	Sonchus oleraceus
S	ZZ323	SZZ323	Ophiopogon japonicus
S	ZZ323	SZZ323	Cynodon dactylon
S	ZZ323	SZZ323	Vicia sepium
S	ZZ323	SZZ323	Cirsium arvense var. integrifolium
S	ZZ323	SZZ323	Setaria viridis
S	ZZ323	SZZ323	Oxalis corymbosa
S	ZZ323	SZZ323	Geranium carolinianum
S	ZZ323	SZZ323	Trifolium repens
S	ZZ323	SZZ323	Erigeron canadensis
S	ZZ323	SZZ323	Alternanthera philoxeroides
S	ZZ323	SZZ323	Elephantopus scaber
S	ZZ323	SZZ323	Artemisia selengensis
S	ZZ323	SZZ323	Sonchus oleraceus
S	ZZ324	SZZ324	Cynodon dactylon
S	ZZ324	SZZ324	Setaria viridis
S	ZZ324	SZZ324	Poa annua
S	ZZ324	SZZ324	Lolium perenne
S	ZZ324	SZZ324	Cirsium arvense var. integrifolium
S	ZZ324	SZZ324	Oenothera lindheimeri
S	ZZ324	SZZ324	Coreopsis basalis
S	ZZ324	SZZ324	Amaranthus blitum
S	ZZ324	SZZ324	Oxalis corymbosa
S	ZZ324	SZZ324	Ophiopogon japonicus
S	ZZ324	SZZ324	Zephyranthes candida
S	ZZ324	SZZ324	Plantago asiatica
S	ZZ324	SZZ324	Bromus japonicus
S	ZZ324	SZZ324	Euphorbia maculata
S	ZZ324	SZZ324	Rumex dentatus
S	ZZ324	SZZ324	Taraxacum mongolicum
S	ZZ324	SZZ324	Elephantopus scaber
S	ZZ324	SZZ324	Cucumis bisexualis
S	ZZ324	SZZ324	Rubia cordifolia
S	ZZ324	SZZ324	Duchesnea indica
S	ZZ324	SZZ324	Causonis japonica
S	ZZ324	SZZ324	Erigeron canadensis
S	ZZ324	SZZ324	Artemisia selengensis
S	ZZ324	SZZ324	Iris tectorum
S	ZZ324	SZZ324	Hemerocallis fulva
S	ZZ333	SZZ333	Dichondra micrantha
S	ZZ333	SZZ333	Cynodon dactylon
S	ZZ333	SZZ333	Rubia cordifolia
S	ZZ333	SZZ333	Lolium perenne
S	ZZ333	SZZ333	Erigeron canadensis
S	ZZ333	SZZ333	Crepidiastrum sonchifolium
S	ZZ333	SZZ333	Sonchus oleraceus
S	ZZ333	SZZ333	Ixeris chinensis
S	ZZ333	SZZ333	Picris divaricata
S	ZZ333	SZZ333	Cyperus rotundus
S	ZZ333	SZZ333	Duchesnea indica
S	ZZ333	SZZ333	Stellaria media
S	ZZ333	SZZ333	Melilotus suaveolens
S	ZZ333	SZZ333	Centella asiatica
S	ZZ333	SZZ333	Oxalis corymbosa
S	ZZ334	SZZ334	Bambusa multiplex
S	ZZ334	SZZ334	Cynodon dactylon
S	ZZ334	SZZ334	Lolium perenne
S	ZZ334	SZZ334	Chenopodium album
S	ZZ334	SZZ334	Poa annua
S	ZZ334	SZZ334	Stellaria media
S	ZZ334	SZZ334	Ophiopogon japonicus
S	ZZ334	SZZ334	Oxalis corymbosa
S	ZZ335	SZZ335	Rosa multiflora
S	ZZ335	SZZ335	Setaria viridis
S	ZZ335	SZZ335	Erigeron canadensis
S	ZZ335	SZZ335	Lolium perenne
S	ZZ335	SZZ335	Artemisia lavandulifolia
S	ZZ335	SZZ335	Cynodon dactylon
S	ZZ335	SZZ335	Indocalamus tessellatus
S	ZZ335	SZZ335	Ophiopogon japonicus
S	ZZ335	SZZ335	Oxalis corymbosa
S	ZZ336	SZZ336	Ophiopogon japonicus
S	ZZ336	SZZ336	Cyperus rotundus
S	ZZ336	SZZ336	Setaria viridis
S	ZZ336	SZZ336	Cynodon dactylon
S	ZZ336	SZZ336	Iris tectorum
S	ZZ336	SZZ336	Mentha canadensis
S	ZZ337	SZZ337	Persicaria lapathifolia
S	ZZ337	SZZ337	Humulus scandens
S	ZZ337	SZZ337	Setaria viridis
S	ZZ337	SZZ337	Chenopodium album
S	ZZ337	SZZ337	Erigeron canadensis
S	ZZ337	SZZ337	Symphyotrichum subulatum
S	ZZ337	SZZ337	Cyperus rotundus
S	ZZ337	SZZ337	Cynodon dactylon
S	ZZ337	SZZ337	Sonchus oleraceus
S	ZZ337	SZZ337	Amaranthus blitum
S	ZZ337	SZZ337	Veronica hederifolia
S	ZZ337	SZZ337	Gaura parviflora
N	ZZ002	NZZ002	Cynodon dactylon
N	ZZ002	NZZ002	Oxalis corymbosa
N	ZZ002	NZZ002	Centaurea cineraria
N	ZZ002	NZZ002	Ophiopogon bodinieri
N	ZZ002	NZZ002	Philadelphus coronarius
N	ZZ002	NZZ002	Setaria viridis
N	ZZ002	NZZ002	Erigeron canadensis
N	ZZ002	NZZ002	Lolium perenne
N	ZZ002	NZZ002	Causonis japonica
N	ZZ003	NZZ003	Rosa multiflora
N	ZZ003	NZZ003	Chenopodium album
N	ZZ003	NZZ003	Galium bungei
N	ZZ003	NZZ003	Cynodon dactylon
N	ZZ003	NZZ003	Lactuca serriola
N	ZZ003	NZZ003	Setaria viridis
N	ZZ003	NZZ003	Symphyotrichum subulatum
N	ZZ003	NZZ003	Erigeron canadensis
N	ZZ004	NZZ004	Yucca gloriosa
N	ZZ004	NZZ004	Alcea rosea
N	ZZ004	NZZ004	Farfugium japonicum
N	ZZ004	NZZ004	Cynodon dactylon
N	ZZ004	NZZ004	Lolium perenne
N	ZZ004	NZZ004	Hedera nepalensis var. sinensis
N	ZZ004	NZZ004	Hosta cv. Regal Splendor
N	ZZ004	NZZ004	Ophiopogon bodinieri
N	ZZ004	NZZ004	Erigeron canadensis
N	ZZ004	NZZ004	Setaria viridis
N	ZZ004	NZZ004	Ophiopogon japonicus
N	ZZ004	NZZ004	Chenopodium album
N	ZZ004	NZZ004	Amaranthus blitum
N	ZZ004	NZZ004	Oxalis corymbosa
N	ZZ004	NZZ004	Rubia cordifolia
N	ZZ004	NZZ004	Portulaca oleracea
N	ZZ007	NZZ007	Chenopodium album
N	ZZ007	NZZ007	Amaranthus blitum
N	ZZ007	NZZ007	Erigeron bonariensis
N	ZZ007	NZZ007	Poa annua
N	ZZ007	NZZ007	Ophiopogon japonicus
N	ZZ007	NZZ007	Phyllostachys propinqua
N	ZZ007	NZZ007	Lolium perenne
N	ZZ007	NZZ007	Oxalis corymbosa
N	ZZ007	NZZ007	Iris tectorum
N	ZZ007	NZZ007	Ophiopogon bodinieri
N	ZZ008	NZZ008	Lycium chinense
N	ZZ008	NZZ008	Ophiopogon japonicus
N	ZZ008	NZZ008	Zephyranthes candida
N	ZZ008	NZZ008	Oxalis corymbosa
N	ZZ008	NZZ008	Viola yunnanfuensis
N	ZZ008	NZZ008	Erigeron bonariensis
N	ZZ008	NZZ008	Solanum nigrum
N	ZZ008	NZZ008	Viola prionantha
N	ZZ008	NZZ008	Viola philippica
N	ZZ008	NZZ008	Euphorbia maculata
N	ZZ008	NZZ008	Cynodon dactylon
N	ZZ008	NZZ008	Sonchus oleraceus
N	ZZ008	NZZ008	Zoysia japonica
N	ZZ009	NZZ009	Setaria viridis
N	ZZ009	NZZ009	Rumex crispus
N	ZZ009	NZZ009	Cynodon dactylon
N	ZZ010	NZZ010	Poa annua
N	ZZ010	NZZ010	Polypogon fugax
N	ZZ010	NZZ010	Causonis japonica
N	ZZ010	NZZ010	Oxalis corymbosa
N	ZZ010	NZZ010	Setaria viridis
N	ZZ010	NZZ010	Cynodon dactylon
N	ZZ013	NZZ013	Zoysia japonica
N	ZZ013	NZZ013	Erigeron canadensis
N	ZZ013	NZZ013	Cynodon dactylon
N	ZZ013	NZZ013	Oxalis corymbosa
N	ZZ013	NZZ013	Plantago asiatica
N	ZZ013	NZZ013	Amaranthus blitum
N	ZZ013	NZZ013	Ophiopogon bodinieri
N	ZZ013	NZZ013	Convolvulus arvensis
N	ZZ013	NZZ013	Erigeron bonariensis
N	ZZ013	NZZ013	Alternanthera philoxeroides
N	ZZ013	NZZ013	Chenopodium album
N	ZZ013	NZZ013	Youngia japonica
N	ZZ013	NZZ013	Ophiopogon japonicus
N	ZZ014	NZZ014	Cynodon dactylon
N	ZZ014	NZZ014	Eleusine indica
N	ZZ014	NZZ014	Erigeron canadensis
N	ZZ014	NZZ014	Symphyotrichum subulatum
N	ZZ014	NZZ014	Chenopodium album
N	ZZ015	NZZ015	Humulus scandens
N	ZZ015	NZZ015	Cynodon dactylon
N	ZZ015	NZZ015	Erigeron canadensis
N	ZZ015	NZZ015	Zoysia japonica
N	ZZ015	NZZ015	Artemisia annua
N	ZZ015	NZZ015	Stellaria media
N	ZZ015	NZZ015	Lactuca serriola
N	ZZ015	NZZ015	Setaria viridis
N	ZZ015	NZZ015	Solanum nigrum
N	ZZ015	NZZ015	Cyperus rotundus
N	ZZ015	NZZ015	Ipomoea obscura
N	ZZ015	NZZ015	Chenopodium album
N	ZZ015	NZZ015	Taraxacum mongolicum
N	ZZ065	NZZ065	Rosa multiflora
N	ZZ065	NZZ065	Gardenia stenophylla
N	ZZ065	NZZ065	Ajuga multiflora
N	ZZ065	NZZ065	Setaria viridis
N	ZZ065	NZZ065	Erigeron canadensis
N	ZZ065	NZZ065	Cynodon dactylon
N	ZZ065	NZZ065	Duchesnea indica
N	ZZ065	NZZ065	Oxalis corymbosa
N	ZZ065	NZZ065	Lactuca serriola
N	ZZ065	NZZ065	Hypericum patulum
N	ZZ065	NZZ065	Viola tricolor
N	ZZ065	NZZ065	Salvia purpurea
N	ZZ065	NZZ065	Ophiopogon japonicus
N	ZZ065	NZZ065	Distylium buxifolium
N	ZZ065	NZZ065	Farfugium japonicum
N	ZZ065	NZZ065	Petunia × hybrida
N	ZZ065	NZZ065	Carex nudicarpa
N	ZZ066	NZZ066	Oxalis corymbosa
N	ZZ066	NZZ066	Ophiopogon japonicus
N	ZZ066	NZZ066	Ophiopogon bodinieri
N	ZZ066	NZZ066	Eupatorium fortunei
N	ZZ066	NZZ066	Lobelia erinus
N	ZZ066	NZZ066	Hemerocallis fulva
N	ZZ066	NZZ066	Zinnia elegans
N	ZZ066	NZZ066	Canna × generalis
N	ZZ066	NZZ066	Erigeron canadensis
N	ZZ066	NZZ066	Cynodon dactylon
N	ZZ066	NZZ066	Chenopodium album
N	ZZ066	NZZ066	Morinda umbellata subsp. obovata
N	ZZ066	NZZ066	Hedera nepalensis var. sinensis
N	ZZ066	NZZ066	Iris tectorum
N	ZZ074	NZZ074	Yucca gloriosa
N	ZZ074	NZZ074	Trifolium repens
N	ZZ074	NZZ074	Erigeron canadensis
N	ZZ074	NZZ074	Oxalis corymbosa
N	ZZ074	NZZ074	Setaria viridis
N	ZZ074	NZZ074	Chenopodium album
N	ZZ074	NZZ074	Cynodon dactylon
N	ZZ074	NZZ074	Alternanthera philoxeroides
N	ZZ074	NZZ074	Lolium perenne
N	ZZ074	NZZ074	Zoysia japonica
N	ZZ074	NZZ074	Ophiopogon japonicus
N	ZZ074	NZZ074	Iris tectorum
N	ZZ074	NZZ074	Ophiopogon bodinieri
N	ZZ075	NZZ075	Erigeron canadensis
N	ZZ075	NZZ075	Eleusine indica
N	ZZ075	NZZ075	Zoysia japonica
N	ZZ075	NZZ075	Oxalis corymbosa
N	ZZ075	NZZ075	Ixeris chinensis
N	ZZ075	NZZ075	Taraxacum mongolicum
N	ZZ075	NZZ075	Cynodon dactylon
N	ZZ075	NZZ075	Lactuca serriola
N	ZZ076	NZZ076	Ophiopogon japonicus
N	ZZ076	NZZ076	Iris tectorum
N	ZZ076	NZZ076	Erigeron canadensis
N	ZZ079	NZZ079	Rosa multiflora
N	ZZ079	NZZ079	Lolium perenne
N	ZZ079	NZZ079	Plantago major
N	ZZ079	NZZ079	Cynodon dactylon
N	ZZ079	NZZ079	Ixeris chinensis
N	ZZ079	NZZ079	Erigeron canadensis
N	ZZ079	NZZ079	Setaria viridis
N	ZZ079	NZZ079	Axonopus compressus
N	ZZ079	NZZ079	Oxalis corymbosa
N	ZZ079	NZZ079	Trifolium repens
N	ZZ079	NZZ079	Chenopodium album
N	ZZ079	NZZ079	Taraxacum mongolicum
N	ZZ079	NZZ079	Ophiopogon bodinieri
N	ZZ079	NZZ079	Ophiopogon japonicus
N	ZZ080	NZZ080	Yucca gloriosa
N	ZZ080	NZZ080	Ophiopogon japonicus
N	ZZ080	NZZ080	Amaranthus blitum
N	ZZ080	NZZ080	Lolium perenne
N	ZZ080	NZZ080	Cyperus rotundus
N	ZZ080	NZZ080	Chenopodium album
N	ZZ080	NZZ080	Oxalis corymbosa
N	ZZ099	NZZ099	Erigeron canadensis
N	ZZ099	NZZ099	Setaria viridis
N	ZZ099	NZZ099	Oxalis corymbosa
N	ZZ099	NZZ099	Ophiopogon japonicus
N	ZZ099	NZZ099	Iris tectorum
N	ZZ099	NZZ099	Cynodon dactylon
N	ZZ104	NZZ104	Ophiopogon japonicus
N	ZZ104	NZZ104	Cynodon dactylon
N	ZZ104	NZZ104	Lolium perenne
N	ZZ104	NZZ104	Oxalis corymbosa
N	ZZ104	NZZ104	Symphyotrichum subulatum
N	ZZ104	NZZ104	Zoysia japonica
N	ZZ104	NZZ104	Amaranthus blitoides
N	ZZ104	NZZ104	Chenopodium album
N	ZZ105	NZZ105	Oxalis corymbosa
N	ZZ105	NZZ105	Ophiopogon japonicus
N	ZZ105	NZZ105	Ipomoea obscura
N	ZZ105	NZZ105	Erigeron canadensis
N	ZZ105	NZZ105	Sonchus oleraceus
N	ZZ105	NZZ105	Erigeron bonariensis
N	ZZ105	NZZ105	Bidens pilosa
N	ZZ105	NZZ105	Eleusine indica
N	ZZ105	NZZ105	Cynodon dactylon
N	ZZ105	NZZ105	Zoysia japonica
N	ZZ105	NZZ105	Portulaca oleracea
N	ZZ106	NZZ106	Oxalis corymbosa
N	ZZ106	NZZ106	Ophiopogon japonicus
N	ZZ106	NZZ106	Alternanthera philoxeroides
N	ZZ106	NZZ106	Cynodon dactylon
N	ZZ106	NZZ106	Setaria viridis
N	ZZ106	NZZ106	Zoysia japonica
N	ZZ106	NZZ106	Rumex crispus
N	ZZ106	NZZ106	Trachelospermum jasminoides
N	ZZ106	NZZ106	Chenopodium album
N	ZZ106	NZZ106	Solanum nigrum
N	ZZ106	NZZ106	Trifolium repens
N	ZZ106	NZZ106	Erigeron canadensis
N	ZZ106	NZZ106	Ophiopogon japonicus
N	ZZ106	NZZ106	Lolium perenne
N	ZZ106	NZZ106	Mahonia bealei
N	ZZ113	NZZ113	Lolium perenne
N	ZZ113	NZZ113	Cynodon dactylon
N	ZZ113	NZZ113	Lactuca serriola
N	ZZ113	NZZ113	Ixeris chinensis
N	ZZ113	NZZ113	Setaria viridis
N	ZZ113	NZZ113	Humulus scandens
N	ZZ113	NZZ113	Erigeron canadensis
N	ZZ113	NZZ113	Ophiopogon japonicus
N	ZZ113	NZZ113	Leonurus japonicus
N	ZZ113	NZZ113	Gaura parviflora
N	ZZ113	NZZ113	Causonis japonica
N	ZZ113	NZZ113	Taraxacum mongolicum
N	ZZ113	NZZ113	Euphorbia helioscopia
N	ZZ113	NZZ113	Veronica persica
N	ZZ113	NZZ113	Picris divaricata
N	ZZ113	NZZ113	Artemisia indica
N	ZZ113	NZZ113	Vincetoxicum chinense
N	ZZ113	NZZ113	Chenopodium album
N	ZZ113	NZZ113	Solanum nigrum
N	ZZ113	NZZ113	Eleusine indica
N	ZZ113	NZZ113	Phragmites australis
N	ZZ114	NZZ114	Ophiopogon japonicus
N	ZZ114	NZZ114	Oxalis corymbosa
N	ZZ114	NZZ114	Erigeron canadensis
N	ZZ114	NZZ114	Chenopodium album
N	ZZ114	NZZ114	Rumex crispus
N	ZZ114	NZZ114	Cyperus rotundus
N	ZZ114	NZZ114	Humulus scandens
N	ZZ114	NZZ114	Cynodon dactylon
N	ZZ114	NZZ114	Hemerocallis fulva
N	ZZ114	NZZ114	Iris tectorum
N	ZZ114	NZZ114	Trifolium repens
N	ZZ115	NZZ115	Erigeron canadensis
N	ZZ115	NZZ115	Setaria viridis
N	ZZ115	NZZ115	Chenopodium album
N	ZZ115	NZZ115	Phyllostachys propinqua
N	ZZ115	NZZ115	Humulus scandens
N	ZZ115	NZZ115	Taraxacum mongolicum
N	ZZ115	NZZ115	Cynodon dactylon
N	ZZ115	NZZ115	Ophiopogon japonicus
N	ZZ115	NZZ115	Lolium perenne
N	ZZ115	NZZ115	Lactuca serriola
N	ZZ115	NZZ115	Oxalis corymbosa
N	ZZ116	NZZ116	Rosa multiflora
N	ZZ116	NZZ116	Setaria viridis
N	ZZ116	NZZ116	Cynodon dactylon
N	ZZ116	NZZ116	Amaranthus blitum
N	ZZ116	NZZ116	Oxalis corymbosa
N	ZZ116	NZZ116	Rumex crispus
N	ZZ116	NZZ116	Ophiopogon japonicus
N	ZZ116	NZZ116	Potentilla supina
N	ZZ117	NZZ117	Humulus scandens
N	ZZ117	NZZ117	Duchesnea indica
N	ZZ117	NZZ117	Rumex crispus
N	ZZ117	NZZ117	Ipomoea obscura
N	ZZ117	NZZ117	Alternanthera philoxeroides
N	ZZ117	NZZ117	Iris pseudacorus
N	ZZ117	NZZ117	Symphyotrichum subulatum
N	ZZ117	NZZ117	Phragmites australis
N	ZZ117	NZZ117	Potentilla supina
N	ZZ117	NZZ117	Oxalis corymbosa
N	ZZ117	NZZ117	Erigeron canadensis
N	ZZ117	NZZ117	Portulaca oleracea
N	ZZ117	NZZ117	Lactuca serriola
N	ZZ117	NZZ117	Cyperus rotundus
N	ZZ117	NZZ117	Setaria viridis
N	ZZ117	NZZ117	Trachelospermum jasminoides
N	ZZ122	NZZ122	Ophiopogon japonicus
N	ZZ122	NZZ122	Cynodon dactylon
N	ZZ122	NZZ122	Humulus scandens
N	ZZ122	NZZ122	Phyllostachys propinqua
N	ZZ122	NZZ122	Erigeron canadensis
N	ZZ122	NZZ122	Setaria viridis
N	ZZ122	NZZ122	Zoysia japonica
N	ZZ122	NZZ122	Chenopodium album
N	ZZ122	NZZ122	Rubia cordifolia
N	ZZ123	NZZ123	Sonchus oleraceus
N	ZZ123	NZZ123	Leonurus japonicus
N	ZZ123	NZZ123	Lactuca serriola
N	ZZ123	NZZ123	Humulus scandens
N	ZZ123	NZZ123	Chenopodium album
N	ZZ123	NZZ123	Erigeron canadensis
N	ZZ123	NZZ123	Capsella bursa-pastoris
N	ZZ123	NZZ123	Artemisia indica
N	ZZ123	NZZ123	Setaria viridis
N	ZZ123	NZZ123	Taraxacum mongolicum
N	ZZ123	NZZ123	Verbena officinalis
N	ZZ123	NZZ123	Alternanthera philoxeroides
N	ZZ123	NZZ123	Asparagus cochinchinensis
N	ZZ123	NZZ123	Euphorbia peplus
N	ZZ128	NZZ128	Erigeron canadensis
N	ZZ128	NZZ128	Oxalis corymbosa
N	ZZ128	NZZ128	Cynodon dactylon
N	ZZ128	NZZ128	Lolium perenne
N	ZZ128	NZZ128	Humulus scandens
N	ZZ128	NZZ128	Lactuca serriola
N	ZZ128	NZZ128	Chenopodium album
N	ZZ128	NZZ128	Zoysia japonica
N	ZZ128	NZZ128	Plantago major
N	ZZ129	NZZ129	Rosa multiflora
N	ZZ129	NZZ129	Lactuca serriola
N	ZZ129	NZZ129	Erigeron canadensis
N	ZZ129	NZZ129	Humulus scandens
N	ZZ129	NZZ129	Chenopodium album
N	ZZ129	NZZ129	Picris divaricata
N	ZZ129	NZZ129	Cynodon dactylon
N	ZZ129	NZZ129	Setaria viridis
N	ZZ129	NZZ129	Ophiopogon japonicus
N	ZZ130	NZZ130	Cyperus rotundus
N	ZZ130	NZZ130	Helianthus annuus
N	ZZ130	NZZ130	Humulus scandens
N	ZZ130	NZZ130	Setaria viridis
N	ZZ130	NZZ130	Cynodon dactylon
N	ZZ130	NZZ130	Rumex crispus
N	ZZ130	NZZ130	Abutilon theophrasti
N	ZZ130	NZZ130	Eleusine indica
N	ZZ130	NZZ130	Symphyotrichum subulatum
N	ZZ130	NZZ130	Lactuca serriola
N	ZZ130	NZZ130	Chenopodium album
N	ZZ130	NZZ130	Erigeron canadensis
N	ZZ130	NZZ130	Phyllostachys reticulata
N	ZZ130	NZZ130	Portulaca oleracea
N	ZZ136	NZZ136	Oenothera biennis
N	ZZ136	NZZ136	Erigeron canadensis
N	ZZ136	NZZ136	Cynodon dactylon
N	ZZ136	NZZ136	Phragmites australis
N	ZZ136	NZZ136	Setaria viridis
N	ZZ136	NZZ136	Coreopsis basalis
N	ZZ136	NZZ136	Oxalis corymbosa
N	ZZ136	NZZ136	Bromus catharticus
N	ZZ136	NZZ136	Geranium carolinianum
N	ZZ136	NZZ136	Plantago major
N	ZZ136	NZZ136	Alternanthera philoxeroides
N	ZZ136	NZZ136	Bidens pilosa
N	ZZ136	NZZ136	Chenopodium album
N	ZZ136	NZZ136	Eleusine indica
N	ZZ136	NZZ136	Zoysia japonica
N	ZZ136	NZZ136	Artemisia indica
N	ZZ140	NZZ140	Erigeron canadensis
N	ZZ140	NZZ140	Cynodon dactylon
N	ZZ140	NZZ140	Chenopodium album
N	ZZ140	NZZ140	Lolium perenne
N	ZZ140	NZZ140	Zoysia japonica
N	ZZ140	NZZ140	Ophiopogon japonicus
N	ZZ140	NZZ140	Symphyotrichum subulatum
N	ZZ140	NZZ140	Amaranthus blitum
N	ZZ166	NZZ166	Oxalis corymbosa
N	ZZ166	NZZ166	Cynodon dactylon
N	ZZ166	NZZ166	Erigeron canadensis
N	ZZ166	NZZ166	Lolium perenne
N	ZZ166	NZZ166	Chenopodium album
N	ZZ166	NZZ166	Lactuca serriola
N	ZZ166	NZZ166	Ophiopogon japonicus
N	ZZ190	NZZ190	Rosa multiflora
N	ZZ190	NZZ190	Cynodon dactylon
N	ZZ190	NZZ190	Trachelospermum jasminoides
N	ZZ190	NZZ190	Setaria viridis
N	ZZ190	NZZ190	Eleusine indica
N	ZZ190	NZZ190	Ophiopogon japonicus
N	ZZ190	NZZ190	Chenopodium album
N	ZZ190	NZZ190	Symphyotrichum subulatum
N	ZZ190	NZZ190	Erigeron canadensis
N	ZZ190	NZZ190	Oenothera speciosa
N	ZZ190	NZZ190	Cymbopogon citratus
N	ZZ190	NZZ190	Iris tectorum
N	ZZ190	NZZ190	Acorus calamus
N	ZZ190	NZZ190	Phyllostachys reticulata
N	ZZ190	NZZ190	Mahonia fortunei
N	ZZ194	NZZ194	Chenopodium album
N	ZZ194	NZZ194	Setaria viridis
N	ZZ194	NZZ194	Erigeron canadensis
N	ZZ194	NZZ194	Lactuca serriola
N	ZZ194	NZZ194	Rumex crispus
N	ZZ194	NZZ194	Ophiopogon japonicus
N	ZZ194	NZZ194	Eleusine indica
N	ZZ194	NZZ194	Poa annua
N	ZZ194	NZZ194	Medicago lupulina
N	ZZ194	NZZ194	Solanum nigrum
N	ZZ194	NZZ194	Euonymus fortunei
N	ZZ194	NZZ194	Lolium perenne
N	ZZ194	NZZ194	Iris tectorum
N	ZZ194	NZZ194	Oxalis corymbosa
N	ZZ200	NZZ200	Lolium perenne
N	ZZ200	NZZ200	Digitaria sanguinalis
N	ZZ200	NZZ200	Ophiopogon japonicus
N	ZZ200	NZZ200	Symphyotrichum subulatum
N	ZZ200	NZZ200	Erigeron canadensis
N	ZZ200	NZZ200	Medicago lupulina
N	ZZ200	NZZ200	Rumex crispus
N	ZZ200	NZZ200	Euonymus fortunei
N	ZZ200	NZZ200	Chenopodium album
N	ZZ200	NZZ200	Setaria viridis
N	ZZ200	NZZ200	Axonopus compressus
N	ZZ200	NZZ200	Oxalis corymbosa
N	ZZ200	NZZ200	Iris tectorum
N	ZZ207	NZZ207	Cynodon dactylon
N	ZZ207	NZZ207	Setaria viridis
N	ZZ207	NZZ207	Chenopodium album
N	ZZ207	NZZ207	Lolium perenne
N	ZZ207	NZZ207	Zoysia japonica
N	ZZ207	NZZ207	Erigeron canadensis
N	ZZ207	NZZ207	Oxalis corymbosa
N	ZZ207	NZZ207	Amaranthus viridis
N	ZZ207	NZZ207	Erigeron bonariensis
N	ZZ207	NZZ207	Microstegium vimineum
N	ZZ207	NZZ207	Rumex crispus
N	ZZ207	NZZ207	Veronica persica
N	ZZ207	NZZ207	Trifolium repens
N	ZZ207	NZZ207	Elymus ciliaris
N	ZZ207	NZZ207	Humulus scandens
N	ZZ207	NZZ207	Polygonum aviculare
N	ZZ207	NZZ207	Potentilla supina
N	ZZ207	NZZ207	Vitis vinifera
N	ZZ215	NZZ215	Oxalis corymbosa
N	ZZ215	NZZ215	Cynodon dactylon
N	ZZ215	NZZ215	Trifolium repens
N	ZZ215	NZZ215	Glandularia × hybrida
N	ZZ215	NZZ215	Chenopodium album
N	ZZ215	NZZ215	Leonurus japonicus
N	ZZ215	NZZ215	Erigeron canadensis
N	ZZ215	NZZ215	Eleusine indica
N	ZZ215	NZZ215	Cyperus rotundus
N	ZZ215	NZZ215	Euphorbia prostrata
N	ZZ215	NZZ215	Ophiopogon japonicus
N	ZZ216	NZZ216	Rosa multiflora
N	ZZ216	NZZ216	Cynodon dactylon
N	ZZ216	NZZ216	Oxalis corymbosa
N	ZZ216	NZZ216	Ophiopogon japonicus
N	ZZ216	NZZ216	Helianthus tuberosus
N	ZZ216	NZZ216	Phyllostachys reticulata
N	ZZ216	NZZ216	Setaria viridis
N	ZZ216	NZZ216	Muhlenbergia capillaris
N	ZZ217	NZZ217	Eleusine indica
N	ZZ217	NZZ217	Setaria viridis
N	ZZ217	NZZ217	Cynodon dactylon
N	ZZ217	NZZ217	Causonis japonica
N	ZZ217	NZZ217	Oxalis corymbosa
N	ZZ217	NZZ217	Chenopodium album
N	ZZ217	NZZ217	Erigeron canadensis
N	ZZ217	NZZ217	Lactuca serriola
N	ZZ217	NZZ217	Picris divaricata
N	ZZ217	NZZ217	Ophiopogon japonicus
N	ZZ217	NZZ217	Iris tectorum
N	ZZ217	NZZ217	Indocalamus latifolius
N	ZZ217	NZZ217	Echinacea purpurea
N	ZZ218	NZZ218	Trifolium repens
N	ZZ218	NZZ218	Ophiopogon japonicus
N	ZZ218	NZZ218	Cynodon dactylon
N	ZZ218	NZZ218	Erigeron canadensis
N	ZZ218	NZZ218	Cirsium arvense var. integrifolium
N	ZZ218	NZZ218	Fraxinus ornus
N	ZZ218	NZZ218	Cyclospermum leptophyllum
N	ZZ218	NZZ218	Symphyotrichum subulatum
N	ZZ218	NZZ218	Setaria viridis
N	ZZ218	NZZ218	Chenopodium album
N	ZZ218	NZZ218	Ixeris chinensis
N	ZZ218	NZZ218	Iris tectorum
N	ZZ230	NZZ230	Rosa multiflora
N	ZZ230	NZZ230	Cynodon dactylon
N	ZZ230	NZZ230	Iris tectorum
N	ZZ230	NZZ230	Ixeris chinensis
N	ZZ230	NZZ230	Chenopodium album
N	ZZ230	NZZ230	Eleusine indica
N	ZZ230	NZZ230	Trifolium repens
N	ZZ230	NZZ230	Leonurus japonicus
N	ZZ230	NZZ230	Oxalis corymbosa
N	ZZ230	NZZ230	Setaria viridis
N	ZZ230	NZZ230	Ophiopogon japonicus
N	ZZ230	NZZ230	Cyperus rotundus
N	ZZ235	NZZ235	Cynodon dactylon
N	ZZ235	NZZ235	Erigeron canadensis
N	ZZ235	NZZ235	Humulus scandens
N	ZZ235	NZZ235	Amaranthus blitum
N	ZZ235	NZZ235	Lolium perenne
N	ZZ235	NZZ235	Eleusine indica
N	ZZ235	NZZ235	Rumex crispus
N	ZZ235	NZZ235	Leymus arenarius
N	ZZ235	NZZ235	Gaura parviflora
N	ZZ235	NZZ235	Echinacea purpurea
N	ZZ235	NZZ235	Hemerocallis fulva
N	ZZ236	NZZ236	Rumex crispus
N	ZZ236	NZZ236	Setaria viridis
N	ZZ236	NZZ236	Cynodon dactylon
N	ZZ236	NZZ236	Erigeron canadensis
N	ZZ236	NZZ236	Alcea rosea
N	ZZ236	NZZ236	Humulus scandens
N	ZZ236	NZZ236	Helianthus tuberosus
N	ZZ236	NZZ236	Bromus inermis
N	ZZ236	NZZ236	Erigeron bonariensis
N	ZZ236	NZZ236	Erigeron sumatrensis
N	ZZ236	NZZ236	Cyperus rotundus
N	ZZ236	NZZ236	Plantago major
N	ZZ236	NZZ236	Lactuca serriola
N	ZZ236	NZZ236	Arundo donax
N	ZZ236	NZZ236	Trifolium repens
N	ZZ236	NZZ236	Artemisia indica
N	ZZ239	NZZ239	Chenopodium album
N	ZZ239	NZZ239	Eleusine indica
N	ZZ239	NZZ239	Polypogon fugax
N	ZZ239	NZZ239	Polygonum aviculare
N	ZZ239	NZZ239	Poa annua
[truncated: 63 more rows]
