# Supplementary material for: Spatial patterns and driving factors of plant diversity along the urban–rural gradient in the context of urbanization in Zhengzhou, China
Source: PeerJ. 2024 Oct 11;12:e18261. doi: 10.7717/peerj.18261 (PMC11472805; doi:10.7717/peerj.18261)
Supplement: Supplemental Information 1 [file peerj-12-18261-s001.zip › Raw data for making PCOA diagrams/Original table of shrubs in 4 sample zones.xlsx]

## Sheet: Shrubs in the four sample zones
		Sample	Species
E	ZZ016	EZZ016	Eriobotrya japonica
E	ZZ016	EZZ016	Eriobotrya japonica
E	ZZ016	EZZ016	Eriobotrya japonica
E	ZZ016	EZZ016	Eriobotrya japonica
E	ZZ016	EZZ016	Eriobotrya japonica
E	ZZ016	EZZ016	Prunus cerasifera cv. Atropurpurea
E	ZZ016	EZZ016	Prunus cerasifera cv. Atropurpurea
E	ZZ016	EZZ016	Prunus cerasifera cv. Atropurpurea
E	ZZ016	EZZ016	Abelia chinensis
E	ZZ016	EZZ016	Ligustrum quihoui
E	ZZ016	EZZ016	Ilex crenata
E	ZZ016	EZZ016	Loropetalum chinense var. rubrum
E	ZZ016	EZZ016	Fatsia japonica
E	ZZ016	EZZ016	Euonymus japonicus
E	ZZ016	EZZ016	Nandina domestica
E	ZZ016	EZZ016	Pittosporum tobira
E	ZZ016	EZZ016	Lagerstroemia indica
E	ZZ016	EZZ016	Ligustrum sinense
E	ZZ021	EZZ021	Prunus cerasifera cv. Atropurpurea
E	ZZ021	EZZ021	Prunus cerasifera cv. Atropurpurea
E	ZZ021	EZZ021	Ficus carica
E	ZZ021	EZZ021	Osmanthus fragrans cv. Chenghong Dangui
E	ZZ021	EZZ021	Photinia glabra
E	ZZ021	EZZ021	Rosa chinensis
E	ZZ022	EZZ022	Photinia serratifolia
E	ZZ022	EZZ022	Photinia serratifolia
E	ZZ022	EZZ022	Photinia serratifolia
E	ZZ022	EZZ022	Photinia serratifolia
E	ZZ022	EZZ022	Photinia serratifolia
E	ZZ022	EZZ022	Buxus megistophylla
E	ZZ022	EZZ022	Euonymus japonicus cv. Aurea-marginatus
E	ZZ022	EZZ022	Ligustrum sinense
E	ZZ022	EZZ022	Buxus sinica var. parvifolia
E	ZZ022	EZZ022	Photinia × fraseri
E	ZZ022	EZZ022	Punica granatum
E	ZZ022	EZZ022	Nerium oleander
E	ZZ022	EZZ022	Yucca gloriosa
E	ZZ022	EZZ022	Cercis chinensis
E	ZZ022	EZZ022	Buxus harlandii
E	ZZ022	EZZ022	Prunus persica
E	ZZ027	EZZ027	Prunus cerasifera cv. Atropurpurea
E	ZZ027	EZZ027	Prunus cerasifera cv. Atropurpurea
E	ZZ027	EZZ027	Prunus cerasifera cv. Atropurpurea
E	ZZ027	EZZ027	Prunus cerasifera cv. Atropurpurea
E	ZZ027	EZZ027	Eriobotrya japonica
E	ZZ027	EZZ027	Eriobotrya japonica
E	ZZ027	EZZ027	Eriobotrya japonica
E	ZZ027	EZZ027	Buxus sinica var. parvifolia
E	ZZ027	EZZ027	Buxus megistophylla
E	ZZ027	EZZ027	Ilex cornuta
E	ZZ027	EZZ027	Ligustrum japonicum cv. Howardii
E	ZZ027	EZZ027	Loropetalum chinense var. rubrum
E	ZZ027	EZZ027	Lagerstroemia indica
E	ZZ027	EZZ027	Osmanthus fragrans cv. Chenghong Dangui
E	ZZ027	EZZ027	Nandina domestica
E	ZZ027	EZZ027	Ligustrum ovalifolium
E	ZZ027	EZZ027	Ligustrum sinense var. variegatum
E	ZZ027	EZZ027	Spiraea japonica
E	ZZ028	EZZ028	Prunus cerasifera cv. Atropurpurea
E	ZZ028	EZZ028	Prunus cerasifera cv. Atropurpurea
E	ZZ028	EZZ028	Prunus cerasifera cv. Atropurpurea
E	ZZ028	EZZ028	Prunus cerasifera cv. Atropurpurea
E	ZZ028	EZZ028	Prunus cerasifera cv. Atropurpurea
E	ZZ028	EZZ028	Prunus cerasifera cv. Atropurpurea
E	ZZ028	EZZ028	Cercis chinensis
E	ZZ028	EZZ028	Cercis chinensis
E	ZZ028	EZZ028	Cercis chinensis
E	ZZ028	EZZ028	Ligustrum japonicum
E	ZZ028	EZZ028	Cycas revoluta
E	ZZ028	EZZ028	Ligustrum sinense
E	ZZ028	EZZ028	Loropetalum chinense var. rubrum
E	ZZ028	EZZ028	Ligustrum ovalifolium
E	ZZ028	EZZ028	Forsythia suspensa
E	ZZ028	EZZ028	Rhododendron simsii
E	ZZ028	EZZ028	Buxus megistophylla
E	ZZ028	EZZ028	Photinia × fraseri
E	ZZ028	EZZ028	Rosa chinensis
E	ZZ192	EZZ192	Pittosporum tobira
E	ZZ192	EZZ192	Photinia × fraseri
E	ZZ192	EZZ192	Juniperus chinensis cv. Kaizuca
E	ZZ192	EZZ192	Prunus serrulata var. lannesiana
E	ZZ192	EZZ192	Photinia serratifolia
E	ZZ192	EZZ192	Prunus triloba
E	ZZ192	EZZ192	Ligustrum ovalifolium
E	ZZ202	EZZ202	Cercis chinensis
E	ZZ202	EZZ202	Cercis chinensis
E	ZZ202	EZZ202	Cercis chinensis
E	ZZ202	EZZ202	Cercis chinensis
E	ZZ202	EZZ202	Cercis chinensis
E	ZZ202	EZZ202	Rosa multiflora
E	ZZ202	EZZ202	Euonymus japonicus
E	ZZ202	EZZ202	Pittosporum tobira
E	ZZ202	EZZ202	Pyracantha fortuneana
E	ZZ245	EZZ245	Ligustrum japonicum
E	ZZ245	EZZ245	Ligustrum japonicum
E	ZZ245	EZZ245	Ligustrum japonicum
E	ZZ245	EZZ245	Ligustrum japonicum
E	ZZ245	EZZ245	Ligustrum japonicum
E	ZZ245	EZZ245	Ligustrum japonicum
E	ZZ245	EZZ245	Ligustrum japonicum
E	ZZ245	EZZ245	Ligustrum japonicum
E	ZZ245	EZZ245	Ligustrum japonicum
E	ZZ245	EZZ245	Ligustrum japonicum
E	ZZ245	EZZ245	Ligustrum japonicum
E	ZZ245	EZZ245	Ligustrum japonicum
E	ZZ245	EZZ245	Ligustrum japonicum
E	ZZ245	EZZ245	Ligustrum japonicum
E	ZZ245	EZZ245	Ligustrum japonicum
E	ZZ245	EZZ245	Ligustrum japonicum
E	ZZ245	EZZ245	Ligustrum japonicum
E	ZZ245	EZZ245	Ligustrum japonicum
E	ZZ245	EZZ245	Ligustrum japonicum
E	ZZ245	EZZ245	Ligustrum japonicum
E	ZZ245	EZZ245	Ligustrum japonicum
E	ZZ245	EZZ245	Pittosporum tobira
E	ZZ245	EZZ245	Buxus megistophylla
E	ZZ245	EZZ245	Ligustrum sinense
E	ZZ245	EZZ245	Weigela florida
E	ZZ245	EZZ245	Nandina domestica
E	ZZ247	EZZ247	Eriobotrya japonica
E	ZZ247	EZZ247	Eriobotrya japonica
E	ZZ247	EZZ247	Eriobotrya japonica
E	ZZ247	EZZ247	Eriobotrya japonica
E	ZZ247	EZZ247	Eriobotrya japonica
E	ZZ247	EZZ247	Eriobotrya japonica
E	ZZ247	EZZ247	Eriobotrya japonica
E	ZZ247	EZZ247	Eriobotrya japonica
E	ZZ247	EZZ247	Eriobotrya japonica
E	ZZ247	EZZ247	Eriobotrya japonica
E	ZZ247	EZZ247	Eriobotrya japonica
E	ZZ247	EZZ247	Eriobotrya japonica
E	ZZ247	EZZ247	Prunus cerasifera cv. Atropurpurea
E	ZZ247	EZZ247	Prunus cerasifera cv. Atropurpurea
E	ZZ247	EZZ247	Prunus cerasifera cv. Atropurpurea
E	ZZ247	EZZ247	Prunus cerasifera cv. Atropurpurea
E	ZZ247	EZZ247	Prunus cerasifera cv. Atropurpurea
E	ZZ247	EZZ247	Prunus cerasifera cv. Atropurpurea
E	ZZ247	EZZ247	Prunus cerasifera cv. Atropurpurea
E	ZZ247	EZZ247	Prunus cerasifera cv. Atropurpurea
E	ZZ247	EZZ247	Prunus cerasifera cv. Atropurpurea
E	ZZ247	EZZ247	Prunus cerasifera cv. Atropurpurea
E	ZZ247	EZZ247	Prunus cerasifera cv. Atropurpurea
E	ZZ247	EZZ247	Prunus cerasifera cv. Atropurpurea
E	ZZ247	EZZ247	Prunus cerasifera cv. Atropurpurea
E	ZZ247	EZZ247	Prunus cerasifera cv. Atropurpurea
E	ZZ247	EZZ247	Prunus cerasifera cv. Atropurpurea
E	ZZ247	EZZ247	Photinia × fraseri
E	ZZ247	EZZ247	Pittosporum tobira
E	ZZ247	EZZ247	Cotoneaster horizontalis
E	ZZ247	EZZ247	Rosa chinensis
E	ZZ247	EZZ247	Spiraea japonica
E	ZZ251	EZZ251	Pinus tabuliformis
E	ZZ251	EZZ251	Pinus tabuliformis
E	ZZ251	EZZ251	Pinus tabuliformis
E	ZZ251	EZZ251	Pinus tabuliformis
E	ZZ251	EZZ251	Pinus tabuliformis
E	ZZ251	EZZ251	Pinus tabuliformis
E	ZZ251	EZZ251	Pinus tabuliformis
E	ZZ251	EZZ251	Pinus tabuliformis
E	ZZ251	EZZ251	Pinus tabuliformis
E	ZZ251	EZZ251	Pinus tabuliformis
E	ZZ251	EZZ251	Pinus tabuliformis
E	ZZ251	EZZ251	Pinus tabuliformis
E	ZZ251	EZZ251	Pinus tabuliformis
E	ZZ251	EZZ251	Photinia serratifolia
E	ZZ251	EZZ251	Photinia serratifolia
E	ZZ251	EZZ251	Photinia serratifolia
E	ZZ251	EZZ251	Photinia serratifolia
E	ZZ251	EZZ251	Osmanthus fragrans cv. Chenghong Dangui
E	ZZ251	EZZ251	Osmanthus fragrans cv. Chenghong Dangui
E	ZZ251	EZZ251	Osmanthus fragrans cv. Chenghong Dangui
E	ZZ251	EZZ251	Euonymus japonicus
E	ZZ251	EZZ251	Buxus megistophylla
E	ZZ252	EZZ252	Rosa chinensis
E	ZZ252	EZZ252	Photinia × fraseri
E	ZZ252	EZZ252	Buxus megistophylla
E	ZZ253	EZZ253	Eriobotrya japonica
E	ZZ253	EZZ253	Eriobotrya japonica
E	ZZ253	EZZ253	Eriobotrya japonica
E	ZZ253	EZZ253	Eriobotrya japonica
E	ZZ253	EZZ253	Eriobotrya japonica
E	ZZ253	EZZ253	Ligustrum japonicum
E	ZZ253	EZZ253	Ligustrum japonicum
E	ZZ253	EZZ253	Ligustrum japonicum
E	ZZ253	EZZ253	Ligustrum japonicum
E	ZZ253	EZZ253	Ligustrum quihoui
E	ZZ253	EZZ253	Euonymus japonicus
E	ZZ253	EZZ253	Photinia × fraseri
E	ZZ253	EZZ253	Juniperus chinensis cv. Kaizuca
E	ZZ254	EZZ254	Ligustrum japonicum
E	ZZ254	EZZ254	Ligustrum japonicum
E	ZZ254	EZZ254	Ligustrum japonicum
E	ZZ254	EZZ254	Ligustrum japonicum
E	ZZ254	EZZ254	Ligustrum japonicum
E	ZZ254	EZZ254	Ligustrum japonicum
E	ZZ254	EZZ254	Ligustrum japonicum
E	ZZ254	EZZ254	Ligustrum japonicum
E	ZZ254	EZZ254	Ligustrum japonicum
E	ZZ254	EZZ254	Ligustrum japonicum
E	ZZ254	EZZ254	Ligustrum ovalifolium
E	ZZ254	EZZ254	Malus × micromalus
E	ZZ254	EZZ254	Pittosporum tobira
E	ZZ254	EZZ254	Cornus sericea
E	ZZ256	EZZ256	Ligustrum japonicum
E	ZZ256	EZZ256	Ligustrum japonicum
E	ZZ256	EZZ256	Ligustrum japonicum
E	ZZ256	EZZ256	Ligustrum japonicum
E	ZZ256	EZZ256	Ligustrum japonicum
E	ZZ256	EZZ256	Ligustrum japonicum
E	ZZ256	EZZ256	Ligustrum japonicum
E	ZZ256	EZZ256	Prunus cerasifera cv. Atropurpurea
E	ZZ256	EZZ256	Prunus cerasifera cv. Atropurpurea
E	ZZ256	EZZ256	Fatsia japonica
E	ZZ256	EZZ256	Rosa multiflora
E	ZZ256	EZZ256	Cercis chinensis
E	ZZ256	EZZ256	Photinia × fraseri
E	ZZ257	EZZ257	Photinia × fraseri
E	ZZ257	EZZ257	Nandina domestica
E	ZZ257	EZZ257	Ligustrum quihoui
E	ZZ257	EZZ257	Kerria japonica
E	ZZ257	EZZ257	Platycladus orientalis cv. Aurea
E	ZZ258	EZZ258	Spiraea japonica
E	ZZ258	EZZ258	Cornus alba
E	ZZ259	EZZ259	Juniperus chinensis cv. Kaizuca
E	ZZ259	EZZ259	Juniperus chinensis cv. Kaizuca
E	ZZ259	EZZ259	Juniperus chinensis cv. Kaizuca
E	ZZ259	EZZ259	Euonymus japonicus
E	ZZ259	EZZ259	Prunus triloba
E	ZZ259	EZZ259	Nandina domestica
E	ZZ259	EZZ259	Pittosporum tobira
E	ZZ259	EZZ259	Yucca filamentosa
E	ZZ260	EZZ260	Syringa meyeri
E	ZZ260	EZZ260	Syringa meyeri
E	ZZ260	EZZ260	Syringa meyeri
E	ZZ260	EZZ260	Syringa meyeri
E	ZZ260	EZZ260	Syringa meyeri
E	ZZ260	EZZ260	Syringa meyeri
E	ZZ260	EZZ260	Syringa meyeri
E	ZZ260	EZZ260	Syringa meyeri
E	ZZ260	EZZ260	Syringa meyeri
E	ZZ260	EZZ260	Syringa meyeri
E	ZZ260	EZZ260	Photinia × fraseri
E	ZZ260	EZZ260	Pittosporum tobira
E	ZZ260	EZZ260	Nandina domestica
E	ZZ261	EZZ261	Ligustrum japonicum
E	ZZ261	EZZ261	Ligustrum japonicum
E	ZZ261	EZZ261	Ligustrum japonicum
E	ZZ261	EZZ261	Ligustrum japonicum
E	ZZ261	EZZ261	Ligustrum japonicum cv. Howardii
E	ZZ261	EZZ261	Ligustrum ovalifolium
E	ZZ261	EZZ261	Nandina domestica
E	ZZ261	EZZ261	Forsythia viridissima
E	ZZ261	EZZ261	Weigela florida
E	ZZ262	EZZ262	Pittosporum tobira
E	ZZ262	EZZ262	Buxus sinica var. parvifolia
E	ZZ262	EZZ262	Berberis thunbergii cv. Atropurpurea
E	ZZ262	EZZ262	Ligustrum japonicum cv. Howardii
E	ZZ262	EZZ262	Gardenia jasminoides
E	ZZ263	EZZ263	Rosa chinensis
E	ZZ263	EZZ263	Juniperus chinensis
E	ZZ263	EZZ263	Euonymus japonicus
E	ZZ263	EZZ263	Ligustrum japonicum cv. Howardii
E	ZZ263	EZZ263	Pyracantha fortuneana
E	ZZ264	EZZ264	Buxus megistophylla
E	ZZ264	EZZ264	Photinia × fraseri
E	ZZ264	EZZ264	Pittosporum tobira
E	ZZ265	EZZ265	Prunus cerasifera cv. Atropurpurea
E	ZZ265	EZZ265	Prunus cerasifera cv. Atropurpurea
E	ZZ265	EZZ265	Prunus cerasifera cv. Atropurpurea
E	ZZ265	EZZ265	Prunus cerasifera cv. Atropurpurea
E	ZZ265	EZZ265	Prunus cerasifera cv. Atropurpurea
E	ZZ265	EZZ265	Ligustrum japonicum
E	ZZ265	EZZ265	Ligustrum japonicum
E	ZZ265	EZZ265	Ligustrum japonicum
E	ZZ265	EZZ265	Ligustrum japonicum
E	ZZ265	EZZ265	Ligustrum japonicum
E	ZZ265	EZZ265	Punica granatum
E	ZZ265	EZZ265	Punica granatum
E	ZZ265	EZZ265	Punica granatum
E	ZZ265	EZZ265	Punica granatum
E	ZZ265	EZZ265	Punica granatum
E	ZZ265	EZZ265	Punica granatum
E	ZZ265	EZZ265	Juniperus chinensis cv. Kaizuca
E	ZZ265	EZZ265	Berberis thunbergii cv. Atropurpurea
E	ZZ265	EZZ265	Punica granatum
E	ZZ265	EZZ265	Rosa multiflora
E	ZZ266	EZZ266	Cercis chinensis
E	ZZ266	EZZ266	Cercis chinensis
E	ZZ266	EZZ266	Ligustrum japonicum
E	ZZ266	EZZ266	Ligustrum japonicum
E	ZZ266	EZZ266	Ligustrum japonicum
E	ZZ266	EZZ266	Ligustrum japonicum
E	ZZ266	EZZ266	Ligustrum japonicum
E	ZZ266	EZZ266	Ligustrum japonicum
E	ZZ266	EZZ266	Ligustrum japonicum
E	ZZ266	EZZ266	Prunus cerasifera cv. Atropurpurea
E	ZZ266	EZZ266	Prunus cerasifera cv. Atropurpurea
E	ZZ266	EZZ266	Prunus cerasifera cv. Atropurpurea
E	ZZ266	EZZ266	Prunus cerasifera cv. Atropurpurea
E	ZZ266	EZZ266	Prunus cerasifera cv. Atropurpurea
E	ZZ266	EZZ266	Prunus cerasifera cv. Atropurpurea
E	ZZ266	EZZ266	Photinia serratifolia
E	ZZ266	EZZ266	Photinia serratifolia
E	ZZ266	EZZ266	Photinia serratifolia
E	ZZ266	EZZ266	Photinia serratifolia
E	ZZ266	EZZ266	Photinia serratifolia
E	ZZ266	EZZ266	Photinia serratifolia
E	ZZ266	EZZ266	Juniperus chinensis
E	ZZ266	EZZ266	Buxus sinica var. parvifolia
E	ZZ266	EZZ266	Ligustrum ovalifolium
E	ZZ266	EZZ266	Rosa chinensis
E	ZZ267	EZZ267	Photinia × fraseri
E	ZZ267	EZZ267	Euonymus japonicus
E	ZZ267	EZZ267	Nandina domestica
E	ZZ267	EZZ267	Pittosporum tobira
E	ZZ268	EZZ268	Firmiana simplex
E	ZZ268	EZZ268	Spiraea × vanhouttei
E	ZZ268	EZZ268	Pittosporum tobira
E	ZZ268	EZZ268	Photinia × fraseri
E	ZZ269	EZZ269	Juniperus chinensis cv. Kaizuca
E	ZZ269	EZZ269	Juniperus chinensis cv. Kaizuca
E	ZZ269	EZZ269	Juniperus chinensis cv. Kaizuca
E	ZZ269	EZZ269	Juniperus chinensis cv. Kaizuca
E	ZZ269	EZZ269	Juniperus chinensis cv. Kaizuca
E	ZZ269	EZZ269	Photinia glabra
E	ZZ269	EZZ269	Ligustrum quihoui
E	ZZ270	EZZ270	Prunus cerasifera cv. Atropurpurea
E	ZZ270	EZZ270	Prunus cerasifera cv. Atropurpurea
E	ZZ270	EZZ270	Prunus cerasifera cv. Atropurpurea
E	ZZ270	EZZ270	Prunus cerasifera cv. Atropurpurea
E	ZZ270	EZZ270	Prunus cerasifera cv. Atropurpurea
E	ZZ270	EZZ270	Ligustrum japonicum
E	ZZ270	EZZ270	Ligustrum japonicum
E	ZZ270	EZZ270	Pittosporum tobira
E	ZZ271	EZZ271	Ligustrum japonicum
E	ZZ271	EZZ271	Ligustrum japonicum
E	ZZ271	EZZ271	Ligustrum japonicum
E	ZZ271	EZZ271	Ligustrum japonicum
E	ZZ271	EZZ271	Ligustrum japonicum
E	ZZ271	EZZ271	Ligustrum japonicum
E	ZZ271	EZZ271	Ligustrum japonicum
E	ZZ271	EZZ271	Ligustrum japonicum
E	ZZ271	EZZ271	Ligustrum japonicum
E	ZZ271	EZZ271	Ligustrum japonicum
E	ZZ271	EZZ271	Ligustrum japonicum
E	ZZ271	EZZ271	Ligustrum japonicum
E	ZZ271	EZZ271	Ligustrum japonicum
E	ZZ271	EZZ271	Ligustrum japonicum
E	ZZ271	EZZ271	Ligustrum japonicum
E	ZZ271	EZZ271	Ligustrum japonicum
E	ZZ271	EZZ271	Ligustrum japonicum
E	ZZ271	EZZ271	Broussonetia papyrifera
E	ZZ271	EZZ271	Broussonetia papyrifera
E	ZZ271	EZZ271	Pittosporum tobira
E	ZZ271	EZZ271	Photinia × fraseri
E	ZZ271	EZZ271	Juniperus chinensis
E	ZZ271	EZZ271	Euonymus japonicus
E	ZZ271	EZZ271	Campsis grandiflora
E	ZZ272	EZZ272	Osmanthus fragrans cv. Chenghong Dangui
E	ZZ272	EZZ272	Osmanthus fragrans cv. Chenghong Dangui
E	ZZ272	EZZ272	Osmanthus fragrans cv. Chenghong Dangui
E	ZZ272	EZZ272	Osmanthus fragrans cv. Chenghong Dangui
E	ZZ272	EZZ272	Photinia × fraseri
E	ZZ272	EZZ272	Ligustrum ovalifolium
E	ZZ272	EZZ272	Euonymus japonicus
E	ZZ282	EZZ282	Buxus sinica var. parvifolia
E	ZZ282	EZZ282	Pittosporum tobira
E	ZZ282	EZZ282	Nerium oleander
E	ZZ282	EZZ282	Photinia × fraseri
E	ZZ283	EZZ283	Pittosporum tobira
E	ZZ283	EZZ283	Platycladus orientalis cv. Aurea
E	ZZ283	EZZ283	Nerium oleander
E	ZZ283	EZZ283	Cercis chinensis
E	ZZ283	EZZ283	Hedera nepalensis var. sinensis
E	ZZ284	EZZ284	Pyracantha fortuneana
E	ZZ284	EZZ284	Photinia × fraseri
E	ZZ284	EZZ284	Euonymus japonicus
E	ZZ285	EZZ285	Ligustrum japonicum
E	ZZ285	EZZ285	Ligustrum japonicum
E	ZZ285	EZZ285	Ligustrum japonicum
E	ZZ285	EZZ285	Ligustrum japonicum
E	ZZ285	EZZ285	Ligustrum japonicum
E	ZZ285	EZZ285	Ligustrum japonicum
E	ZZ285	EZZ285	Rosa chinensis
E	ZZ285	EZZ285	Photinia × fraseri
E	ZZ285	EZZ285	Euonymus japonicus
E	ZZ285	EZZ285	Punica granatum
E	ZZ286	EZZ286	Photinia serratifolia
E	ZZ286	EZZ286	Photinia serratifolia
E	ZZ286	EZZ286	Photinia serratifolia
E	ZZ286	EZZ286	Photinia serratifolia
E	ZZ286	EZZ286	Photinia serratifolia
E	ZZ286	EZZ286	Photinia serratifolia
E	ZZ286	EZZ286	Photinia serratifolia
E	ZZ286	EZZ286	Photinia serratifolia
E	ZZ286	EZZ286	Photinia serratifolia
E	ZZ286	EZZ286	Photinia serratifolia
E	ZZ286	EZZ286	Photinia serratifolia
E	ZZ286	EZZ286	Photinia serratifolia
E	ZZ286	EZZ286	Hibiscus syriacus
E	ZZ286	EZZ286	Hibiscus syriacus
E	ZZ286	EZZ286	Hibiscus syriacus
E	ZZ286	EZZ286	Hibiscus syriacus
E	ZZ286	EZZ286	Buxus megistophylla
E	ZZ286	EZZ286	Photinia × fraseri
E	ZZ287	EZZ287	Photinia serratifolia
E	ZZ287	EZZ287	Photinia serratifolia
E	ZZ287	EZZ287	Photinia serratifolia
E	ZZ287	EZZ287	Photinia serratifolia
E	ZZ287	EZZ287	Pittosporum tobira
E	ZZ287	EZZ287	Photinia × fraseri
E	ZZ287	EZZ287	Nerium oleander
E	ZZ297	EZZ297	Euonymus japonicus
E	ZZ297	EZZ297	Photinia × fraseri
E	ZZ297	EZZ297	Pittosporum tobira
E	ZZ299	EZZ299	Salix matsudana
E	ZZ299	EZZ299	Salix matsudana
E	ZZ299	EZZ299	Salix matsudana
E	ZZ299	EZZ299	Salix matsudana
E	ZZ299	EZZ299	Juniperus chinensis cv. Kaizuca
E	ZZ299	EZZ299	Juniperus chinensis cv. Kaizuca
E	ZZ299	EZZ299	Juniperus chinensis cv. Kaizuca
E	ZZ299	EZZ299	Juniperus chinensis cv. Kaizuca
E	ZZ299	EZZ299	Viburnum odoratissimum
E	ZZ299	EZZ299	Photinia × fraseri
E	ZZ299	EZZ299	Ligustrum ovalifolium
E	ZZ299	EZZ299	Photinia serratifolia
E	ZZ299	EZZ299	Lycium chinense
E	ZZ300	EZZ300	Prunus cerasifera cv. Atropurpurea
E	ZZ300	EZZ300	Prunus cerasifera cv. Atropurpurea
E	ZZ300	EZZ300	Prunus cerasifera cv. Atropurpurea
E	ZZ300	EZZ300	Prunus cerasifera cv. Atropurpurea
E	ZZ300	EZZ300	Prunus cerasifera cv. Atropurpurea
E	ZZ300	EZZ300	Prunus cerasifera cv. Atropurpurea
E	ZZ300	EZZ300	Prunus cerasifera cv. Atropurpurea
E	ZZ300	EZZ300	Prunus cerasifera cv. Atropurpurea
E	ZZ300	EZZ300	Prunus cerasifera cv. Atropurpurea
E	ZZ300	EZZ300	Prunus cerasifera cv. Atropurpurea
E	ZZ300	EZZ300	Buxus megistophylla
E	ZZ300	EZZ300	Nerium oleander
E	ZZ300	EZZ300	Pittosporum tobira
E	ZZ300	EZZ300	Photinia × fraseri
E	ZZ300	EZZ300	Jasminum nudiflorum
E	ZZ301	EZZ301	Broussonetia papyrifera
E	ZZ301	EZZ301	Broussonetia papyrifera
E	ZZ301	EZZ301	Broussonetia papyrifera
E	ZZ301	EZZ301	Broussonetia papyrifera
E	ZZ301	EZZ301	Broussonetia papyrifera
E	ZZ301	EZZ301	Broussonetia papyrifera
E	ZZ301	EZZ301	Broussonetia papyrifera
E	ZZ305	EZZ305	Ligustrum vulgare
E	ZZ305	EZZ305	Ligustrum vulgare
E	ZZ305	EZZ305	Ligustrum vulgare
E	ZZ305	EZZ305	Ligustrum vulgare
E	ZZ305	EZZ305	Ligustrum japonicum
E	ZZ305	EZZ305	Chrysojasminum floridum
E	ZZ305	EZZ305	Rosa multiflora
E	ZZ305	EZZ305	Photinia × fraseri
E	ZZ305	EZZ305	Ligustrum sinense
E	ZZ305	EZZ305	Berberis thunbergii cv. Atropurpurea
E	ZZ306	EZZ306	Photinia serratifolia
E	ZZ306	EZZ306	Photinia serratifolia
E	ZZ306	EZZ306	Photinia serratifolia
E	ZZ306	EZZ306	Photinia serratifolia
E	ZZ306	EZZ306	Photinia serratifolia
E	ZZ306	EZZ306	Photinia serratifolia
E	ZZ306	EZZ306	Photinia serratifolia
E	ZZ306	EZZ306	Photinia serratifolia
E	ZZ306	EZZ306	Photinia × fraseri
E	ZZ306	EZZ306	Nerium oleander
E	ZZ306	EZZ306	Pittosporum tobira
E	ZZ307	EZZ307	Lagerstroemia indica
E	ZZ307	EZZ307	Lagerstroemia indica
E	ZZ307	EZZ307	Lagerstroemia indica
E	ZZ307	EZZ307	Lagerstroemia indica
E	ZZ307	EZZ307	Lagerstroemia indica
E	ZZ307	EZZ307	Lagerstroemia indica
E	ZZ307	EZZ307	Lagerstroemia indica
E	ZZ307	EZZ307	Lagerstroemia indica
E	ZZ307	EZZ307	Lagerstroemia indica
E	ZZ307	EZZ307	Lagerstroemia indica
E	ZZ307	EZZ307	Lagerstroemia indica
E	ZZ307	EZZ307	Lagerstroemia indica
E	ZZ307	EZZ307	Lagerstroemia indica
E	ZZ307	EZZ307	Lagerstroemia indica
E	ZZ307	EZZ307	Lagerstroemia indica
E	ZZ307	EZZ307	Lagerstroemia indica
E	ZZ307	EZZ307	Lagerstroemia indica
E	ZZ307	EZZ307	Rosa multiflora
E	ZZ307	EZZ307	Euonymus japonicus
E	ZZ307	EZZ307	Rosa chinensis
E	ZZ307	EZZ307	Cercis chinensis
E	ZZ308	EZZ308	Trachycarpus fortunei
E	ZZ308	EZZ308	Trachycarpus fortunei
E	ZZ308	EZZ308	Trachycarpus fortunei
E	ZZ308	EZZ308	Trachycarpus fortunei
E	ZZ308	EZZ308	Trachycarpus fortunei
E	ZZ308	EZZ308	Trachycarpus fortunei
E	ZZ308	EZZ308	Lagerstroemia indica
E	ZZ308	EZZ308	Lagerstroemia indica
E	ZZ308	EZZ308	Lagerstroemia indica
E	ZZ308	EZZ308	Lagerstroemia indica
E	ZZ308	EZZ308	Lagerstroemia indica
E	ZZ308	EZZ308	Lagerstroemia indica
E	ZZ308	EZZ308	Lagerstroemia indica
E	ZZ308	EZZ308	Lagerstroemia indica
E	ZZ308	EZZ308	Lagerstroemia indica
E	ZZ308	EZZ308	Lagerstroemia indica
E	ZZ308	EZZ308	Lagerstroemia indica
E	ZZ308	EZZ308	Lagerstroemia indica
E	ZZ308	EZZ308	Lagerstroemia indica
E	ZZ308	EZZ308	Lagerstroemia indica
E	ZZ308	EZZ308	Lagerstroemia indica
E	ZZ308	EZZ308	Lagerstroemia indica
E	ZZ308	EZZ308	Lagerstroemia indica
E	ZZ308	EZZ308	Lagerstroemia indica
E	ZZ308	EZZ308	Lagerstroemia indica
E	ZZ308	EZZ308	Lagerstroemia indica
E	ZZ308	EZZ308	Lagerstroemia indica
E	ZZ308	EZZ308	Lagerstroemia indica
E	ZZ308	EZZ308	Lagerstroemia indica
E	ZZ308	EZZ308	Lagerstroemia indica
E	ZZ308	EZZ308	Lagerstroemia indica
E	ZZ308	EZZ308	Buxus megistophylla
E	ZZ308	EZZ308	Ligustrum sinense
E	ZZ308	EZZ308	Photinia × fraseri
E	ZZ308	EZZ308	Cercis chinensis
E	ZZ325	EZZ325	Prunus cerasifera cv. Atropurpurea
E	ZZ325	EZZ325	Prunus cerasifera cv. Atropurpurea
E	ZZ325	EZZ325	Prunus cerasifera cv. Atropurpurea
E	ZZ325	EZZ325	Prunus cerasifera cv. Atropurpurea
E	ZZ325	EZZ325	Prunus cerasifera cv. Atropurpurea
E	ZZ325	EZZ325	Prunus cerasifera cv. Atropurpurea
E	ZZ325	EZZ325	Prunus cerasifera cv. Atropurpurea
E	ZZ325	EZZ325	Prunus cerasifera cv. Atropurpurea
E	ZZ325	EZZ325	Prunus cerasifera cv. Atropurpurea
E	ZZ325	EZZ325	Prunus cerasifera cv. Atropurpurea
E	ZZ325	EZZ325	Prunus cerasifera cv. Atropurpurea
E	ZZ325	EZZ325	Prunus cerasifera cv. Atropurpurea
E	ZZ325	EZZ325	Prunus cerasifera cv. Atropurpurea
E	ZZ325	EZZ325	Photinia serratifolia
E	ZZ325	EZZ325	Photinia serratifolia
E	ZZ325	EZZ325	Photinia serratifolia
E	ZZ325	EZZ325	Pittosporum tobira
E	ZZ325	EZZ325	Photinia × fraseri
E	ZZ325	EZZ325	Euonymus japonicus
E	ZZ326	EZZ326	Eriobotrya japonica
E	ZZ326	EZZ326	Eriobotrya japonica
E	ZZ326	EZZ326	Eriobotrya japonica
E	ZZ326	EZZ326	Eriobotrya japonica
E	ZZ326	EZZ326	Eriobotrya japonica
E	ZZ326	EZZ326	Eriobotrya japonica
E	ZZ326	EZZ326	Eriobotrya japonica
E	ZZ326	EZZ326	Eriobotrya japonica
E	ZZ326	EZZ326	Eriobotrya japonica
E	ZZ326	EZZ326	Eriobotrya japonica
E	ZZ326	EZZ326	Melia azedarach
E	ZZ326	EZZ326	Melia azedarach
E	ZZ326	EZZ326	Melia azedarach
E	ZZ326	EZZ326	Ligustrum lucidum
E	ZZ326	EZZ326	Ligustrum lucidum
E	ZZ326	EZZ326	Ligustrum lucidum
E	ZZ326	EZZ326	Ligustrum lucidum
E	ZZ326	EZZ326	Ligustrum lucidum
E	ZZ326	EZZ326	Ligustrum lucidum
E	ZZ326	EZZ326	Ligustrum lucidum
E	ZZ326	EZZ326	Ligustrum lucidum
E	ZZ326	EZZ326	Ligustrum lucidum
E	ZZ326	EZZ326	Ligustrum lucidum
E	ZZ326	EZZ326	Viburnum odoratissimum
E	ZZ326	EZZ326	Viburnum odoratissimum
E	ZZ326	EZZ326	Viburnum odoratissimum
E	ZZ326	EZZ326	Viburnum odoratissimum
E	ZZ326	EZZ326	Viburnum odoratissimum
E	ZZ326	EZZ326	Viburnum odoratissimum
E	ZZ326	EZZ326	Viburnum odoratissimum
E	ZZ326	EZZ326	Malus × micromalus
E	ZZ326	EZZ326	Malus × micromalus
E	ZZ326	EZZ326	Pittosporum tobira
E	ZZ326	EZZ326	Buxus megistophylla
E	ZZ326	EZZ326	Euonymus japonicus
E	ZZ326	EZZ326	Ligustrum ovalifolium
E	ZZ326	EZZ326	Photinia × fraseri
E	ZZ327	EZZ327	Prunus persica cv. Duplex
E	ZZ327	EZZ327	Cercis chinensis
E	ZZ327	EZZ327	Cercis chinensis
E	ZZ327	EZZ327	Cercis chinensis
E	ZZ327	EZZ327	Cercis chinensis
E	ZZ327	EZZ327	Cercis chinensis
E	ZZ327	EZZ327	Cercis chinensis
E	ZZ327	EZZ327	Cercis chinensis
E	ZZ327	EZZ327	Cercis chinensis
E	ZZ327	EZZ327	Cercis chinensis
E	ZZ327	EZZ327	Cercis chinensis
E	ZZ327	EZZ327	Cercis chinensis
E	ZZ327	EZZ327	Cercis chinensis
E	ZZ327	EZZ327	Cercis chinensis
E	ZZ327	EZZ327	Cercis chinensis
E	ZZ327	EZZ327	Prunus persica
E	ZZ327	EZZ327	Prunus persica
E	ZZ327	EZZ327	Prunus persica
E	ZZ327	EZZ327	Prunus persica
E	ZZ327	EZZ327	Juniperus chinensis
E	ZZ327	EZZ327	Juniperus chinensis
E	ZZ327	EZZ327	Juniperus chinensis
E	ZZ327	EZZ327	Juniperus chinensis
E	ZZ327	EZZ327	Ilex cornuta
E	ZZ327	EZZ327	Rosa chinensis
E	ZZ327	EZZ327	Pittosporum tobira
E	ZZ327	EZZ327	Loropetalum chinense var. rubrum
E	ZZ327	EZZ327	Nandina domestica
E	ZZ327	EZZ327	Photinia × fraseri
E	ZZ327	EZZ327	Ligustrum japonicum cv. Howardii
E	ZZ327	EZZ327	Ligustrum ovalifolium
E	ZZ331	EZZ331	Ligustrum lucidum
E	ZZ331	EZZ331	Prunus cerasifera
E	ZZ331	EZZ331	Prunus cerasifera
E	ZZ331	EZZ331	Trachycarpus fortunei
E	ZZ331	EZZ331	Trachycarpus fortunei
E	ZZ331	EZZ331	Acer palmatum
E	ZZ331	EZZ331	Osmanthus fragrans cv. Chenghong Dangui
E	ZZ331	EZZ331	Osmanthus fragrans cv. Chenghong Dangui
E	ZZ331	EZZ331	Osmanthus fragrans cv. Chenghong Dangui
E	ZZ331	EZZ331	Osmanthus fragrans cv. Chenghong Dangui
E	ZZ331	EZZ331	Prunus serrulata var. lannesiana
E	ZZ331	EZZ331	Buxus sinica var. parvifolia
E	ZZ331	EZZ331	Ligustrum ovalifolium
E	ZZ331	EZZ331	Rosa chinensis
E	ZZ331	EZZ331	Photinia × fraseri
E	ZZ331	EZZ331	Lagerstroemia indica
E	ZZ331	EZZ331	Loropetalum chinense var. rubrum
E	ZZ331	EZZ331	Osmanthus fragrans cv. Chenghong Dangui
E	ZZ331	EZZ331	Ilex cornuta
E	ZZ332	EZZ332	Prunus cerasifera cv. Atropurpurea
E	ZZ332	EZZ332	Prunus cerasifera cv. Atropurpurea
E	ZZ332	EZZ332	Prunus cerasifera cv. Atropurpurea
E	ZZ332	EZZ332	Prunus cerasifera cv. Atropurpurea
E	ZZ332	EZZ332	Prunus cerasifera cv. Atropurpurea
E	ZZ332	EZZ332	Prunus cerasifera cv. Atropurpurea
E	ZZ332	EZZ332	Prunus cerasifera cv. Atropurpurea
E	ZZ332	EZZ332	Prunus cerasifera cv. Atropurpurea
E	ZZ332	EZZ332	Prunus cerasifera cv. Atropurpurea
E	ZZ332	EZZ332	Euonymus japonicus
E	ZZ332	EZZ332	Buxus sinica var. parvifolia
E	ZZ332	EZZ332	Juniperus chinensis
E	ZZ332	EZZ332	Photinia × fraseri
W	ZZ005	WZZ005	Prunus cerasifera cv. Atropurpurea
W	ZZ005	WZZ005	Prunus cerasifera cv. Atropurpurea
W	ZZ005	WZZ005	Prunus cerasifera cv. Atropurpurea
W	ZZ005	WZZ005	Prunus cerasifera cv. Atropurpurea
W	ZZ005	WZZ005	Photinia × fraseri
W	ZZ005	WZZ005	Nandina domestica
W	ZZ005	WZZ005	Buxus megistophylla
W	ZZ005	WZZ005	Ligustrum quihoui
W	ZZ005	WZZ005	Euonymus japonicus cv. Aurea-marginatus
W	ZZ005	WZZ005	Ligustrum quihoui
W	ZZ005	WZZ005	Osmanthus fragrans cv. Chenghong Dangui
W	ZZ005	WZZ005	Pittosporum tobira
W	ZZ006	WZZ006	Cotoneaster horizontalis
W	ZZ006	WZZ006	Juniperus chinensis
W	ZZ006	WZZ006	Weigela florida
W	ZZ006	WZZ006	Spiraea japonica
W	ZZ006	WZZ006	Rosa chinensis
W	ZZ006	WZZ006	Buxus sinica var. parvifolia
W	ZZ006	WZZ006	Hedera nepalensis var. sinensis
W	ZZ011	WZZ011	Pittosporum tobira
W	ZZ011	WZZ011	Buxus megistophylla
W	ZZ011	WZZ011	Rosa chinensis
W	ZZ012	WZZ012	Osmanthus fragrans cv. Chenghong Dangui
W	ZZ012	WZZ012	Cedrus deodara
W	ZZ012	WZZ012	Cedrus deodara
W	ZZ012	WZZ012	Loropetalum chinense var. rubrum
W	ZZ012	WZZ012	Pittosporum tobira
W	ZZ012	WZZ012	Rosa cv. Cold Roses
W	ZZ012	WZZ012	Ligustrum quihoui
W	ZZ012	WZZ012	Ligustrum sinense var. variegatum
W	ZZ012	WZZ012	Ligustrum sinense
W	ZZ012	WZZ012	Sciadopitys verticillata
W	ZZ012	WZZ012	Yucca filamentosa
W	ZZ012	WZZ012	Buxus megistophylla
W	ZZ012	WZZ012	Rosa multiflora
W	ZZ017	WZZ017	Rosa chinensis
W	ZZ017	WZZ017	Rosa chinensis
W	ZZ017	WZZ017	Fatsia japonica
W	ZZ017	WZZ017	Nandina domestica
W	ZZ017	WZZ017	Ligustrum sinense var. variegatum
W	ZZ017	WZZ017	Loropetalum chinense var. rubrum
W	ZZ017	WZZ017	Photinia × fraseri
W	ZZ017	WZZ017	Juniperus chinensis cv. Kaizuca
W	ZZ017	WZZ017	Euonymus japonicus
W	ZZ018	WZZ018	Nandina domestica
W	ZZ018	WZZ018	Ilex crenata
W	ZZ018	WZZ018	Fatsia japonica
W	ZZ018	WZZ018	Buxus harlandii
W	ZZ018	WZZ018	Euonymus japonicus
W	ZZ018	WZZ018	Rosa chinensis
W	ZZ018	WZZ018	Buxus sinica var. parvifolia
W	ZZ018	WZZ018	Buxus megistophylla
W	ZZ019	WZZ019	Ligustrum japonicum
W	ZZ019	WZZ019	Ligustrum japonicum
W	ZZ019	WZZ019	Ligustrum japonicum
W	ZZ019	WZZ019	Ligustrum japonicum
W	ZZ019	WZZ019	Ligustrum japonicum
W	ZZ019	WZZ019	Ligustrum japonicum
W	ZZ019	WZZ019	Ligustrum japonicum
W	ZZ019	WZZ019	Ligustrum japonicum
W	ZZ019	WZZ019	Euonymus japonicus
W	ZZ019	WZZ019	Buxus megistophylla
W	ZZ019	WZZ019	Buxus bodinieri
W	ZZ020	WZZ020	Rosa chinensis
W	ZZ020	WZZ020	Ligustrum sinense
W	ZZ020	WZZ020	Photinia × fraseri
W	ZZ020	WZZ020	Osmanthus fragrans cv. Chenghong Dangui
W	ZZ020	WZZ020	Euonymus japonicus
W	ZZ020	WZZ020	Ligustrum ovalifolium
W	ZZ030	WZZ030	Ligustrum japonicum
W	ZZ030	WZZ030	Ligustrum japonicum
W	ZZ030	WZZ030	Photinia serratifolia
W	ZZ030	WZZ030	Osmanthus fragrans cv. Chenghong Dangui
W	ZZ030	WZZ030	Prunus cerasifera cv. Atropurpurea
W	ZZ030	WZZ030	Prunus persica cv. Duplex
W	ZZ030	WZZ030	Photinia × fraseri
W	ZZ030	WZZ030	Ligustrum quihoui
W	ZZ030	WZZ030	Euonymus japonicus
W	ZZ030	WZZ030	Pittosporum tobira
W	ZZ030	WZZ030	Buxus megistophylla
W	ZZ041	WZZ041	Syringa meyeri
W	ZZ041	WZZ041	Ligustrum japonicum
W	ZZ041	WZZ041	Osmanthus fragrans cv. Chenghong Dangui
W	ZZ041	WZZ041	Osmanthus fragrans cv. Chenghong Dangui
W	ZZ041	WZZ041	Osmanthus fragrans cv. Chenghong Dangui
W	ZZ041	WZZ041	Ligustrum quihoui
W	ZZ041	WZZ041	Buxus megistophylla
W	ZZ041	WZZ041	Rosa chinensis
W	ZZ041	WZZ041	Buxus sinica var. parvifolia
W	ZZ041	WZZ041	Pittosporum tobira
W	ZZ041	WZZ041	Rosa multiflora
W	ZZ131	WZZ131	Ligustrum quihoui
W	ZZ131	WZZ131	Photinia × fraseri
W	ZZ131	WZZ131	Ligustrum sinense
W	ZZ131	WZZ131	Loropetalum chinense var. rubrum
W	ZZ131	WZZ131	Buxus megistophylla
W	ZZ131	WZZ131	Pittosporum tobira
W	ZZ131	WZZ131	Buxus sempervirens
W	ZZ131	WZZ131	Rosa chinensis
W	ZZ131	WZZ131	Rosa multiflora
W	ZZ151	WZZ151	Viburnum odoratissimum
W	ZZ151	WZZ151	Buxus megistophylla
W	ZZ151	WZZ151	Ligustrum ovalifolium
W	ZZ151	WZZ151	Ligustrum quihoui
W	ZZ151	WZZ151	Teucrium fruticans
W	ZZ151	WZZ151	Lycium chinense
W	ZZ152	WZZ152	Ficus carica
W	ZZ152	WZZ152	Rosa chinensis
W	ZZ152	WZZ152	Rosa multiflora
W	ZZ157	WZZ157	Pittosporum tobira
W	ZZ157	WZZ157	Ligustrum quihoui
W	ZZ157	WZZ157	Buxus henanensis
W	ZZ157	WZZ157	Rosa chinensis
W	ZZ158	WZZ158	Photinia serratifolia
W	ZZ158	WZZ158	Photinia serratifolia
W	ZZ158	WZZ158	Photinia serratifolia
W	ZZ158	WZZ158	Photinia serratifolia
W	ZZ158	WZZ158	Photinia serratifolia
W	ZZ158	WZZ158	Photinia serratifolia
W	ZZ158	WZZ158	Photinia serratifolia
W	ZZ158	WZZ158	Photinia serratifolia
W	ZZ158	WZZ158	Photinia serratifolia
W	ZZ158	WZZ158	Photinia serratifolia
W	ZZ158	WZZ158	Photinia serratifolia
W	ZZ158	WZZ158	Photinia serratifolia
W	ZZ158	WZZ158	Photinia serratifolia
W	ZZ158	WZZ158	Photinia serratifolia
W	ZZ158	WZZ158	Euonymus japonicus
W	ZZ158	WZZ158	Rosa chinensis
W	ZZ158	WZZ158	Buxus megistophylla
W	ZZ159	WZZ159	Ligustrum lucidum
W	ZZ159	WZZ159	Buxus sinica var. parvifolia
W	ZZ159	WZZ159	Photinia × fraseri
W	ZZ159	WZZ159	Ligustrum japonicum cv. Howardii
W	ZZ159	WZZ159	Photinia glabra
W	ZZ160	WZZ160	Osmanthus fragrans cv. Chenghong Dangui
W	ZZ160	WZZ160	Chamaecyparis pisifera
W	ZZ160	WZZ160	Rhododendron simsii
W	ZZ161	WZZ161	Jasminum nudiflorum
W	ZZ161	WZZ161	Lonicera maackii
W	ZZ161	WZZ161	Euonymus fortunei
W	ZZ163	WZZ163	Prunus cerasifera cv. Atropurpurea
W	ZZ163	WZZ163	Prunus cerasifera cv. Atropurpurea
W	ZZ163	WZZ163	Prunus cerasifera cv. Atropurpurea
W	ZZ163	WZZ163	Prunus cerasifera cv. Atropurpurea
W	ZZ163	WZZ163	Prunus cerasifera cv. Atropurpurea
W	ZZ163	WZZ163	Prunus cerasifera cv. Atropurpurea
W	ZZ163	WZZ163	Prunus cerasifera cv. Atropurpurea
W	ZZ163	WZZ163	Prunus cerasifera cv. Atropurpurea
W	ZZ163	WZZ163	Prunus cerasifera cv. Atropurpurea
W	ZZ163	WZZ163	Prunus cerasifera cv. Atropurpurea
W	ZZ163	WZZ163	Prunus cerasifera cv. Atropurpurea
W	ZZ163	WZZ163	Prunus cerasifera cv. Atropurpurea
W	ZZ163	WZZ163	Prunus cerasifera cv. Atropurpurea
W	ZZ163	WZZ163	Prunus cerasifera cv. Atropurpurea
W	ZZ163	WZZ163	Prunus cerasifera cv. Atropurpurea
W	ZZ163	WZZ163	Prunus cerasifera cv. Atropurpurea
W	ZZ163	WZZ163	Prunus cerasifera cv. Atropurpurea
W	ZZ163	WZZ163	Prunus cerasifera cv. Atropurpurea
W	ZZ163	WZZ163	Yulania liliiflora
W	ZZ163	WZZ163	Yulania liliiflora
W	ZZ163	WZZ163	Yulania liliiflora
W	ZZ163	WZZ163	Yulania liliiflora
W	ZZ163	WZZ163	Ligustrum lucidum
W	ZZ163	WZZ163	Pyracantha fortuneana
W	ZZ163	WZZ163	Jasminum nudiflorum
W	ZZ163	WZZ163	Buxus megistophylla
W	ZZ163	WZZ163	Euonymus japonicus
W	ZZ163	WZZ163	Ilex cornuta
W	ZZ163	WZZ163	Loropetalum chinense var. rubrum
W	ZZ164	WZZ164	Lagerstroemia indica
W	ZZ164	WZZ164	Lagerstroemia indica
W	ZZ164	WZZ164	Acer palmatum
W	ZZ164	WZZ164	Pittosporum tobira
W	ZZ164	WZZ164	Ligustrum japonicum cv. Howardii
W	ZZ164	WZZ164	Buxus sinica var. parvifolia
W	ZZ167	WZZ167	Morus alba
W	ZZ167	WZZ167	Prunus cerasifera cv. Atropurpurea
W	ZZ167	WZZ167	Photinia × fraseri
W	ZZ167	WZZ167	Loropetalum chinense var. rubrum
W	ZZ167	WZZ167	Ligustrum quihoui
W	ZZ167	WZZ167	Nandina domestica
W	ZZ167	WZZ167	Ligustrum japonicum cv. Howardii
W	ZZ167	WZZ167	Ligustrum japonicum
W	ZZ167	WZZ167	Rosa chinensis
W	ZZ167	WZZ167	Ligustrum ovalifolium
W	ZZ168	WZZ168	Ligustrum japonicum
W	ZZ168	WZZ168	Ligustrum japonicum
W	ZZ168	WZZ168	Ligustrum japonicum
W	ZZ168	WZZ168	Ligustrum japonicum
W	ZZ168	WZZ168	Ligustrum japonicum
W	ZZ168	WZZ168	Ligustrum ovalifolium
W	ZZ168	WZZ168	Pittosporum tobira
W	ZZ169	WZZ169	Osmanthus fragrans cv. Chenghong Dangui
W	ZZ169	WZZ169	Osmanthus fragrans cv. Chenghong Dangui
W	ZZ169	WZZ169	Osmanthus fragrans cv. Chenghong Dangui
W	ZZ169	WZZ169	Osmanthus fragrans cv. Chenghong Dangui
W	ZZ169	WZZ169	Osmanthus fragrans cv. Chenghong Dangui
W	ZZ169	WZZ169	Osmanthus fragrans cv. Chenghong Dangui
W	ZZ169	WZZ169	Osmanthus fragrans cv. Chenghong Dangui
W	ZZ169	WZZ169	Osmanthus fragrans cv. Chenghong Dangui
W	ZZ169	WZZ169	Osmanthus fragrans cv. Chenghong Dangui
W	ZZ169	WZZ169	Osmanthus fragrans cv. Chenghong Dangui
W	ZZ169	WZZ169	Osmanthus fragrans cv. Chenghong Dangui
W	ZZ169	WZZ169	Osmanthus fragrans cv. Chenghong Dangui
W	ZZ169	WZZ169	Osmanthus fragrans cv. Chenghong Dangui
W	ZZ169	WZZ169	Osmanthus fragrans cv. Chenghong Dangui
W	ZZ169	WZZ169	Osmanthus fragrans cv. Chenghong Dangui
W	ZZ169	WZZ169	Osmanthus fragrans cv. Chenghong Dangui
W	ZZ169	WZZ169	Osmanthus fragrans cv. Chenghong Dangui
W	ZZ169	WZZ169	Osmanthus fragrans cv. Chenghong Dangui
W	ZZ169	WZZ169	Osmanthus fragrans cv. Chenghong Dangui
W	ZZ169	WZZ169	Osmanthus fragrans cv. Chenghong Dangui
W	ZZ169	WZZ169	Osmanthus fragrans cv. Chenghong Dangui
W	ZZ169	WZZ169	Osmanthus fragrans cv. Chenghong Dangui
W	ZZ169	WZZ169	Osmanthus fragrans cv. Chenghong Dangui
W	ZZ169	WZZ169	Osmanthus fragrans cv. Chenghong Dangui
W	ZZ169	WZZ169	Osmanthus fragrans cv. Chenghong Dangui
W	ZZ169	WZZ169	Osmanthus fragrans cv. Chenghong Dangui
W	ZZ169	WZZ169	Osmanthus fragrans cv. Chenghong Dangui
W	ZZ169	WZZ169	Osmanthus fragrans cv. Chenghong Dangui
W	ZZ169	WZZ169	Osmanthus fragrans cv. Chenghong Dangui
W	ZZ169	WZZ169	Osmanthus fragrans cv. Chenghong Dangui
W	ZZ169	WZZ169	Osmanthus fragrans cv. Chenghong Dangui
W	ZZ169	WZZ169	Osmanthus fragrans cv. Chenghong Dangui
W	ZZ169	WZZ169	Osmanthus fragrans cv. Chenghong Dangui
W	ZZ169	WZZ169	Osmanthus fragrans cv. Chenghong Dangui
W	ZZ169	WZZ169	Osmanthus fragrans cv. Chenghong Dangui
W	ZZ169	WZZ169	Osmanthus fragrans cv. Chenghong Dangui
W	ZZ169	WZZ169	Osmanthus fragrans cv. Chenghong Dangui
W	ZZ169	WZZ169	Osmanthus fragrans cv. Chenghong Dangui
W	ZZ169	WZZ169	Osmanthus fragrans cv. Chenghong Dangui
W	ZZ169	WZZ169	Osmanthus fragrans cv. Chenghong Dangui
W	ZZ169	WZZ169	Osmanthus fragrans cv. Chenghong Dangui
W	ZZ169	WZZ169	Osmanthus fragrans cv. Chenghong Dangui
W	ZZ169	WZZ169	Osmanthus fragrans cv. Chenghong Dangui
W	ZZ169	WZZ169	Osmanthus fragrans cv. Chenghong Dangui
W	ZZ169	WZZ169	Osmanthus fragrans cv. Chenghong Dangui
W	ZZ169	WZZ169	Osmanthus fragrans cv. Chenghong Dangui
W	ZZ169	WZZ169	Osmanthus fragrans cv. Chenghong Dangui
W	ZZ169	WZZ169	Osmanthus fragrans cv. Chenghong Dangui
W	ZZ169	WZZ169	Osmanthus fragrans cv. Chenghong Dangui
W	ZZ169	WZZ169	Osmanthus fragrans cv. Chenghong Dangui
W	ZZ169	WZZ169	Osmanthus fragrans cv. Chenghong Dangui
W	ZZ169	WZZ169	Osmanthus fragrans cv. Chenghong Dangui
W	ZZ169	WZZ169	Osmanthus fragrans cv. Chenghong Dangui
W	ZZ169	WZZ169	Prunus × yedoensis
W	ZZ169	WZZ169	Prunus × yedoensis
W	ZZ169	WZZ169	Prunus × yedoensis
W	ZZ169	WZZ169	Prunus × yedoensis
W	ZZ169	WZZ169	Prunus × yedoensis
W	ZZ169	WZZ169	Prunus × yedoensis
W	ZZ169	WZZ169	Prunus × yedoensis
W	ZZ169	WZZ169	Prunus × yedoensis
W	ZZ169	WZZ169	Prunus × yedoensis
W	ZZ169	WZZ169	Prunus × yedoensis
W	ZZ169	WZZ169	Prunus × yedoensis
W	ZZ169	WZZ169	Prunus × yedoensis
W	ZZ169	WZZ169	Prunus × yedoensis
W	ZZ169	WZZ169	Prunus × yedoensis
W	ZZ169	WZZ169	Prunus × yedoensis
W	ZZ169	WZZ169	Prunus × yedoensis
W	ZZ169	WZZ169	Prunus × yedoensis
W	ZZ169	WZZ169	Prunus × yedoensis
W	ZZ169	WZZ169	Prunus × yedoensis
W	ZZ169	WZZ169	Prunus × yedoensis
W	ZZ169	WZZ169	Prunus × yedoensis
W	ZZ169	WZZ169	Prunus × yedoensis
W	ZZ169	WZZ169	Prunus × yedoensis
W	ZZ169	WZZ169	Prunus × yedoensis
W	ZZ169	WZZ169	Prunus × yedoensis
W	ZZ169	WZZ169	Prunus × yedoensis
W	ZZ169	WZZ169	Prunus × yedoensis
W	ZZ169	WZZ169	Prunus × yedoensis
W	ZZ169	WZZ169	Prunus × yedoensis
W	ZZ169	WZZ169	Prunus × yedoensis
W	ZZ169	WZZ169	Prunus × yedoensis
W	ZZ169	WZZ169	Prunus × yedoensis
W	ZZ169	WZZ169	Prunus × yedoensis
W	ZZ169	WZZ169	Prunus × yedoensis
W	ZZ169	WZZ169	Prunus × yedoensis
W	ZZ169	WZZ169	Prunus × yedoensis
W	ZZ169	WZZ169	Prunus × yedoensis
W	ZZ169	WZZ169	Prunus × yedoensis
W	ZZ169	WZZ169	Prunus × yedoensis
W	ZZ169	WZZ169	Prunus × yedoensis
W	ZZ169	WZZ169	Prunus cerasifera cv. Atropurpurea
W	ZZ170	WZZ170	Juniperus chinensis cv. Kaizuca
W	ZZ170	WZZ170	Juniperus chinensis cv. Kaizuca
W	ZZ170	WZZ170	Buxus megistophylla
W	ZZ170	WZZ170	Ligustrum quihoui
W	ZZ170	WZZ170	Rosa chinensis
W	ZZ171	WZZ171	Melia azedarach
W	ZZ171	WZZ171	Melia azedarach
W	ZZ171	WZZ171	Melia azedarach
W	ZZ171	WZZ171	Melia azedarach
W	ZZ171	WZZ171	Melia azedarach
W	ZZ171	WZZ171	Melia azedarach
W	ZZ171	WZZ171	Melia azedarach
W	ZZ171	WZZ171	Melia azedarach
W	ZZ171	WZZ171	Melia azedarach
W	ZZ171	WZZ171	Melia azedarach
W	ZZ171	WZZ171	Melia azedarach
W	ZZ171	WZZ171	Melia azedarach
W	ZZ171	WZZ171	Melia azedarach
W	ZZ171	WZZ171	Melia azedarach
W	ZZ171	WZZ171	Melia azedarach
W	ZZ171	WZZ171	Melia azedarach
W	ZZ171	WZZ171	Melia azedarach
W	ZZ171	WZZ171	Melia azedarach
W	ZZ171	WZZ171	Melia azedarach
W	ZZ171	WZZ171	Melia azedarach
W	ZZ171	WZZ171	Melia azedarach
W	ZZ171	WZZ171	Melia azedarach
W	ZZ171	WZZ171	Melia azedarach
W	ZZ171	WZZ171	Melia azedarach
W	ZZ171	WZZ171	Melia azedarach
W	ZZ171	WZZ171	Melia azedarach
W	ZZ171	WZZ171	Melia azedarach
W	ZZ171	WZZ171	Salix matsudana
W	ZZ171	WZZ171	Prunus cerasifera cv. Atropurpurea
W	ZZ171	WZZ171	Prunus cerasifera cv. Atropurpurea
W	ZZ171	WZZ171	Prunus cerasifera cv. Atropurpurea
W	ZZ171	WZZ171	Prunus cerasifera cv. Atropurpurea
W	ZZ171	WZZ171	Prunus cerasifera cv. Atropurpurea
W	ZZ171	WZZ171	Ligustrum japonicum cv. Howardii
W	ZZ171	WZZ171	Photinia × fraseri
W	ZZ171	WZZ171	Photinia serratifolia
W	ZZ171	WZZ171	Rosa sempervirens
W	ZZ172	WZZ172	Ligustrum japonicum
W	ZZ172	WZZ172	Ligustrum japonicum
W	ZZ172	WZZ172	Ligustrum japonicum
W	ZZ172	WZZ172	Ligustrum japonicum
W	ZZ172	WZZ172	Ligustrum japonicum
W	ZZ172	WZZ172	Ligustrum japonicum
W	ZZ172	WZZ172	Ligustrum japonicum
W	ZZ172	WZZ172	Ligustrum japonicum
W	ZZ172	WZZ172	Ligustrum japonicum
W	ZZ172	WZZ172	Ligustrum japonicum
W	ZZ172	WZZ172	Ligustrum japonicum
W	ZZ172	WZZ172	Ligustrum japonicum
W	ZZ172	WZZ172	Ligustrum japonicum
W	ZZ172	WZZ172	Ligustrum japonicum
W	ZZ172	WZZ172	Eriobotrya japonica
W	ZZ172	WZZ172	Eriobotrya japonica
W	ZZ172	WZZ172	Lagerstroemia indica
W	ZZ172	WZZ172	Lagerstroemia indica
W	ZZ172	WZZ172	Lagerstroemia indica
W	ZZ172	WZZ172	Lagerstroemia indica
W	ZZ172	WZZ172	Lagerstroemia indica
W	ZZ172	WZZ172	Lagerstroemia indica
W	ZZ172	WZZ172	Lagerstroemia indica
W	ZZ172	WZZ172	Lagerstroemia indica
W	ZZ172	WZZ172	Lagerstroemia indica
W	ZZ172	WZZ172	Lagerstroemia indica
W	ZZ172	WZZ172	Lagerstroemia indica
W	ZZ172	WZZ172	Lagerstroemia indica
W	ZZ172	WZZ172	Lagerstroemia indica
W	ZZ172	WZZ172	Osmanthus fragrans cv. Chenghong Dangui
W	ZZ172	WZZ172	Buxus sinica var. parvifolia
W	ZZ172	WZZ172	Pittosporum tobira
W	ZZ172	WZZ172	Photinia × fraseri
W	ZZ172	WZZ172	Euonymus japonicus
W	ZZ172	WZZ172	Ligustrum japonicum cv. Howardii
W	ZZ172	WZZ172	Salix matsudana
W	ZZ173	WZZ173	Photinia serratifolia
W	ZZ173	WZZ173	Photinia serratifolia
W	ZZ173	WZZ173	Photinia serratifolia
W	ZZ173	WZZ173	Photinia serratifolia
W	ZZ173	WZZ173	Photinia serratifolia
W	ZZ173	WZZ173	Photinia serratifolia
W	ZZ173	WZZ173	Photinia serratifolia
W	ZZ173	WZZ173	Photinia serratifolia
W	ZZ173	WZZ173	Photinia serratifolia
W	ZZ173	WZZ173	Photinia serratifolia
W	ZZ173	WZZ173	Photinia serratifolia
W	ZZ173	WZZ173	Photinia serratifolia
W	ZZ173	WZZ173	Photinia serratifolia
W	ZZ173	WZZ173	Photinia serratifolia
W	ZZ173	WZZ173	Photinia serratifolia
W	ZZ173	WZZ173	Photinia serratifolia
W	ZZ173	WZZ173	Photinia serratifolia
W	ZZ173	WZZ173	Salix matsudana
W	ZZ173	WZZ173	Salix matsudana
W	ZZ173	WZZ173	Salix matsudana
W	ZZ173	WZZ173	Salix matsudana
W	ZZ173	WZZ173	Salix matsudana
W	ZZ173	WZZ173	Salix matsudana
W	ZZ173	WZZ173	Salix matsudana
W	ZZ173	WZZ173	Salix matsudana
W	ZZ173	WZZ173	Salix matsudana
W	ZZ173	WZZ173	Salix matsudana
W	ZZ173	WZZ173	Salix matsudana
W	ZZ173	WZZ173	Salix matsudana
W	ZZ173	WZZ173	Salix matsudana
W	ZZ173	WZZ173	Salix matsudana
W	ZZ173	WZZ173	Salix matsudana
W	ZZ173	WZZ173	Salix matsudana
W	ZZ173	WZZ173	Salix matsudana
W	ZZ173	WZZ173	Salix matsudana
W	ZZ173	WZZ173	Salix matsudana
W	ZZ173	WZZ173	Salix matsudana
W	ZZ173	WZZ173	Salix matsudana
W	ZZ173	WZZ173	Salix matsudana
W	ZZ173	WZZ173	Salix matsudana
W	ZZ173	WZZ173	Salix matsudana
W	ZZ173	WZZ173	Salix matsudana
W	ZZ173	WZZ173	Salix matsudana
W	ZZ173	WZZ173	Salix matsudana
W	ZZ173	WZZ173	Salix matsudana
W	ZZ173	WZZ173	Ligustrum japonicum
W	ZZ173	WZZ173	Ligustrum japonicum
W	ZZ173	WZZ173	Ligustrum japonicum
W	ZZ173	WZZ173	Ligustrum japonicum
W	ZZ173	WZZ173	Ligustrum japonicum
W	ZZ173	WZZ173	Ligustrum japonicum
W	ZZ173	WZZ173	Ligustrum japonicum
W	ZZ173	WZZ173	Ligustrum japonicum
W	ZZ173	WZZ173	Ligustrum japonicum
W	ZZ173	WZZ173	Ligustrum japonicum
W	ZZ173	WZZ173	Ligustrum japonicum
W	ZZ173	WZZ173	Ligustrum japonicum
W	ZZ173	WZZ173	Ligustrum japonicum
W	ZZ173	WZZ173	Ligustrum japonicum
W	ZZ173	WZZ173	Ligustrum japonicum
W	ZZ173	WZZ173	Ligustrum japonicum
W	ZZ173	WZZ173	Ligustrum japonicum
W	ZZ173	WZZ173	Ligustrum japonicum
W	ZZ173	WZZ173	Prunus persica
W	ZZ173	WZZ173	Punica granatum
W	ZZ176	WZZ176	Cedrus deodara
W	ZZ176	WZZ176	Cedrus deodara
W	ZZ176	WZZ176	Cedrus deodara
W	ZZ176	WZZ176	Cedrus deodara
W	ZZ176	WZZ176	Cedrus deodara
W	ZZ176	WZZ176	Cedrus deodara
W	ZZ176	WZZ176	Cedrus deodara
W	ZZ176	WZZ176	Cedrus deodara
W	ZZ176	WZZ176	Osmanthus fragrans cv. Chenghong Dangui
W	ZZ176	WZZ176	Ligustrum japonicum cv. Howardii
W	ZZ176	WZZ176	Lagerstroemia indica
W	ZZ176	WZZ176	Berberis thunbergii
W	ZZ176	WZZ176	Ligustrum ovalifolium
W	ZZ176	WZZ176	Euonymus japonicus
W	ZZ176	WZZ176	Chimonanthus praecox
W	ZZ176	WZZ176	Photinia × fraseri
W	ZZ176	WZZ176	Prunus cerasifera cv. Atropurpurea
W	ZZ177	WZZ177	Prunus cerasifera cv. Atropurpurea
W	ZZ177	WZZ177	Prunus cerasifera cv. Atropurpurea
W	ZZ177	WZZ177	Prunus cerasifera cv. Atropurpurea
W	ZZ177	WZZ177	Prunus cerasifera cv. Atropurpurea
W	ZZ177	WZZ177	Prunus cerasifera cv. Atropurpurea
W	ZZ177	WZZ177	Prunus cerasifera cv. Atropurpurea
W	ZZ177	WZZ177	Prunus cerasifera cv. Atropurpurea
W	ZZ177	WZZ177	Prunus cerasifera cv. Atropurpurea
W	ZZ177	WZZ177	Prunus cerasifera cv. Atropurpurea
W	ZZ177	WZZ177	Prunus cerasifera cv. Atropurpurea
W	ZZ177	WZZ177	Prunus cerasifera cv. Atropurpurea
W	ZZ177	WZZ177	Prunus cerasifera cv. Atropurpurea
W	ZZ177	WZZ177	Prunus cerasifera cv. Atropurpurea
W	ZZ177	WZZ177	Prunus cerasifera cv. Atropurpurea
W	ZZ177	WZZ177	Prunus cerasifera cv. Atropurpurea
W	ZZ177	WZZ177	Prunus cerasifera cv. Atropurpurea
W	ZZ177	WZZ177	Prunus cerasifera cv. Atropurpurea
W	ZZ177	WZZ177	Prunus cerasifera cv. Atropurpurea
W	ZZ177	WZZ177	Prunus cerasifera cv. Atropurpurea
W	ZZ177	WZZ177	Prunus cerasifera cv. Atropurpurea
W	ZZ177	WZZ177	Prunus cerasifera cv. Atropurpurea
W	ZZ177	WZZ177	Prunus cerasifera cv. Atropurpurea
W	ZZ177	WZZ177	Prunus cerasifera cv. Atropurpurea
W	ZZ178	WZZ178	Cedrus deodara
W	ZZ178	WZZ178	Cedrus deodara
W	ZZ178	WZZ178	Cedrus deodara
W	ZZ178	WZZ178	Cedrus deodara
W	ZZ178	WZZ178	Cedrus deodara
W	ZZ178	WZZ178	Cedrus deodara
W	ZZ178	WZZ178	Cedrus deodara
W	ZZ178	WZZ178	Cedrus deodara
W	ZZ178	WZZ178	Cedrus deodara
W	ZZ178	WZZ178	Cedrus deodara
W	ZZ178	WZZ178	Cedrus deodara
W	ZZ178	WZZ178	Cedrus deodara
W	ZZ178	WZZ178	Cedrus deodara
W	ZZ178	WZZ178	Cedrus deodara
W	ZZ178	WZZ178	Cedrus deodara
W	ZZ178	WZZ178	Cedrus deodara
W	ZZ178	WZZ178	Cedrus deodara
W	ZZ178	WZZ178	Cedrus deodara
W	ZZ178	WZZ178	Cedrus deodara
W	ZZ178	WZZ178	Cedrus deodara
W	ZZ178	WZZ178	Cedrus deodara
W	ZZ178	WZZ178	Euonymus japonicus
W	ZZ178	WZZ178	Ilex cornuta
W	ZZ178	WZZ178	Prunus cerasifera
W	ZZ178	WZZ178	Ligustrum sinense
W	ZZ178	WZZ178	Photinia serratifolia
W	ZZ178	WZZ178	Buxus megistophylla
W	ZZ178	WZZ178	Photinia × fraseri
W	ZZ178	WZZ178	Euonymus japonicus
W	ZZ179	WZZ179	Eriobotrya japonica
W	ZZ179	WZZ179	Eriobotrya japonica
W	ZZ179	WZZ179	Eriobotrya japonica
W	ZZ179	WZZ179	Eriobotrya japonica
W	ZZ179	WZZ179	Eriobotrya japonica
W	ZZ179	WZZ179	Eriobotrya japonica
W	ZZ179	WZZ179	Eriobotrya japonica
W	ZZ179	WZZ179	Eriobotrya japonica
W	ZZ179	WZZ179	Eriobotrya japonica
W	ZZ179	WZZ179	Eriobotrya japonica
W	ZZ179	WZZ179	Eriobotrya japonica
W	ZZ179	WZZ179	Eriobotrya japonica
W	ZZ179	WZZ179	Eriobotrya japonica
W	ZZ179	WZZ179	Eriobotrya japonica
W	ZZ179	WZZ179	Eriobotrya japonica
W	ZZ179	WZZ179	Eriobotrya japonica
W	ZZ179	WZZ179	Eriobotrya japonica
W	ZZ179	WZZ179	Eriobotrya japonica
W	ZZ179	WZZ179	Eriobotrya japonica
W	ZZ179	WZZ179	Eriobotrya japonica
W	ZZ179	WZZ179	Eriobotrya japonica
W	ZZ179	WZZ179	Eriobotrya japonica
W	ZZ179	WZZ179	Eriobotrya japonica
W	ZZ179	WZZ179	Eriobotrya japonica
W	ZZ179	WZZ179	Eriobotrya japonica
W	ZZ179	WZZ179	Eriobotrya japonica
W	ZZ179	WZZ179	Eriobotrya japonica
W	ZZ179	WZZ179	Eriobotrya japonica
W	ZZ179	WZZ179	Eriobotrya japonica
W	ZZ179	WZZ179	Eriobotrya japonica
W	ZZ179	WZZ179	Eriobotrya japonica
W	ZZ179	WZZ179	Eriobotrya japonica
W	ZZ179	WZZ179	Eriobotrya japonica
W	ZZ179	WZZ179	Eriobotrya japonica
W	ZZ179	WZZ179	Eriobotrya japonica
W	ZZ179	WZZ179	Eriobotrya japonica
W	ZZ179	WZZ179	Eriobotrya japonica
W	ZZ179	WZZ179	Eriobotrya japonica
W	ZZ179	WZZ179	Eriobotrya japonica
W	ZZ179	WZZ179	Eriobotrya japonica
W	ZZ179	WZZ179	Eriobotrya japonica
W	ZZ179	WZZ179	Eriobotrya japonica
W	ZZ179	WZZ179	Eriobotrya japonica
W	ZZ179	WZZ179	Eriobotrya japonica
W	ZZ179	WZZ179	Eriobotrya japonica
W	ZZ179	WZZ179	Eriobotrya japonica
W	ZZ179	WZZ179	Eriobotrya japonica
W	ZZ179	WZZ179	Eriobotrya japonica
W	ZZ179	WZZ179	Eriobotrya japonica
W	ZZ179	WZZ179	Eriobotrya japonica
W	ZZ179	WZZ179	Eriobotrya japonica
W	ZZ179	WZZ179	Eriobotrya japonica
W	ZZ179	WZZ179	Eriobotrya japonica
W	ZZ179	WZZ179	Photinia × fraseri
W	ZZ179	WZZ179	Cercis chinensis
W	ZZ179	WZZ179	Prunus cerasifera cv. Atropurpurea
W	ZZ179	WZZ179	Chimonanthus praecox
W	ZZ179	WZZ179	Cedrus deodara
W	ZZ179	WZZ179	Rhododendron simsii
W	ZZ180	WZZ180	Salix matsudana
W	ZZ180	WZZ180	Salix matsudana
W	ZZ180	WZZ180	Salix matsudana
W	ZZ180	WZZ180	Salix matsudana
W	ZZ180	WZZ180	Salix matsudana
W	ZZ180	WZZ180	Salix matsudana
W	ZZ180	WZZ180	Salix matsudana
W	ZZ180	WZZ180	Salix matsudana
W	ZZ180	WZZ180	Salix matsudana
W	ZZ180	WZZ180	Salix matsudana
W	ZZ180	WZZ180	Salix matsudana
W	ZZ180	WZZ180	Salix matsudana
W	ZZ180	WZZ180	Salix matsudana
W	ZZ180	WZZ180	Salix matsudana
W	ZZ180	WZZ180	Salix matsudana
W	ZZ180	WZZ180	Salix matsudana
W	ZZ180	WZZ180	Salix matsudana
W	ZZ180	WZZ180	Salix matsudana
W	ZZ180	WZZ180	Salix matsudana
W	ZZ180	WZZ180	Salix matsudana
W	ZZ180	WZZ180	Salix matsudana
W	ZZ180	WZZ180	Salix matsudana
W	ZZ180	WZZ180	Salix matsudana
W	ZZ180	WZZ180	Prunus cerasifera cv. Atropurpurea
W	ZZ180	WZZ180	Prunus cerasifera cv. Atropurpurea
W	ZZ180	WZZ180	Prunus cerasifera cv. Atropurpurea
W	ZZ180	WZZ180	Prunus cerasifera cv. Atropurpurea
W	ZZ180	WZZ180	Prunus cerasifera cv. Atropurpurea
W	ZZ180	WZZ180	Prunus cerasifera cv. Atropurpurea
W	ZZ180	WZZ180	Prunus cerasifera cv. Atropurpurea
W	ZZ180	WZZ180	Prunus cerasifera cv. Atropurpurea
W	ZZ180	WZZ180	Prunus cerasifera cv. Atropurpurea
W	ZZ180	WZZ180	Prunus cerasifera cv. Atropurpurea
W	ZZ180	WZZ180	Prunus cerasifera cv. Atropurpurea
W	ZZ180	WZZ180	Prunus cerasifera cv. Atropurpurea
W	ZZ180	WZZ180	Prunus cerasifera cv. Atropurpurea
W	ZZ180	WZZ180	Ligustrum japonicum cv. Howardii
W	ZZ180	WZZ180	Prunus cerasifera cv. Atropurpurea
W	ZZ180	WZZ180	Osmanthus fragrans cv. Chenghong Dangui
W	ZZ180	WZZ180	Ligustrum ovalifolium
W	ZZ180	WZZ180	Lagerstroemia indica
W	ZZ184	WZZ184	Eriobotrya japonica
W	ZZ184	WZZ184	Eriobotrya japonica
W	ZZ184	WZZ184	Eriobotrya japonica
W	ZZ184	WZZ184	Eriobotrya japonica
W	ZZ184	WZZ184	Eriobotrya japonica
W	ZZ184	WZZ184	Eriobotrya japonica
W	ZZ184	WZZ184	Eriobotrya japonica
W	ZZ184	WZZ184	Eriobotrya japonica
W	ZZ184	WZZ184	Eriobotrya japonica
W	ZZ184	WZZ184	Eriobotrya japonica
W	ZZ184	WZZ184	Lagerstroemia indica
W	ZZ184	WZZ184	Lagerstroemia indica
W	ZZ184	WZZ184	Lagerstroemia indica
W	ZZ184	WZZ184	Lagerstroemia indica
W	ZZ184	WZZ184	Lagerstroemia indica
W	ZZ184	WZZ184	Lagerstroemia indica
W	ZZ184	WZZ184	Mahonia bealei
W	ZZ187	WZZ187	Photinia serratifolia
W	ZZ187	WZZ187	Photinia serratifolia
W	ZZ187	WZZ187	Photinia serratifolia
W	ZZ187	WZZ187	Photinia serratifolia
W	ZZ187	WZZ187	Photinia serratifolia
W	ZZ187	WZZ187	Photinia serratifolia
W	ZZ187	WZZ187	Photinia serratifolia
W	ZZ187	WZZ187	Photinia serratifolia
W	ZZ187	WZZ187	Photinia serratifolia
W	ZZ187	WZZ187	Photinia serratifolia
W	ZZ187	WZZ187	Photinia serratifolia
W	ZZ187	WZZ187	Photinia serratifolia
W	ZZ187	WZZ187	Photinia serratifolia
W	ZZ187	WZZ187	Euonymus japonicus
W	ZZ187	WZZ187	Photinia × fraseri
W	ZZ187	WZZ187	Ligustrum japonicum cv. Howardii
W	ZZ187	WZZ187	Pittosporum tobira
W	ZZ187	WZZ187	Photinia glabra
W	ZZ187	WZZ187	Malus × micromalus
W	ZZ187	WZZ187	Prunus triloba
W	ZZ187	WZZ187	Osmanthus fragrans cv. Chenghong Dangui
W	ZZ187	WZZ187	Lagerstroemia indica
W	ZZ188	WZZ188	Photinia serratifolia
W	ZZ188	WZZ188	Photinia serratifolia
W	ZZ188	WZZ188	Photinia serratifolia
W	ZZ188	WZZ188	Photinia serratifolia
W	ZZ188	WZZ188	Photinia serratifolia
W	ZZ188	WZZ188	Photinia serratifolia
W	ZZ188	WZZ188	Photinia serratifolia
W	ZZ188	WZZ188	Photinia serratifolia
W	ZZ188	WZZ188	Photinia serratifolia
W	ZZ188	WZZ188	Photinia serratifolia
W	ZZ188	WZZ188	Photinia serratifolia
W	ZZ188	WZZ188	Photinia serratifolia
W	ZZ188	WZZ188	Photinia serratifolia
W	ZZ188	WZZ188	Photinia serratifolia
W	ZZ188	WZZ188	Photinia serratifolia
W	ZZ188	WZZ188	Photinia serratifolia
W	ZZ188	WZZ188	Photinia serratifolia
W	ZZ188	WZZ188	Photinia serratifolia
W	ZZ188	WZZ188	Photinia serratifolia
W	ZZ188	WZZ188	Photinia serratifolia
W	ZZ188	WZZ188	Photinia serratifolia
W	ZZ188	WZZ188	Photinia serratifolia
W	ZZ188	WZZ188	Photinia serratifolia
W	ZZ188	WZZ188	Photinia serratifolia
W	ZZ188	WZZ188	Photinia serratifolia
W	ZZ188	WZZ188	Photinia serratifolia
W	ZZ188	WZZ188	Photinia serratifolia
W	ZZ188	WZZ188	Photinia serratifolia
W	ZZ188	WZZ188	Photinia serratifolia
W	ZZ188	WZZ188	Photinia serratifolia
W	ZZ188	WZZ188	Photinia serratifolia
W	ZZ188	WZZ188	Photinia serratifolia
W	ZZ188	WZZ188	Photinia serratifolia
W	ZZ188	WZZ188	Photinia serratifolia
W	ZZ188	WZZ188	Photinia serratifolia
W	ZZ188	WZZ188	Punica granatum
W	ZZ188	WZZ188	Euonymus japonicus
W	ZZ188	WZZ188	Pittosporum tobira
W	ZZ188	WZZ188	Prunus persica cv. Duplex
W	ZZ188	WZZ188	Yulania liliiflora
W	ZZ189	WZZ189	Prunus cerasifera cv. Atropurpurea
W	ZZ189	WZZ189	Prunus cerasifera cv. Atropurpurea
W	ZZ189	WZZ189	Prunus cerasifera cv. Atropurpurea
W	ZZ189	WZZ189	Prunus cerasifera cv. Atropurpurea
W	ZZ189	WZZ189	Prunus cerasifera cv. Atropurpurea
W	ZZ189	WZZ189	Prunus cerasifera cv. Atropurpurea
W	ZZ189	WZZ189	Prunus cerasifera cv. Atropurpurea
W	ZZ189	WZZ189	Prunus cerasifera cv. Atropurpurea
W	ZZ189	WZZ189	Prunus cerasifera cv. Atropurpurea
W	ZZ342	WZZ342	Photinia serratifolia
W	ZZ342	WZZ342	Photinia serratifolia
W	ZZ342	WZZ342	Photinia serratifolia
W	ZZ342	WZZ342	Photinia serratifolia
W	ZZ342	WZZ342	Ligustrum lucidum
W	ZZ342	WZZ342	Ligustrum lucidum
W	ZZ342	WZZ342	Trachycarpus fortunei
W	ZZ342	WZZ342	Trachycarpus fortunei
W	ZZ342	WZZ342	Trachycarpus fortunei
W	ZZ342	WZZ342	Trachycarpus fortunei
W	ZZ342	WZZ342	Trachycarpus fortunei
W	ZZ342	WZZ342	Trachycarpus fortunei
W	ZZ342	WZZ342	Trachycarpus fortunei
W	ZZ342	WZZ342	Trachycarpus fortunei
W	ZZ342	WZZ342	Osmanthus fragrans cv. Chenghong Dangui
W	ZZ342	WZZ342	Osmanthus fragrans cv. Chenghong Dangui
W	ZZ342	WZZ342	Osmanthus fragrans cv. Chenghong Dangui
W	ZZ342	WZZ342	Cercis chinensis
W	ZZ342	WZZ342	Nandina domestica
W	ZZ342	WZZ342	Yucca gloriosa
W	ZZ342	WZZ342	Edgeworthia chrysantha
W	ZZ342	WZZ342	Lycium chinense
W	ZZ343	WZZ343	Trachycarpus fortunei
W	ZZ343	WZZ343	Trachycarpus fortunei
W	ZZ343	WZZ343	Trachycarpus fortunei
W	ZZ343	WZZ343	Trachycarpus fortunei
W	ZZ343	WZZ343	Osmanthus fragrans cv. Chenghong Dangui
W	ZZ343	WZZ343	Buxus megistophylla
W	ZZ343	WZZ343	Photinia × fraseri
W	ZZ343	WZZ343	Berberis amurensis
W	ZZ343	WZZ343	Ligustrum ovalifolium
W	ZZ343	WZZ343	Euonymus japonicus
W	ZZ344	WZZ344	Pinus tabuliformis
W	ZZ344	WZZ344	Pinus tabuliformis
W	ZZ344	WZZ344	Pinus tabuliformis
W	ZZ344	WZZ344	Pinus tabuliformis
W	ZZ344	WZZ344	Prunus persica cv. Duplex
W	ZZ344	WZZ344	Prunus persica cv. Duplex
W	ZZ344	WZZ344	Hibiscus syriacus var. grandiflorus
W	ZZ344	WZZ344	Forsythia suspensa
W	ZZ344	WZZ344	Aucuba japonica
W	ZZ345	WZZ345	Pittosporum tobira
W	ZZ345	WZZ345	Spiraea japonica
S	ZZ025	SZZ025	Buxus megistophylla
S	ZZ026	SZZ026	Prunus cerasifera cv. Atropurpurea
S	ZZ026	SZZ026	Prunus cerasifera cv. Atropurpurea
S	ZZ026	SZZ026	Prunus cerasifera cv. Atropurpurea
S	ZZ026	SZZ026	Prunus cerasifera cv. Atropurpurea
S	ZZ026	SZZ026	Aucuba japonica
S	ZZ026	SZZ026	Buxus megistophylla
S	ZZ026	SZZ026	Ligustrum ovalifolium
S	ZZ026	SZZ026	Photinia glabra
S	ZZ026	SZZ026	Pittosporum tobira
S	ZZ026	SZZ026	Jasminum nudiflorum
S	ZZ026	SZZ026	Buxus megistophylla
S	ZZ026	SZZ026	Nandina domestica
S	ZZ026	SZZ026	Fatsia japonica
S	ZZ026	SZZ026	Punica granatum
S	ZZ026	SZZ026	Lagerstroemia indica
S	ZZ026	SZZ026	Ilex cornuta
S	ZZ026	SZZ026	Rosa chinensis
S	ZZ026	SZZ026	Loropetalum chinense var. rubrum
S	ZZ026	SZZ026	Euonymus japonicus
S	ZZ026	SZZ026	Chimonanthus praecox
S	ZZ026	SZZ026	Cercis chinensis
S	ZZ031	SZZ031	Osmanthus fragrans cv. Chenghong Dangui
S	ZZ031	SZZ031	Pittosporum tobira
S	ZZ031	SZZ031	Photinia × fraseri
S	ZZ031	SZZ031	Ligustrum ovalifolium
S	ZZ031	SZZ031	Loropetalum chinense var. rubrum
S	ZZ031	SZZ031	Punica granatum
S	ZZ031	SZZ031	Ligustrum japonicum cv. Howardii
S	ZZ031	SZZ031	Photinia serratifolia
S	ZZ031	SZZ031	Rosa chinensis
S	ZZ031	SZZ031	Nandina domestica
S	ZZ031	SZZ031	Loropetalum chinense var. rubrum
S	ZZ031	SZZ031	Ligustrum japonicum cv. Howardii
S	ZZ032	SZZ032	Punica granatum
S	ZZ033	SZZ033	Osmanthus fragrans cv. Chenghong Dangui
S	ZZ033	SZZ033	Osmanthus fragrans cv. Chenghong Dangui
S	ZZ033	SZZ033	Ligustrum japonicum
S	ZZ033	SZZ033	Ligustrum japonicum
S	ZZ033	SZZ033	Ligustrum japonicum
S	ZZ033	SZZ033	Ligustrum japonicum
S	ZZ033	SZZ033	Ligustrum japonicum
S	ZZ033	SZZ033	Nandina domestica
S	ZZ033	SZZ033	Syringa meyeri
S	ZZ033	SZZ033	Rosa chinensis
S	ZZ034	SZZ034	Ligustrum japonicum
S	ZZ034	SZZ034	Ligustrum japonicum
S	ZZ034	SZZ034	Euonymus japonicus cv. Aurea-marginatus
S	ZZ034	SZZ034	Phytolacca americana
S	ZZ034	SZZ034	Photinia × fraseri
S	ZZ034	SZZ034	Berberis thunbergii cv. Atropurpurea
S	ZZ034	SZZ034	Pittosporum tobira
S	ZZ034	SZZ034	Lycium chinense
S	ZZ037	SZZ037	Rosa chinensis
S	ZZ037	SZZ037	Photinia × fraseri
S	ZZ037	SZZ037	Ligustrum ovalifolium
S	ZZ037	SZZ037	Rosa banksiae
S	ZZ038	SZZ038	Wisteria sinensis
S	ZZ038	SZZ038	Viburnum odoratissimum
S	ZZ038	SZZ038	Nandina domestica
S	ZZ038	SZZ038	Photinia glabra
S	ZZ039	SZZ039	Osmanthus fragrans cv. Chenghong Dangui
S	ZZ039	SZZ039	Osmanthus fragrans cv. Chenghong Dangui
S	ZZ039	SZZ039	Osmanthus fragrans cv. Chenghong Dangui
S	ZZ039	SZZ039	Osmanthus fragrans cv. Chenghong Dangui
S	ZZ039	SZZ039	Osmanthus fragrans cv. Chenghong Dangui
S	ZZ039	SZZ039	Photinia × fraseri
S	ZZ039	SZZ039	Rosa multiflora
S	ZZ039	SZZ039	Euonymus japonicus
S	ZZ040	SZZ040	Juniperus chinensis
S	ZZ040	SZZ040	Ligustrum quihoui
S	ZZ040	SZZ040	Euonymus japonicus
S	ZZ042	SZZ042	Buxus megistophylla
S	ZZ042	SZZ042	Ligustrum quihoui
S	ZZ042	SZZ042	Ilex cornuta
S	ZZ042	SZZ042	Pittosporum tobira
S	ZZ042	SZZ042	Euonymus japonicus
S	ZZ043	SZZ043	Photinia × fraseri
S	ZZ043	SZZ043	Photinia glabra
S	ZZ043	SZZ043	Photinia serratifolia
S	ZZ043	SZZ043	Ilex ciliospinosa
S	ZZ043	SZZ043	Pittosporum tobira
S	ZZ043	SZZ043	Aucuba japonica
S	ZZ043	SZZ043	Ligustrum sinense
S	ZZ043	SZZ043	Juniperus chinensis cv. Kaizuca
S	ZZ043	SZZ043	Ligustrum japonicum cv. Howardii
S	ZZ043	SZZ043	Prunus cerasifera cv. Atropurpurea
S	ZZ044	SZZ044	Pittosporum tobira
S	ZZ044	SZZ044	Loropetalum chinense var. rubrum
S	ZZ044	SZZ044	Ligustrum japonicum cv. Howardii
S	ZZ044	SZZ044	Ilex ciliospinosa
S	ZZ044	SZZ044	Photinia × fraseri
S	ZZ044	SZZ044	Loropetalum chinense var. rubrum
S	ZZ044	SZZ044	Euonymus japonicus
S	ZZ044	SZZ044	Osmanthus fragrans cv. Chenghong Dangui
S	ZZ044	SZZ044	Euonymus fortunei
S	ZZ045	SZZ045	Photinia serratifolia
S	ZZ045	SZZ045	Ilex cornuta
S	ZZ045	SZZ045	Photinia × fraseri
S	ZZ045	SZZ045	Photinia glabra
S	ZZ045	SZZ045	Pittosporum tobira
S	ZZ045	SZZ045	Buxus megistophylla
S	ZZ045	SZZ045	Rosa chinensis
S	ZZ046	SZZ046	Ligustrum japonicum
S	ZZ046	SZZ046	Ligustrum japonicum
S	ZZ046	SZZ046	Ligustrum japonicum
S	ZZ046	SZZ046	Ligustrum japonicum
S	ZZ046	SZZ046	Ligustrum japonicum
S	ZZ046	SZZ046	Ligustrum japonicum
S	ZZ046	SZZ046	Ligustrum japonicum
S	ZZ046	SZZ046	Photinia × fraseri
S	ZZ047	SZZ047	Photinia × fraseri
S	ZZ047	SZZ047	Euonymus japonicus
S	ZZ049	SZZ049	Prunus cerasifera cv. Atropurpurea
S	ZZ049	SZZ049	Prunus cerasifera cv. Atropurpurea
S	ZZ049	SZZ049	Prunus cerasifera cv. Atropurpurea
S	ZZ049	SZZ049	Prunus cerasifera cv. Atropurpurea
S	ZZ049	SZZ049	Prunus cerasifera cv. Atropurpurea
S	ZZ049	SZZ049	Prunus cerasifera cv. Atropurpurea
S	ZZ049	SZZ049	Prunus cerasifera cv. Atropurpurea
S	ZZ049	SZZ049	Prunus cerasifera cv. Atropurpurea
S	ZZ049	SZZ049	Photinia × fraseri
S	ZZ049	SZZ049	Ligustrum ovalifolium
S	ZZ049	SZZ049	Lycium chinense
S	ZZ050	SZZ050	Ligustrum japonicum
S	ZZ050	SZZ050	Ligustrum japonicum
S	ZZ050	SZZ050	Ligustrum japonicum
S	ZZ050	SZZ050	Ligustrum japonicum
S	ZZ050	SZZ050	Ligustrum japonicum
S	ZZ050	SZZ050	Prunus cerasifera cv. Atropurpurea
S	ZZ050	SZZ050	Buxus megistophylla
S	ZZ050	SZZ050	Euonymus japonicus cv. Aurea-marginatus
S	ZZ050	SZZ050	Ligustrum ovalifolium
S	ZZ050	SZZ050	Photinia × fraseri
S	ZZ050	SZZ050	Rosa chinensis
S	ZZ050	SZZ050	Syringa oblata
S	ZZ051	SZZ051	Ligustrum vulgare
S	ZZ051	SZZ051	Euonymus japonicus
S	ZZ051	SZZ051	Photinia × fraseri
S	ZZ051	SZZ051	Pittosporum tobira
S	ZZ052	SZZ052	Ligustrum japonicum
S	ZZ052	SZZ052	Ligustrum japonicum
S	ZZ052	SZZ052	Prunus cerasifera cv. Atropurpurea
S	ZZ052	SZZ052	Prunus cerasifera cv. Atropurpurea
S	ZZ052	SZZ052	Prunus cerasifera cv. Atropurpurea
S	ZZ052	SZZ052	Buxus megistophylla
S	ZZ052	SZZ052	Pittosporum tobira
S	ZZ052	SZZ052	Photinia × fraseri
S	ZZ052	SZZ052	Nandina domestica
S	ZZ052	SZZ052	Rosa chinensis
S	ZZ054	SZZ054	Ligustrum japonicum
S	ZZ054	SZZ054	Ligustrum japonicum
S	ZZ054	SZZ054	Ligustrum japonicum
S	ZZ054	SZZ054	Ligustrum japonicum
S	ZZ054	SZZ054	Ligustrum japonicum
S	ZZ054	SZZ054	Ligustrum japonicum
S	ZZ054	SZZ054	Broussonetia papyrifera
S	ZZ055	SZZ055	Spiraea japonica
S	ZZ055	SZZ055	Acer palmatum
S	ZZ055	SZZ055	Photinia × fraseri
S	ZZ055	SZZ055	Aucuba japonica
S	ZZ055	SZZ055	Hibiscus syriacus
S	ZZ055	SZZ055	Photinia serratifolia
S	ZZ056	SZZ056	Ligustrum japonicum
S	ZZ056	SZZ056	Ligustrum japonicum
S	ZZ056	SZZ056	Ligustrum japonicum
S	ZZ056	SZZ056	Ligustrum japonicum
S	ZZ056	SZZ056	Ligustrum japonicum
S	ZZ056	SZZ056	Ligustrum japonicum
S	ZZ056	SZZ056	Ligustrum japonicum
S	ZZ057	SZZ057	Rosa chinensis
S	ZZ057	SZZ057	Ligustrum quihoui
S	ZZ057	SZZ057	Fatsia japonica
S	ZZ057	SZZ057	Buxus megistophylla
S	ZZ060	SZZ060	Buxus megistophylla
S	ZZ060	SZZ060	Photinia × fraseri
S	ZZ060	SZZ060	Pittosporum tobira
S	ZZ060	SZZ060	Nandina domestica
S	ZZ060	SZZ060	Eriobotrya japonica
S	ZZ061	SZZ061	Ligustrum japonicum
S	ZZ061	SZZ061	Ligustrum japonicum
S	ZZ061	SZZ061	Ligustrum japonicum
S	ZZ061	SZZ061	Ligustrum ovalifolium
S	ZZ061	SZZ061	Photinia × fraseri
S	ZZ061	SZZ061	Photinia glabra
S	ZZ062	SZZ062	Zabelia biflora
S	ZZ062	SZZ062	Punica granatum
S	ZZ062	SZZ062	Buxus megistophylla
S	ZZ063	SZZ063	Ligustrum japonicum
S	ZZ063	SZZ063	Ligustrum japonicum
S	ZZ063	SZZ063	Ligustrum japonicum
S	ZZ063	SZZ063	Ligustrum japonicum
S	ZZ063	SZZ063	Ligustrum japonicum
S	ZZ063	SZZ063	Rosa chinensis
S	ZZ063	SZZ063	Punica granatum
S	ZZ063	SZZ063	Buxus megistophylla
S	ZZ063	SZZ063	Ligustrum quihoui
S	ZZ064	SZZ064	Osmanthus fragrans cv. Chenghong Dangui
S	ZZ064	SZZ064	Osmanthus fragrans cv. Chenghong Dangui
S	ZZ064	SZZ064	Osmanthus fragrans cv. Chenghong Dangui
S	ZZ064	SZZ064	Ligustrum japonicum
S	ZZ064	SZZ064	Ligustrum japonicum
S	ZZ064	SZZ064	Ligustrum japonicum
S	ZZ064	SZZ064	Forsythia viridissima
S	ZZ064	SZZ064	Photinia × fraseri
S	ZZ064	SZZ064	Euonymus japonicus
S	ZZ148	SZZ148	Photinia serratifolia
S	ZZ148	SZZ148	Photinia serratifolia
S	ZZ148	SZZ148	Photinia serratifolia
S	ZZ148	SZZ148	Photinia serratifolia
S	ZZ148	SZZ148	Photinia serratifolia
S	ZZ148	SZZ148	Photinia serratifolia
S	ZZ148	SZZ148	Photinia serratifolia
S	ZZ148	SZZ148	Ligustrum sinense
S	ZZ148	SZZ148	Acer palmatum var. dissectum
S	ZZ148	SZZ148	Pittosporum tobira
S	ZZ148	SZZ148	Rhododendron simsii
S	ZZ148	SZZ148	Ligustrum japonicum cv. Howardii
S	ZZ148	SZZ148	Prunus cerasifera cv. Atropurpurea
S	ZZ148	SZZ148	Gardenia stenophylla
S	ZZ148	SZZ148	Hibiscus syriacus cv. Variegata
S	ZZ237	SZZ237	Photinia × fraseri
S	ZZ237	SZZ237	Pittosporum tobira
S	ZZ237	SZZ237	Euonymus japonicus
S	ZZ237	SZZ237	Berberis thunbergii cv. Atropurpurea
S	ZZ237	SZZ237	Juniperus chinensis
S	ZZ237	SZZ237	Yucca gloriosa
S	ZZ323	SZZ323	Photinia × fraseri
S	ZZ323	SZZ323	Nandina domestica
S	ZZ324	SZZ324	Broussonetia papyrifera
S	ZZ324	SZZ324	Broussonetia papyrifera
S	ZZ324	SZZ324	Buxus megistophylla
S	ZZ324	SZZ324	Photinia × fraseri
S	ZZ324	SZZ324	Cotoneaster horizontalis
S	ZZ324	SZZ324	Nandina domestica
S	ZZ333	SZZ333	Prunus serrulata var. lannesiana
S	ZZ333	SZZ333	Prunus serrulata var. lannesiana
S	ZZ333	SZZ333	Prunus serrulata var. lannesiana
S	ZZ333	SZZ333	Pittosporum tobira
S	ZZ333	SZZ333	Euonymus japonicus
S	ZZ334	SZZ334	Prunus cerasifera cv. Atropurpurea
S	ZZ334	SZZ334	Prunus cerasifera cv. Atropurpurea
S	ZZ334	SZZ334	Prunus cerasifera cv. Atropurpurea
S	ZZ334	SZZ334	Pseudocydonia sinensis
S	ZZ334	SZZ334	Ligustrum lucidum
S	ZZ334	SZZ334	Punica granatum
S	ZZ334	SZZ334	Hibiscus syriacus
S	ZZ334	SZZ334	Ligustrum ovalifolium
S	ZZ334	SZZ334	Malus × micromalus
S	ZZ334	SZZ334	Euonymus japonicus
S	ZZ334	SZZ334	Photinia × fraseri
S	ZZ335	SZZ335	Pseudocydonia sinensis
S	ZZ335	SZZ335	Pseudocydonia sinensis
S	ZZ335	SZZ335	Ligustrum japonicum
S	ZZ335	SZZ335	Ligustrum japonicum
S	ZZ335	SZZ335	Ligustrum japonicum
S	ZZ335	SZZ335	Ligustrum japonicum
S	ZZ335	SZZ335	Ligustrum japonicum
S	ZZ335	SZZ335	Ligustrum japonicum
S	ZZ335	SZZ335	Ligustrum japonicum
S	ZZ335	SZZ335	Ligustrum japonicum
S	ZZ335	SZZ335	Ligustrum japonicum
S	ZZ335	SZZ335	Ligustrum japonicum
S	ZZ335	SZZ335	Lagerstroemia indica
S	ZZ335	SZZ335	Viburnum odoratissimum
S	ZZ335	SZZ335	Photinia × fraseri
S	ZZ335	SZZ335	Ligustrum ovalifolium
S	ZZ335	SZZ335	Rosa multiflora
S	ZZ335	SZZ335	Pittosporum tobira
S	ZZ335	SZZ335	Euonymus japonicus
S	ZZ335	SZZ335	Buxus sinica var. parvifolia
S	ZZ336	SZZ336	Prunus cerasifera cv. Atropurpurea
S	ZZ336	SZZ336	Prunus cerasifera cv. Atropurpurea
S	ZZ336	SZZ336	Prunus cerasifera cv. Atropurpurea
S	ZZ336	SZZ336	Prunus cerasifera cv. Atropurpurea
S	ZZ336	SZZ336	Prunus cerasifera cv. Atropurpurea
S	ZZ336	SZZ336	Prunus cerasifera cv. Atropurpurea
S	ZZ336	SZZ336	Prunus cerasifera cv. Atropurpurea
S	ZZ336	SZZ336	Ligustrum japonicum
S	ZZ336	SZZ336	Ligustrum japonicum
S	ZZ336	SZZ336	Ligustrum japonicum
S	ZZ336	SZZ336	Ligustrum japonicum
S	ZZ336	SZZ336	Photinia serratifolia
S	ZZ336	SZZ336	Photinia serratifolia
S	ZZ336	SZZ336	Photinia serratifolia
S	ZZ336	SZZ336	Photinia serratifolia
S	ZZ336	SZZ336	Photinia serratifolia
S	ZZ336	SZZ336	Osmanthus fragrans cv. Chenghong Dangui
S	ZZ336	SZZ336	Euonymus japonicus
S	ZZ336	SZZ336	Lagerstroemia indica
S	ZZ336	SZZ336	Nandina domestica
S	ZZ336	SZZ336	Buxus sinica var. parvifolia
S	ZZ336	SZZ336	Ligustrum ovalifolium
S	ZZ336	SZZ336	Prunus serrulata var. lannesiana
S	ZZ337	SZZ337	Buxus megistophylla
N	ZZ002	NZZ002	Ligustrum japonicum
N	ZZ002	NZZ002	Ligustrum japonicum
N	ZZ002	NZZ002	Pittosporum tobira
N	ZZ002	NZZ002	Photinia glabra
N	ZZ002	NZZ002	Buxus megistophylla
N	ZZ002	NZZ002	Euonymus japonicus
N	ZZ002	NZZ002	Juniperus chinensis cv. Kaizuca
N	ZZ002	NZZ002	Loropetalum chinense var. rubrum
N	ZZ002	NZZ002	Photinia × fraseri
N	ZZ002	NZZ002	Euonymus japonicus
N	ZZ002	NZZ002	Buxus megistophylla
N	ZZ002	NZZ002	Pittosporum tobira
N	ZZ002	NZZ002	Ligustrum quihoui
N	ZZ002	NZZ002	Ligustrum sinense var. variegatum
N	ZZ002	NZZ002	Nandina domestica
N	ZZ003	NZZ003	Ligustrum japonicum
N	ZZ003	NZZ003	Ligustrum japonicum
N	ZZ003	NZZ003	Ligustrum japonicum
N	ZZ003	NZZ003	Ligustrum japonicum
N	ZZ003	NZZ003	Ligustrum japonicum
N	ZZ003	NZZ003	Ligustrum japonicum
N	ZZ003	NZZ003	Ligustrum japonicum
N	ZZ003	NZZ003	Ligustrum japonicum
N	ZZ003	NZZ003	Ligustrum japonicum
N	ZZ003	NZZ003	Photinia × fraseri
N	ZZ003	NZZ003	Buxus megistophylla
N	ZZ003	NZZ003	Rosa multiflora
N	ZZ003	NZZ003	Euonymus japonicus
N	ZZ003	NZZ003	Pittosporum tobira
N	ZZ003	NZZ003	Nandina domestica
N	ZZ003	NZZ003	Musa basjoo
N	ZZ004	NZZ004	Rosa chinensis
N	ZZ004	NZZ004	Aucuba japonica var. variegata
N	ZZ004	NZZ004	Buxus megistophylla
N	ZZ004	NZZ004	Ligustrum quihoui
N	ZZ004	NZZ004	Pittosporum tobira
N	ZZ004	NZZ004	Photinia × fraseri
N	ZZ004	NZZ004	Pittosporum tobira
N	ZZ004	NZZ004	Nandina domestica
N	ZZ004	NZZ004	Yucca gloriosa
N	ZZ004	NZZ004	Hedera nepalensis var. sinensis
N	ZZ007	NZZ007	Photinia serratifolia
N	ZZ007	NZZ007	Photinia serratifolia
N	ZZ007	NZZ007	Eriobotrya japonica
N	ZZ007	NZZ007	Eriobotrya japonica
N	ZZ007	NZZ007	Eriobotrya japonica
N	ZZ007	NZZ007	Eriobotrya japonica
N	ZZ007	NZZ007	Prunus cerasifera cv. Atropurpurea
N	ZZ007	NZZ007	Pittosporum tobira
N	ZZ007	NZZ007	Buxus sinica var. parvifolia
N	ZZ007	NZZ007	Rosa chinensis
N	ZZ007	NZZ007	Euonymus japonicus
N	ZZ007	NZZ007	Photinia × fraseri
N	ZZ007	NZZ007	Loropetalum chinense var. rubrum
N	ZZ007	NZZ007	Photinia glabra
N	ZZ007	NZZ007	Pittosporum tobira
N	ZZ008	NZZ008	Juniperus chinensis cv. Kaizuca
N	ZZ008	NZZ008	Pseudocydonia sinensis
N	ZZ008	NZZ008	Osmanthus fragrans cv. Chenghong Dangui
N	ZZ008	NZZ008	Osmanthus fragrans cv. Chenghong Dangui
N	ZZ008	NZZ008	Osmanthus fragrans cv. Chenghong Dangui
N	ZZ008	NZZ008	Osmanthus fragrans cv. Chenghong Dangui
N	ZZ008	NZZ008	Nandina domestica
N	ZZ008	NZZ008	Paeonia × suffruticosa
N	ZZ008	NZZ008	Pittosporum tobira
N	ZZ008	NZZ008	Pyracantha fortuneana
N	ZZ008	NZZ008	Euonymus japonicus
N	ZZ008	NZZ008	Euonymus japonicus cv. Aurea-marginatus
N	ZZ008	NZZ008	Rosa chinensis
N	ZZ008	NZZ008	Chimonanthus praecox
N	ZZ008	NZZ008	Jasminum nudiflorum
N	ZZ008	NZZ008	Buxus sinica var. parvifolia
N	ZZ008	NZZ008	Lycium chinense
N	ZZ008	NZZ008	Chaenomeles japonica
N	ZZ008	NZZ008	Photinia glabra
N	ZZ009	NZZ009	Photinia × fraseri
N	ZZ009	NZZ009	Rosa chinensis
N	ZZ010	NZZ010	Ligustrum japonicum
N	ZZ010	NZZ010	Ligustrum japonicum
N	ZZ010	NZZ010	Buxus sinica var. parvifolia
N	ZZ010	NZZ010	Buxus megistophylla
N	ZZ010	NZZ010	Photinia × fraseri
N	ZZ010	NZZ010	Euonymus japonicus
N	ZZ010	NZZ010	Ligustrum sinense
N	ZZ010	NZZ010	Cercis chinensis
N	ZZ010	NZZ010	Hibiscus syriacus
N	ZZ010	NZZ010	Nandina domestica
N	ZZ010	NZZ010	Photinia × fraseri
N	ZZ010	NZZ010	Lagerstroemia indica
N	ZZ010	NZZ010	Euonymus japonicus cv. Aurea-marginatus
N	ZZ010	NZZ010	Ligustrum quihoui
N	ZZ010	NZZ010	Punica granatum
N	ZZ013	NZZ013	Loropetalum chinense var. rubrum
N	ZZ013	NZZ013	Photinia × fraseri
N	ZZ013	NZZ013	Buxus megistophylla
N	ZZ013	NZZ013	Euonymus japonicus
N	ZZ013	NZZ013	Buxus megistophylla
N	ZZ013	NZZ013	Photinia glabra
N	ZZ014	NZZ014	Buxus harlandii
N	ZZ014	NZZ014	Ligustrum quihoui
N	ZZ014	NZZ014	Photinia × fraseri
N	ZZ014	NZZ014	Rosa chinensis
N	ZZ014	NZZ014	Photinia serratifolia
N	ZZ014	NZZ014	Buxus megistophylla
N	ZZ015	NZZ015	Buxus megistophylla
N	ZZ015	NZZ015	Photinia × fraseri
N	ZZ015	NZZ015	Loropetalum chinense var. rubrum
N	ZZ015	NZZ015	Pittosporum tobira
N	ZZ015	NZZ015	Viburnum awabuki
N	ZZ015	NZZ015	Fatsia japonica
N	ZZ015	NZZ015	Nandina domestica
N	ZZ015	NZZ015	Ligustrum quihoui
N	ZZ015	NZZ015	Photinia × fraseri
N	ZZ065	NZZ065	Rosa chinensis
N	ZZ065	NZZ065	Rhododendron simsii
N	ZZ065	NZZ065	Loropetalum chinense var. rubrum
N	ZZ065	NZZ065	Ligustrum quihoui
N	ZZ065	NZZ065	Rosa multiflora
N	ZZ065	NZZ065	Gardenia stenophylla
N	ZZ065	NZZ065	Ligustrum japonicum cv. Howardii
N	ZZ065	NZZ065	Loropetalum chinense var. rubrum
N	ZZ065	NZZ065	Photinia × fraseri
N	ZZ065	NZZ065	Pittosporum tobira
N	ZZ065	NZZ065	Buxus megistophylla
N	ZZ065	NZZ065	Hypericum monogynum
N	ZZ065	NZZ065	Berberis thunbergii cv. Atropurpurea
N	ZZ066	NZZ066	Viburnum awabuki
N	ZZ066	NZZ066	Viburnum awabuki
N	ZZ066	NZZ066	Viburnum awabuki
N	ZZ066	NZZ066	Viburnum awabuki
N	ZZ066	NZZ066	Viburnum awabuki
N	ZZ066	NZZ066	Viburnum awabuki
N	ZZ066	NZZ066	Viburnum awabuki
N	ZZ066	NZZ066	Viburnum awabuki
N	ZZ066	NZZ066	Viburnum awabuki
N	ZZ066	NZZ066	Viburnum awabuki
N	ZZ066	NZZ066	Viburnum awabuki
N	ZZ066	NZZ066	Ligustrum japonicum
N	ZZ066	NZZ066	Ligustrum japonicum
N	ZZ066	NZZ066	Ligustrum japonicum
N	ZZ066	NZZ066	Ligustrum japonicum
N	ZZ066	NZZ066	Ligustrum japonicum
N	ZZ066	NZZ066	Ligustrum japonicum
N	ZZ066	NZZ066	Ligustrum japonicum
N	ZZ066	NZZ066	Ligustrum japonicum
N	ZZ066	NZZ066	Ligustrum japonicum
N	ZZ066	NZZ066	Ligustrum japonicum
N	ZZ066	NZZ066	Ligustrum japonicum
N	ZZ066	NZZ066	Photinia × fraseri
N	ZZ066	NZZ066	Buxus megistophylla
N	ZZ066	NZZ066	Nandina domestica
N	ZZ066	NZZ066	Ligustrum sinense var. variegatum
N	ZZ066	NZZ066	Ligustrum japonicum cv. Howardii
N	ZZ066	NZZ066	Rosa chinensis
N	ZZ066	NZZ066	Fatsia japonica
N	ZZ066	NZZ066	Hedera nepalensis var. sinensis
N	ZZ074	NZZ074	Ligustrum japonicum
N	ZZ074	NZZ074	Osmanthus fragrans cv. Chenghong Dangui
N	ZZ074	NZZ074	Osmanthus fragrans cv. Chenghong Dangui
N	ZZ074	NZZ074	Osmanthus fragrans cv. Chenghong Dangui
N	ZZ074	NZZ074	Osmanthus fragrans cv. Chenghong Dangui
N	ZZ074	NZZ074	Photinia × fraseri
N	ZZ074	NZZ074	Rosa chinensis
N	ZZ074	NZZ074	Buxus megistophylla
N	ZZ074	NZZ074	Ligustrum quihoui
N	ZZ074	NZZ074	Yucca gloriosa
N	ZZ074	NZZ074	Euonymus japonicus
N	ZZ074	NZZ074	Nandina domestica
N	ZZ074	NZZ074	Juniperus chinensis cv. Kaizuca
N	ZZ075	NZZ075	Photinia serratifolia
N	ZZ075	NZZ075	Photinia serratifolia
N	ZZ075	NZZ075	Photinia serratifolia
N	ZZ075	NZZ075	Photinia serratifolia
N	ZZ075	NZZ075	Photinia serratifolia
N	ZZ075	NZZ075	Eriobotrya japonica
N	ZZ075	NZZ075	Eriobotrya japonica
N	ZZ075	NZZ075	Buxus megistophylla
N	ZZ075	NZZ075	Photinia × fraseri
N	ZZ075	NZZ075	Photinia glabra
N	ZZ075	NZZ075	Buxus megistophylla
N	ZZ075	NZZ075	Fatsia japonica
N	ZZ076	NZZ076	Ligustrum quihoui
N	ZZ076	NZZ076	Buxus megistophylla
N	ZZ076	NZZ076	Pittosporum tobira
N	ZZ076	NZZ076	Photinia × fraseri
N	ZZ079	NZZ079	Cedrus deodara
N	ZZ079	NZZ079	Ligustrum japonicum
N	ZZ079	NZZ079	Ligustrum japonicum
N	ZZ079	NZZ079	Osmanthus fragrans cv. Chenghong Dangui
N	ZZ079	NZZ079	Osmanthus fragrans cv. Chenghong Dangui
N	ZZ079	NZZ079	Osmanthus fragrans cv. Chenghong Dangui
N	ZZ079	NZZ079	Fatsia japonica
N	ZZ079	NZZ079	Loropetalum chinense var. rubrum
N	ZZ079	NZZ079	Nandina domestica
N	ZZ079	NZZ079	Jasminum nudiflorum
N	ZZ079	NZZ079	Pittosporum tobira
N	ZZ079	NZZ079	Photinia × fraseri
N	ZZ079	NZZ079	Buxus megistophylla
N	ZZ079	NZZ079	Ligustrum quihoui
N	ZZ079	NZZ079	Ligustrum ovalifolium
N	ZZ079	NZZ079	Rosa multiflora
N	ZZ080	NZZ080	Ligustrum japonicum
N	ZZ080	NZZ080	Ligustrum japonicum
N	ZZ080	NZZ080	Ligustrum japonicum
N	ZZ080	NZZ080	Ligustrum japonicum
N	ZZ080	NZZ080	Ligustrum japonicum
N	ZZ080	NZZ080	Ligustrum japonicum
N	ZZ080	NZZ080	Pittosporum tobira
N	ZZ080	NZZ080	Buxus megistophylla
N	ZZ080	NZZ080	Ilex cornuta
N	ZZ080	NZZ080	Nandina domestica
N	ZZ080	NZZ080	Rosa chinensis
N	ZZ080	NZZ080	Ligustrum quihoui
N	ZZ080	NZZ080	Juniperus chinensis cv. Kaizuca
N	ZZ080	NZZ080	Yucca gloriosa
N	ZZ099	NZZ099	Ligustrum japonicum
N	ZZ099	NZZ099	Ligustrum japonicum
N	ZZ099	NZZ099	Ligustrum japonicum
N	ZZ099	NZZ099	Ligustrum japonicum
N	ZZ099	NZZ099	Ligustrum japonicum
N	ZZ099	NZZ099	Ligustrum japonicum
N	ZZ099	NZZ099	Ligustrum japonicum
N	ZZ099	NZZ099	Ligustrum japonicum
N	ZZ099	NZZ099	Ligustrum japonicum
N	ZZ099	NZZ099	Ligustrum japonicum
N	ZZ099	NZZ099	Ligustrum japonicum
N	ZZ099	NZZ099	Ligustrum japonicum
N	ZZ099	NZZ099	Ligustrum japonicum
N	ZZ099	NZZ099	Ligustrum japonicum
N	ZZ099	NZZ099	Ligustrum japonicum
N	ZZ099	NZZ099	Ligustrum japonicum
N	ZZ099	NZZ099	Ligustrum japonicum
N	ZZ099	NZZ099	Ligustrum japonicum
N	ZZ099	NZZ099	Ligustrum japonicum
N	ZZ099	NZZ099	Ligustrum japonicum
N	ZZ099	NZZ099	Ligustrum japonicum
N	ZZ099	NZZ099	Ligustrum japonicum
N	ZZ099	NZZ099	Ligustrum japonicum
N	ZZ099	NZZ099	Ligustrum japonicum
N	ZZ099	NZZ099	Ligustrum japonicum
N	ZZ099	NZZ099	Prunus cerasifera cv. Atropurpurea
N	ZZ099	NZZ099	Prunus cerasifera cv. Atropurpurea
N	ZZ099	NZZ099	Prunus cerasifera cv. Atropurpurea
N	ZZ099	NZZ099	Prunus cerasifera cv. Atropurpurea
N	ZZ099	NZZ099	Prunus cerasifera cv. Atropurpurea
N	ZZ099	NZZ099	Prunus cerasifera cv. Atropurpurea
N	ZZ099	NZZ099	Prunus cerasifera cv. Atropurpurea
N	ZZ099	NZZ099	Prunus cerasifera cv. Atropurpurea
N	ZZ099	NZZ099	Prunus cerasifera cv. Atropurpurea
N	ZZ099	NZZ099	Buxus megistophylla
N	ZZ099	NZZ099	Photinia × fraseri
N	ZZ099	NZZ099	Ligustrum quihoui
N	ZZ099	NZZ099	Buxus megistophylla
N	ZZ099	NZZ099	Pittosporum tobira
N	ZZ099	NZZ099	Photinia glabra
N	ZZ104	NZZ104	Photinia × fraseri
N	ZZ104	NZZ104	Ligustrum quihoui
N	ZZ104	NZZ104	Buxus megistophylla
N	ZZ104	NZZ104	Euonymus japonicus
N	ZZ104	NZZ104	Nandina domestica
N	ZZ105	NZZ105	Ligustrum quihoui
N	ZZ105	NZZ105	Photinia × fraseri
N	ZZ106	NZZ106	Ligustrum japonicum
N	ZZ106	NZZ106	Ligustrum japonicum
N	ZZ106	NZZ106	Ligustrum japonicum
N	ZZ106	NZZ106	Ligustrum japonicum
N	ZZ106	NZZ106	Ligustrum japonicum
N	ZZ106	NZZ106	Ligustrum japonicum
N	ZZ106	NZZ106	Ligustrum japonicum
N	ZZ106	NZZ106	Ligustrum japonicum
N	ZZ106	NZZ106	Ligustrum japonicum
N	ZZ106	NZZ106	Ligustrum japonicum
N	ZZ106	NZZ106	Ligustrum japonicum
N	ZZ106	NZZ106	Euonymus japonicus cv. Aurea-marginatus
N	ZZ106	NZZ106	Photinia × fraseri
N	ZZ106	NZZ106	Buxus megistophylla
N	ZZ106	NZZ106	Mahonia bealei
N	ZZ113	NZZ113	Buxus megistophylla
N	ZZ113	NZZ113	Pinus tabuliformis
N	ZZ114	NZZ114	Ligustrum japonicum
N	ZZ114	NZZ114	Ligustrum japonicum
N	ZZ114	NZZ114	Dypsis lutescens
N	ZZ114	NZZ114	Photinia × fraseri
N	ZZ114	NZZ114	Fatsia japonica
N	ZZ114	NZZ114	Ligustrum japonicum
N	ZZ114	NZZ114	Viburnum odoratissimum
N	ZZ114	NZZ114	Rosa chinensis
N	ZZ114	NZZ114	Buxus megistophylla
N	ZZ114	NZZ114	Pittosporum tobira
N	ZZ115	NZZ115	Buxus harlandii
N	ZZ115	NZZ115	Photinia × fraseri
N	ZZ115	NZZ115	Buxus megistophylla
N	ZZ115	NZZ115	Euonymus japonicus
N	ZZ116	NZZ116	Rosa multiflora
N	ZZ116	NZZ116	Photinia glabra
N	ZZ116	NZZ116	Ligustrum quihoui
N	ZZ116	NZZ116	Buxus megistophylla
N	ZZ116	NZZ116	Buxus henanensis
N	ZZ116	NZZ116	Photinia × fraseri
N	ZZ116	NZZ116	Rosa chinensis
N	ZZ117	NZZ117	Photinia serratifolia
N	ZZ117	NZZ117	Ilex ciliospinosa
N	ZZ117	NZZ117	Pittosporum tobira
N	ZZ117	NZZ117	Broussonetia papyrifera
N	ZZ122	NZZ122	Eriobotrya japonica
N	ZZ122	NZZ122	Lagerstroemia indica
N	ZZ122	NZZ122	Lagerstroemia indica
N	ZZ122	NZZ122	Lagerstroemia indica
N	ZZ122	NZZ122	Lagerstroemia indica
N	ZZ122	NZZ122	Lagerstroemia indica
N	ZZ122	NZZ122	Lagerstroemia indica
N	ZZ122	NZZ122	Photinia serratifolia
N	ZZ122	NZZ122	Photinia serratifolia
N	ZZ122	NZZ122	Photinia serratifolia
N	ZZ122	NZZ122	Photinia serratifolia
N	ZZ122	NZZ122	Cercis chinensis
N	ZZ122	NZZ122	Cercis chinensis
N	ZZ122	NZZ122	Euonymus japonicus cv. Aurea-marginatus
N	ZZ122	NZZ122	Ligustrum quihoui
N	ZZ122	NZZ122	Loropetalum chinense var. rubrum
N	ZZ122	NZZ122	Buxus megistophylla
N	ZZ122	NZZ122	Photinia × fraseri
N	ZZ122	NZZ122	Buxus harlandii
N	ZZ122	NZZ122	Ligustrum ovalifolium
N	ZZ122	NZZ122	Nandina domestica
N	ZZ122	NZZ122	Euonymus japonicus cv. Aurea-marginatus
N	ZZ122	NZZ122	Euonymus japonicus
N	ZZ122	NZZ122	Viburnum odoratissimum
[truncated: 409 more rows]
