# Supplementary material for: Spatial patterns and driving factors of plant diversity along the urban–rural gradient in the context of urbanization in Zhengzhou, China
Source: PeerJ. 2024 Oct 11;12:e18261. doi: 10.7717/peerj.18261 (PMC11472805; doi:10.7717/peerj.18261)
Supplement: Supplemental Information 1 [file peerj-12-18261-s001.zip › Raw data for making PCOA diagrams/Original table of trees in 4 sample zones.xlsx]

## Sheet: Trees in four sample zones
		Sample	Species
E	ZZ016	EZZ016	Eriobotrya japonica
E	ZZ016	EZZ016	Eriobotrya japonica
E	ZZ016	EZZ016	Eriobotrya japonica
E	ZZ016	EZZ016	Eriobotrya japonica
E	ZZ016	EZZ016	Eriobotrya japonica
E	ZZ016	EZZ016	Prunus cerasifera cv. Atropurpurea
E	ZZ016	EZZ016	Prunus cerasifera cv. Atropurpurea
E	ZZ016	EZZ016	Prunus cerasifera cv. Atropurpurea
E	ZZ016	EZZ016	Pterocarya stenoptera
E	ZZ016	EZZ016	Magnolia grandiflora var. lanceolata
E	ZZ016	EZZ016	Magnolia grandiflora var. lanceolata
E	ZZ016	EZZ016	Magnolia grandiflora var. lanceolata
E	ZZ016	EZZ016	Magnolia grandiflora var. lanceolata
E	ZZ016	EZZ016	Michelia × alba
E	ZZ016	EZZ016	Michelia × alba
E	ZZ016	EZZ016	Michelia × alba
E	ZZ016	EZZ016	Loropetalum chinense var. rubrum
E	ZZ016	EZZ016	Lagerstroemia indica
E	ZZ021	EZZ021	Prunus cerasifera cv. Atropurpurea
E	ZZ021	EZZ021	Prunus cerasifera cv. Atropurpurea
E	ZZ021	EZZ021	Robinia pseudoacacia
E	ZZ021	EZZ021	Robinia pseudoacacia
E	ZZ021	EZZ021	Robinia pseudoacacia
E	ZZ022	EZZ022	Magnolia grandiflora var. lanceolata
E	ZZ022	EZZ022	Magnolia grandiflora var. lanceolata
E	ZZ022	EZZ022	Magnolia grandiflora var. lanceolata
E	ZZ022	EZZ022	Magnolia grandiflora var. lanceolata
E	ZZ022	EZZ022	Magnolia grandiflora var. lanceolata
E	ZZ022	EZZ022	Magnolia grandiflora var. lanceolata
E	ZZ022	EZZ022	Photinia serratifolia
E	ZZ022	EZZ022	Photinia serratifolia
E	ZZ022	EZZ022	Photinia serratifolia
E	ZZ022	EZZ022	Photinia serratifolia
E	ZZ022	EZZ022	Photinia serratifolia
E	ZZ022	EZZ022	Punica granatum
E	ZZ022	EZZ022	Cercis chinensis
E	ZZ022	EZZ022	Prunus persica
E	ZZ027	EZZ027	Acer pictum subsp. mono
E	ZZ027	EZZ027	Acer pictum subsp. mono
E	ZZ027	EZZ027	Acer pictum subsp. mono
E	ZZ027	EZZ027	Prunus × yedoensis
E	ZZ027	EZZ027	Prunus × yedoensis
E	ZZ027	EZZ027	Prunus × yedoensis
E	ZZ027	EZZ027	Prunus × yedoensis
E	ZZ027	EZZ027	Prunus cerasifera cv. Atropurpurea
E	ZZ027	EZZ027	Prunus cerasifera cv. Atropurpurea
E	ZZ027	EZZ027	Prunus cerasifera cv. Atropurpurea
E	ZZ027	EZZ027	Prunus cerasifera cv. Atropurpurea
E	ZZ027	EZZ027	Pinus bungeana
E	ZZ027	EZZ027	Pinus bungeana
E	ZZ027	EZZ027	Pinus bungeana
E	ZZ027	EZZ027	Pinus bungeana
E	ZZ027	EZZ027	Eriobotrya japonica
E	ZZ027	EZZ027	Eriobotrya japonica
E	ZZ027	EZZ027	Eriobotrya japonica
E	ZZ027	EZZ027	Loropetalum chinense var. rubrum
E	ZZ027	EZZ027	Lagerstroemia indica
E	ZZ027	EZZ027	Osmanthus fragrans cv. Chenghong Dangui
E	ZZ028	EZZ028	Prunus cerasifera cv. Atropurpurea
E	ZZ028	EZZ028	Prunus cerasifera cv. Atropurpurea
E	ZZ028	EZZ028	Prunus cerasifera cv. Atropurpurea
E	ZZ028	EZZ028	Prunus cerasifera cv. Atropurpurea
E	ZZ028	EZZ028	Prunus cerasifera cv. Atropurpurea
E	ZZ028	EZZ028	Prunus cerasifera cv. Atropurpurea
E	ZZ028	EZZ028	Cercis chinensis
E	ZZ028	EZZ028	Cercis chinensis
E	ZZ028	EZZ028	Cercis chinensis
E	ZZ028	EZZ028	Fraxinus chinensis
E	ZZ028	EZZ028	Fraxinus chinensis
E	ZZ028	EZZ028	Loropetalum chinense var. rubrum
E	ZZ192	EZZ192	Ginkgo biloba
E	ZZ192	EZZ192	Ginkgo biloba
E	ZZ192	EZZ192	Ginkgo biloba
E	ZZ192	EZZ192	Ginkgo biloba
E	ZZ192	EZZ192	Ginkgo biloba
E	ZZ192	EZZ192	Ginkgo biloba
E	ZZ192	EZZ192	Ginkgo biloba
E	ZZ192	EZZ192	Ginkgo biloba
E	ZZ192	EZZ192	Ginkgo biloba
E	ZZ192	EZZ192	Ginkgo biloba
E	ZZ192	EZZ192	Ginkgo biloba
E	ZZ192	EZZ192	Ginkgo biloba
E	ZZ192	EZZ192	Ginkgo biloba
E	ZZ192	EZZ192	Ginkgo biloba
E	ZZ192	EZZ192	Ginkgo biloba
E	ZZ192	EZZ192	Ginkgo biloba
E	ZZ192	EZZ192	Ginkgo biloba
E	ZZ192	EZZ192	Ginkgo biloba
E	ZZ192	EZZ192	Ginkgo biloba
E	ZZ192	EZZ192	Ginkgo biloba
E	ZZ192	EZZ192	Ginkgo biloba
E	ZZ192	EZZ192	Ginkgo biloba
E	ZZ192	EZZ192	Ginkgo biloba
E	ZZ192	EZZ192	Ginkgo biloba
E	ZZ192	EZZ192	Platanus acerifolia
E	ZZ192	EZZ192	Platanus acerifolia
E	ZZ192	EZZ192	Platanus acerifolia
E	ZZ192	EZZ192	Platanus acerifolia
E	ZZ192	EZZ192	Platanus acerifolia
E	ZZ192	EZZ192	Platanus acerifolia
E	ZZ192	EZZ192	Platanus acerifolia
E	ZZ192	EZZ192	Platanus acerifolia
E	ZZ192	EZZ192	Juniperus chinensis cv. Kaizuca
E	ZZ192	EZZ192	Prunus serrulata var. lannesiana
E	ZZ192	EZZ192	Photinia serratifolia
E	ZZ202	EZZ202	Cercis chinensis
E	ZZ202	EZZ202	Cercis chinensis
E	ZZ202	EZZ202	Cercis chinensis
E	ZZ202	EZZ202	Cercis chinensis
E	ZZ202	EZZ202	Cercis chinensis
E	ZZ202	EZZ202	Cinnamomum septentrionale
E	ZZ202	EZZ202	Cinnamomum septentrionale
E	ZZ202	EZZ202	Cinnamomum septentrionale
E	ZZ202	EZZ202	Cinnamomum septentrionale
E	ZZ202	EZZ202	Cinnamomum septentrionale
E	ZZ202	EZZ202	Cinnamomum septentrionale
E	ZZ202	EZZ202	Platanus acerifolia
E	ZZ202	EZZ202	Platanus acerifolia
E	ZZ202	EZZ202	Platanus acerifolia
E	ZZ202	EZZ202	Platanus acerifolia
E	ZZ202	EZZ202	Platanus acerifolia
E	ZZ202	EZZ202	Platanus acerifolia
E	ZZ202	EZZ202	Platanus acerifolia
E	ZZ202	EZZ202	Platanus acerifolia
E	ZZ202	EZZ202	Platanus acerifolia
E	ZZ245	EZZ245	Ginkgo biloba
E	ZZ245	EZZ245	Ginkgo biloba
E	ZZ245	EZZ245	Ginkgo biloba
E	ZZ245	EZZ245	Ginkgo biloba
E	ZZ245	EZZ245	Ginkgo biloba
E	ZZ245	EZZ245	Ginkgo biloba
E	ZZ245	EZZ245	Ginkgo biloba
E	ZZ247	EZZ247	Acer buergerianum
E	ZZ247	EZZ247	Acer buergerianum
E	ZZ247	EZZ247	Acer buergerianum
E	ZZ247	EZZ247	Acer buergerianum
E	ZZ247	EZZ247	Acer buergerianum
E	ZZ247	EZZ247	Acer buergerianum
E	ZZ247	EZZ247	Acer buergerianum
E	ZZ247	EZZ247	Acer buergerianum
E	ZZ247	EZZ247	Acer buergerianum
E	ZZ247	EZZ247	Acer buergerianum
E	ZZ247	EZZ247	Pterocarya stenoptera
E	ZZ247	EZZ247	Pterocarya stenoptera
E	ZZ247	EZZ247	Pterocarya stenoptera
E	ZZ247	EZZ247	Pterocarya stenoptera
E	ZZ247	EZZ247	Pterocarya stenoptera
E	ZZ247	EZZ247	Pterocarya stenoptera
E	ZZ247	EZZ247	Pterocarya stenoptera
E	ZZ247	EZZ247	Pterocarya stenoptera
E	ZZ247	EZZ247	Pterocarya stenoptera
E	ZZ247	EZZ247	Eriobotrya japonica
E	ZZ247	EZZ247	Eriobotrya japonica
E	ZZ247	EZZ247	Eriobotrya japonica
E	ZZ247	EZZ247	Eriobotrya japonica
E	ZZ247	EZZ247	Eriobotrya japonica
E	ZZ247	EZZ247	Eriobotrya japonica
E	ZZ247	EZZ247	Eriobotrya japonica
E	ZZ247	EZZ247	Eriobotrya japonica
E	ZZ247	EZZ247	Eriobotrya japonica
E	ZZ247	EZZ247	Eriobotrya japonica
E	ZZ247	EZZ247	Eriobotrya japonica
E	ZZ247	EZZ247	Eriobotrya japonica
E	ZZ247	EZZ247	Prunus cerasifera cv. Atropurpurea
E	ZZ247	EZZ247	Prunus cerasifera cv. Atropurpurea
E	ZZ247	EZZ247	Prunus cerasifera cv. Atropurpurea
E	ZZ247	EZZ247	Prunus cerasifera cv. Atropurpurea
E	ZZ247	EZZ247	Prunus cerasifera cv. Atropurpurea
E	ZZ247	EZZ247	Prunus cerasifera cv. Atropurpurea
E	ZZ247	EZZ247	Prunus cerasifera cv. Atropurpurea
E	ZZ247	EZZ247	Prunus cerasifera cv. Atropurpurea
E	ZZ247	EZZ247	Prunus cerasifera cv. Atropurpurea
E	ZZ247	EZZ247	Prunus cerasifera cv. Atropurpurea
E	ZZ247	EZZ247	Prunus cerasifera cv. Atropurpurea
E	ZZ247	EZZ247	Prunus cerasifera cv. Atropurpurea
E	ZZ247	EZZ247	Prunus cerasifera cv. Atropurpurea
E	ZZ247	EZZ247	Prunus cerasifera cv. Atropurpurea
E	ZZ247	EZZ247	Prunus cerasifera cv. Atropurpurea
E	ZZ247	EZZ247	Platycladus orientalis
E	ZZ247	EZZ247	Platycladus orientalis
E	ZZ247	EZZ247	Platycladus orientalis
E	ZZ247	EZZ247	Platycladus orientalis
E	ZZ247	EZZ247	Platycladus orientalis
E	ZZ247	EZZ247	Platycladus orientalis
E	ZZ247	EZZ247	Platycladus orientalis
E	ZZ247	EZZ247	Platycladus orientalis
E	ZZ251	EZZ251	Robinia pseudoacacia
E	ZZ251	EZZ251	Robinia pseudoacacia
E	ZZ251	EZZ251	Robinia pseudoacacia
E	ZZ251	EZZ251	Robinia pseudoacacia
E	ZZ251	EZZ251	Robinia pseudoacacia
E	ZZ251	EZZ251	Robinia pseudoacacia
E	ZZ251	EZZ251	Pinus tabuliformis
E	ZZ251	EZZ251	Pinus tabuliformis
E	ZZ251	EZZ251	Pinus tabuliformis
E	ZZ251	EZZ251	Pinus tabuliformis
E	ZZ251	EZZ251	Pinus tabuliformis
E	ZZ251	EZZ251	Pinus tabuliformis
E	ZZ251	EZZ251	Pinus tabuliformis
E	ZZ251	EZZ251	Pinus tabuliformis
E	ZZ251	EZZ251	Pinus tabuliformis
E	ZZ251	EZZ251	Pinus tabuliformis
E	ZZ251	EZZ251	Pinus tabuliformis
E	ZZ251	EZZ251	Pinus tabuliformis
E	ZZ251	EZZ251	Pinus tabuliformis
E	ZZ251	EZZ251	Pyrus bretschneideri
E	ZZ251	EZZ251	Pyrus bretschneideri
E	ZZ251	EZZ251	Pyrus bretschneideri
E	ZZ251	EZZ251	Yulania denudata cv. Dahua
E	ZZ251	EZZ251	Yulania denudata cv. Dahua
E	ZZ251	EZZ251	Yulania denudata cv. Dahua
E	ZZ251	EZZ251	Photinia serratifolia
E	ZZ251	EZZ251	Photinia serratifolia
E	ZZ251	EZZ251	Photinia serratifolia
E	ZZ251	EZZ251	Photinia serratifolia
E	ZZ251	EZZ251	Osmanthus fragrans cv. Chenghong Dangui
E	ZZ251	EZZ251	Osmanthus fragrans cv. Chenghong Dangui
E	ZZ251	EZZ251	Osmanthus fragrans cv. Chenghong Dangui
E	ZZ252	EZZ252	Magnolia grandiflora var. lanceolata
E	ZZ252	EZZ252	Magnolia grandiflora var. lanceolata
E	ZZ252	EZZ252	Magnolia grandiflora var. lanceolata
E	ZZ252	EZZ252	Magnolia grandiflora var. lanceolata
E	ZZ252	EZZ252	Magnolia grandiflora var. lanceolata
E	ZZ252	EZZ252	Magnolia grandiflora var. lanceolata
E	ZZ252	EZZ252	Ginkgo biloba
E	ZZ252	EZZ252	Ginkgo biloba
E	ZZ252	EZZ252	Ginkgo biloba
E	ZZ252	EZZ252	Ginkgo biloba
E	ZZ252	EZZ252	Ginkgo biloba
E	ZZ252	EZZ252	Ginkgo biloba
E	ZZ252	EZZ252	Ginkgo biloba
E	ZZ252	EZZ252	Ginkgo biloba
E	ZZ252	EZZ252	Ginkgo biloba
E	ZZ252	EZZ252	Ginkgo biloba
E	ZZ253	EZZ253	Eriobotrya japonica
E	ZZ253	EZZ253	Eriobotrya japonica
E	ZZ253	EZZ253	Eriobotrya japonica
E	ZZ253	EZZ253	Eriobotrya japonica
E	ZZ253	EZZ253	Eriobotrya japonica
E	ZZ253	EZZ253	Magnolia grandiflora var. lanceolata
E	ZZ253	EZZ253	Magnolia grandiflora var. lanceolata
E	ZZ253	EZZ253	Magnolia grandiflora var. lanceolata
E	ZZ253	EZZ253	Magnolia grandiflora var. lanceolata
E	ZZ253	EZZ253	Magnolia grandiflora var. lanceolata
E	ZZ253	EZZ253	Prunus × yedoensis
E	ZZ253	EZZ253	Prunus × yedoensis
E	ZZ253	EZZ253	Prunus × yedoensis
E	ZZ253	EZZ253	Prunus × yedoensis
E	ZZ253	EZZ253	Prunus × yedoensis
E	ZZ253	EZZ253	Prunus × yedoensis
E	ZZ253	EZZ253	Prunus × yedoensis
E	ZZ253	EZZ253	Prunus × yedoensis
E	ZZ253	EZZ253	Prunus × yedoensis
E	ZZ253	EZZ253	Prunus × yedoensis
E	ZZ253	EZZ253	Prunus × yedoensis
E	ZZ253	EZZ253	Prunus × yedoensis
E	ZZ253	EZZ253	Prunus × yedoensis
E	ZZ253	EZZ253	Prunus × yedoensis
E	ZZ253	EZZ253	Prunus × yedoensis
E	ZZ253	EZZ253	Prunus × yedoensis
E	ZZ253	EZZ253	Prunus × yedoensis
E	ZZ253	EZZ253	Prunus × yedoensis
E	ZZ253	EZZ253	Prunus × yedoensis
E	ZZ253	EZZ253	Prunus × yedoensis
E	ZZ253	EZZ253	Prunus × yedoensis
E	ZZ253	EZZ253	Prunus × yedoensis
E	ZZ253	EZZ253	Prunus × yedoensis
E	ZZ253	EZZ253	Prunus × yedoensis
E	ZZ253	EZZ253	Prunus × yedoensis
E	ZZ253	EZZ253	Juniperus chinensis cv. Kaizuca
E	ZZ254	EZZ254	Eucommia ulmoides
E	ZZ254	EZZ254	Eucommia ulmoides
E	ZZ254	EZZ254	Eucommia ulmoides
E	ZZ254	EZZ254	Eucommia ulmoides
E	ZZ254	EZZ254	Eucommia ulmoides
E	ZZ254	EZZ254	Eucommia ulmoides
E	ZZ254	EZZ254	Eucommia ulmoides
E	ZZ254	EZZ254	Eucommia ulmoides
E	ZZ254	EZZ254	Eucommia ulmoides
E	ZZ254	EZZ254	Eucommia ulmoides
E	ZZ254	EZZ254	Magnolia grandiflora var. lanceolata
E	ZZ254	EZZ254	Magnolia grandiflora var. lanceolata
E	ZZ254	EZZ254	Magnolia grandiflora var. lanceolata
E	ZZ254	EZZ254	Cedrus deodara
E	ZZ254	EZZ254	Cedrus deodara
E	ZZ254	EZZ254	Cedrus deodara
E	ZZ254	EZZ254	Cedrus deodara
E	ZZ254	EZZ254	Cedrus deodara
E	ZZ254	EZZ254	Malus × micromalus
E	ZZ256	EZZ256	Pterocarya stenoptera
E	ZZ256	EZZ256	Pterocarya stenoptera
E	ZZ256	EZZ256	Pterocarya stenoptera
E	ZZ256	EZZ256	Pterocarya stenoptera
E	ZZ256	EZZ256	Pterocarya stenoptera
E	ZZ256	EZZ256	Pterocarya stenoptera
E	ZZ256	EZZ256	Pterocarya stenoptera
E	ZZ256	EZZ256	Pterocarya stenoptera
E	ZZ256	EZZ256	Pterocarya stenoptera
E	ZZ256	EZZ256	Prunus cerasifera cv. Atropurpurea
E	ZZ256	EZZ256	Prunus cerasifera cv. Atropurpurea
E	ZZ256	EZZ256	Ailanthus altissima
E	ZZ256	EZZ256	Ailanthus altissima
E	ZZ256	EZZ256	Ginkgo biloba
E	ZZ256	EZZ256	Ginkgo biloba
E	ZZ256	EZZ256	Populus tomentosa
E	ZZ256	EZZ256	Populus tomentosa
E	ZZ256	EZZ256	Staphylea forrestii
E	ZZ256	EZZ256	Magnolia grandiflora var. lanceolata
E	ZZ256	EZZ256	Magnolia grandiflora var. lanceolata
E	ZZ256	EZZ256	Cercis chinensis
E	ZZ257	EZZ257	Eriobotrya japonica
E	ZZ257	EZZ257	Eriobotrya japonica
E	ZZ257	EZZ257	Eriobotrya japonica
E	ZZ257	EZZ257	Eriobotrya japonica
E	ZZ257	EZZ257	Eriobotrya japonica
E	ZZ257	EZZ257	Eriobotrya japonica
E	ZZ257	EZZ257	Cedrus deodara
E	ZZ257	EZZ257	Cedrus deodara
E	ZZ257	EZZ257	Cedrus deodara
E	ZZ257	EZZ257	Cedrus deodara
E	ZZ257	EZZ257	Cedrus deodara
E	ZZ257	EZZ257	Magnolia grandiflora var. lanceolata
E	ZZ257	EZZ257	Magnolia grandiflora var. lanceolata
E	ZZ257	EZZ257	Magnolia grandiflora var. lanceolata
E	ZZ257	EZZ257	Magnolia grandiflora var. lanceolata
E	ZZ257	EZZ257	Magnolia grandiflora var. lanceolata
E	ZZ257	EZZ257	Magnolia grandiflora var. lanceolata
E	ZZ257	EZZ257	Magnolia grandiflora var. lanceolata
E	ZZ257	EZZ257	Magnolia grandiflora var. lanceolata
E	ZZ257	EZZ257	Magnolia grandiflora var. lanceolata
E	ZZ257	EZZ257	Magnolia grandiflora var. lanceolata
E	ZZ257	EZZ257	Sorbus pohuashanensis
E	ZZ257	EZZ257	Ailanthus altissima
E	ZZ257	EZZ257	Ailanthus altissima
E	ZZ257	EZZ257	Ailanthus altissima
E	ZZ257	EZZ257	Ailanthus altissima
E	ZZ257	EZZ257	Ailanthus altissima
E	ZZ257	EZZ257	Cotinus coggygria var. cinereus
E	ZZ257	EZZ257	Cotinus coggygria var. cinereus
E	ZZ257	EZZ257	Robinia pseudoacacia
E	ZZ258	EZZ258	Magnolia grandiflora var. lanceolata
E	ZZ258	EZZ258	Magnolia grandiflora var. lanceolata
E	ZZ258	EZZ258	Magnolia grandiflora var. lanceolata
E	ZZ258	EZZ258	Magnolia grandiflora var. lanceolata
E	ZZ258	EZZ258	Magnolia grandiflora var. lanceolata
E	ZZ258	EZZ258	Magnolia grandiflora var. lanceolata
E	ZZ258	EZZ258	Magnolia grandiflora var. lanceolata
E	ZZ258	EZZ258	Magnolia grandiflora var. lanceolata
E	ZZ258	EZZ258	Robinia pseudoacacia
E	ZZ258	EZZ258	Robinia pseudoacacia
E	ZZ258	EZZ258	Robinia pseudoacacia
E	ZZ258	EZZ258	Robinia pseudoacacia
E	ZZ258	EZZ258	Robinia pseudoacacia
E	ZZ258	EZZ258	Robinia pseudoacacia
E	ZZ258	EZZ258	Robinia pseudoacacia
E	ZZ258	EZZ258	Robinia pseudoacacia
E	ZZ258	EZZ258	Robinia pseudoacacia
E	ZZ258	EZZ258	Robinia pseudoacacia
E	ZZ258	EZZ258	Robinia pseudoacacia
E	ZZ258	EZZ258	Robinia pseudoacacia
E	ZZ258	EZZ258	Robinia pseudoacacia
E	ZZ258	EZZ258	Robinia pseudoacacia
E	ZZ258	EZZ258	Populus tomentosa
E	ZZ258	EZZ258	Populus tomentosa
E	ZZ258	EZZ258	Populus tomentosa
E	ZZ258	EZZ258	Populus tomentosa
E	ZZ258	EZZ258	Populus tomentosa
E	ZZ258	EZZ258	Populus tomentosa
E	ZZ258	EZZ258	Populus tomentosa
E	ZZ259	EZZ259	Yulania denudata cv. Dahua
E	ZZ259	EZZ259	Yulania denudata cv. Dahua
E	ZZ259	EZZ259	Yulania denudata cv. Dahua
E	ZZ259	EZZ259	Yulania denudata cv. Dahua
E	ZZ259	EZZ259	Yulania denudata cv. Dahua
E	ZZ259	EZZ259	Yulania denudata cv. Dahua
E	ZZ259	EZZ259	Yulania denudata cv. Dahua
E	ZZ259	EZZ259	Yulania denudata cv. Dahua
E	ZZ259	EZZ259	Yulania denudata cv. Dahua
E	ZZ259	EZZ259	Yulania denudata cv. Dahua
E	ZZ259	EZZ259	Yulania denudata cv. Dahua
E	ZZ259	EZZ259	Yulania denudata cv. Dahua
E	ZZ259	EZZ259	Yulania denudata cv. Dahua
E	ZZ259	EZZ259	Yulania denudata cv. Dahua
E	ZZ259	EZZ259	Yulania denudata cv. Dahua
E	ZZ259	EZZ259	Yulania denudata cv. Dahua
E	ZZ259	EZZ259	Yulania denudata cv. Dahua
E	ZZ259	EZZ259	Yulania denudata cv. Dahua
E	ZZ259	EZZ259	Firmiana simplex
E	ZZ259	EZZ259	Firmiana simplex
E	ZZ259	EZZ259	Firmiana simplex
E	ZZ259	EZZ259	Firmiana simplex
E	ZZ259	EZZ259	Firmiana simplex
E	ZZ259	EZZ259	Firmiana simplex
E	ZZ259	EZZ259	Juniperus chinensis cv. Kaizuca
E	ZZ259	EZZ259	Juniperus chinensis cv. Kaizuca
E	ZZ259	EZZ259	Juniperus chinensis cv. Kaizuca
E	ZZ259	EZZ259	Robinia pseudoacacia
E	ZZ259	EZZ259	Robinia pseudoacacia
E	ZZ259	EZZ259	Robinia pseudoacacia
E	ZZ259	EZZ259	Robinia pseudoacacia
E	ZZ259	EZZ259	Robinia pseudoacacia
E	ZZ259	EZZ259	Robinia pseudoacacia
E	ZZ259	EZZ259	Robinia pseudoacacia
E	ZZ259	EZZ259	Ailanthus altissima
E	ZZ259	EZZ259	Ailanthus altissima
E	ZZ260	EZZ260	Robinia pseudoacacia
E	ZZ260	EZZ260	Robinia pseudoacacia
E	ZZ260	EZZ260	Robinia pseudoacacia
E	ZZ260	EZZ260	Robinia pseudoacacia
E	ZZ260	EZZ260	Robinia pseudoacacia
E	ZZ260	EZZ260	Robinia pseudoacacia
E	ZZ260	EZZ260	Robinia pseudoacacia
E	ZZ260	EZZ260	Prunus persica cv. Duplex
E	ZZ260	EZZ260	Prunus persica cv. Duplex
E	ZZ260	EZZ260	Prunus persica cv. Duplex
E	ZZ260	EZZ260	Prunus persica cv. Duplex
E	ZZ260	EZZ260	Prunus persica cv. Duplex
E	ZZ260	EZZ260	Prunus persica cv. Duplex
E	ZZ260	EZZ260	Prunus persica cv. Duplex
E	ZZ260	EZZ260	Prunus persica cv. Duplex
E	ZZ260	EZZ260	Prunus persica cv. Duplex
E	ZZ260	EZZ260	Prunus persica cv. Duplex
E	ZZ260	EZZ260	Prunus persica cv. Duplex
E	ZZ260	EZZ260	Prunus persica cv. Duplex
E	ZZ260	EZZ260	Prunus persica cv. Duplex
E	ZZ260	EZZ260	Pinus bungeana
E	ZZ260	EZZ260	Pinus bungeana
E	ZZ260	EZZ260	Pinus bungeana
E	ZZ260	EZZ260	Pinus bungeana
E	ZZ260	EZZ260	Pinus bungeana
E	ZZ260	EZZ260	Syringa meyeri
E	ZZ260	EZZ260	Syringa meyeri
E	ZZ260	EZZ260	Syringa meyeri
E	ZZ260	EZZ260	Syringa meyeri
E	ZZ260	EZZ260	Syringa meyeri
E	ZZ260	EZZ260	Syringa meyeri
E	ZZ260	EZZ260	Syringa meyeri
E	ZZ260	EZZ260	Syringa meyeri
E	ZZ260	EZZ260	Syringa meyeri
E	ZZ260	EZZ260	Syringa meyeri
E	ZZ261	EZZ261	Magnolia grandiflora var. lanceolata
E	ZZ261	EZZ261	Magnolia grandiflora var. lanceolata
E	ZZ261	EZZ261	Magnolia grandiflora var. lanceolata
E	ZZ261	EZZ261	Magnolia grandiflora var. lanceolata
E	ZZ261	EZZ261	Magnolia grandiflora var. lanceolata
E	ZZ261	EZZ261	Magnolia grandiflora var. lanceolata
E	ZZ261	EZZ261	Magnolia grandiflora var. lanceolata
E	ZZ261	EZZ261	Magnolia grandiflora var. lanceolata
E	ZZ261	EZZ261	Fraxinus chinensis
E	ZZ261	EZZ261	Fraxinus chinensis
E	ZZ261	EZZ261	Fraxinus chinensis
E	ZZ261	EZZ261	Fraxinus chinensis
E	ZZ261	EZZ261	Fraxinus chinensis
E	ZZ261	EZZ261	Prunus × yedoensis
E	ZZ261	EZZ261	Prunus × yedoensis
E	ZZ261	EZZ261	Prunus × yedoensis
E	ZZ261	EZZ261	Prunus × yedoensis
E	ZZ261	EZZ261	Prunus × yedoensis
E	ZZ261	EZZ261	Prunus × yedoensis
E	ZZ261	EZZ261	Juniperus formosana
E	ZZ261	EZZ261	Juniperus formosana
E	ZZ261	EZZ261	Juniperus formosana
E	ZZ261	EZZ261	Juniperus formosana
E	ZZ261	EZZ261	Juniperus formosana
E	ZZ261	EZZ261	Styphnolobium japonicum
E	ZZ261	EZZ261	Styphnolobium japonicum
E	ZZ261	EZZ261	Liriodendron chinense
E	ZZ262	EZZ262	Malus spectabilis
E	ZZ262	EZZ262	Malus spectabilis
E	ZZ262	EZZ262	Malus spectabilis
E	ZZ262	EZZ262	Malus spectabilis
E	ZZ262	EZZ262	Malus spectabilis
E	ZZ262	EZZ262	Malus spectabilis
E	ZZ262	EZZ262	Malus spectabilis
E	ZZ262	EZZ262	Malus spectabilis
E	ZZ262	EZZ262	Malus spectabilis
E	ZZ262	EZZ262	Malus spectabilis
E	ZZ262	EZZ262	Malus spectabilis
E	ZZ262	EZZ262	Malus spectabilis
E	ZZ262	EZZ262	Malus spectabilis
E	ZZ262	EZZ262	Malus spectabilis
E	ZZ262	EZZ262	Malus spectabilis
E	ZZ262	EZZ262	Malus spectabilis
E	ZZ262	EZZ262	Malus spectabilis
E	ZZ262	EZZ262	Malus spectabilis
E	ZZ262	EZZ262	Malus spectabilis
E	ZZ262	EZZ262	Malus spectabilis
E	ZZ262	EZZ262	Malus spectabilis
E	ZZ262	EZZ262	Malus spectabilis
E	ZZ262	EZZ262	Malus spectabilis
E	ZZ262	EZZ262	Malus spectabilis
E	ZZ262	EZZ262	Cinnamomum septentrionale
E	ZZ262	EZZ262	Cinnamomum septentrionale
E	ZZ262	EZZ262	Cinnamomum septentrionale
E	ZZ262	EZZ262	Cinnamomum septentrionale
E	ZZ262	EZZ262	Cinnamomum septentrionale
E	ZZ262	EZZ262	Cinnamomum septentrionale
E	ZZ262	EZZ262	Cinnamomum septentrionale
E	ZZ262	EZZ262	Cinnamomum septentrionale
E	ZZ262	EZZ262	Ginkgo biloba
E	ZZ262	EZZ262	Ginkgo biloba
E	ZZ262	EZZ262	Ginkgo biloba
E	ZZ262	EZZ262	Ginkgo biloba
E	ZZ263	EZZ263	Cedrus deodara
E	ZZ263	EZZ263	Cedrus deodara
E	ZZ263	EZZ263	Cedrus deodara
E	ZZ263	EZZ263	Cedrus deodara
E	ZZ263	EZZ263	Fraxinus chinensis
E	ZZ263	EZZ263	Fraxinus chinensis
E	ZZ263	EZZ263	Fraxinus chinensis
E	ZZ263	EZZ263	Fraxinus chinensis
E	ZZ263	EZZ263	Fraxinus chinensis
E	ZZ263	EZZ263	Fraxinus chinensis
E	ZZ263	EZZ263	Fraxinus chinensis
E	ZZ263	EZZ263	Juniperus formosana
E	ZZ263	EZZ263	Juniperus formosana
E	ZZ263	EZZ263	Juniperus formosana
E	ZZ263	EZZ263	Juniperus formosana
E	ZZ263	EZZ263	Ginkgo biloba
E	ZZ263	EZZ263	Ginkgo biloba
E	ZZ263	EZZ263	Ginkgo biloba
E	ZZ263	EZZ263	Platanus acerifolia
E	ZZ263	EZZ263	Cinnamomum septentrionale
E	ZZ263	EZZ263	Cinnamomum septentrionale
E	ZZ263	EZZ263	Cinnamomum septentrionale
E	ZZ263	EZZ263	Cinnamomum septentrionale
E	ZZ263	EZZ263	Cinnamomum septentrionale
E	ZZ263	EZZ263	Cinnamomum septentrionale
E	ZZ263	EZZ263	Juniperus chinensis
E	ZZ264	EZZ264	Robinia pseudoacacia
E	ZZ264	EZZ264	Robinia pseudoacacia
E	ZZ264	EZZ264	Robinia pseudoacacia
E	ZZ264	EZZ264	Robinia pseudoacacia
E	ZZ264	EZZ264	Robinia pseudoacacia
E	ZZ264	EZZ264	Robinia pseudoacacia
E	ZZ264	EZZ264	Magnolia grandiflora var. lanceolata
E	ZZ264	EZZ264	Magnolia grandiflora var. lanceolata
E	ZZ264	EZZ264	Magnolia grandiflora var. lanceolata
E	ZZ264	EZZ264	Magnolia grandiflora var. lanceolata
E	ZZ264	EZZ264	Platanus acerifolia
E	ZZ264	EZZ264	Platanus acerifolia
E	ZZ264	EZZ264	Platanus acerifolia
E	ZZ264	EZZ264	Cinnamomum septentrionale
E	ZZ264	EZZ264	Cinnamomum septentrionale
E	ZZ264	EZZ264	Malus pumila
E	ZZ264	EZZ264	Malus pumila
E	ZZ264	EZZ264	Malus pumila
E	ZZ264	EZZ264	Malus pumila
E	ZZ265	EZZ265	Firmiana simplex
E	ZZ265	EZZ265	Firmiana simplex
E	ZZ265	EZZ265	Firmiana simplex
E	ZZ265	EZZ265	Firmiana simplex
E	ZZ265	EZZ265	Firmiana simplex
E	ZZ265	EZZ265	Acer miyabei
E	ZZ265	EZZ265	Prunus cerasifera cv. Atropurpurea
E	ZZ265	EZZ265	Prunus cerasifera cv. Atropurpurea
E	ZZ265	EZZ265	Prunus cerasifera cv. Atropurpurea
E	ZZ265	EZZ265	Prunus cerasifera cv. Atropurpurea
E	ZZ265	EZZ265	Prunus cerasifera cv. Atropurpurea
E	ZZ265	EZZ265	Robinia pseudoacacia
E	ZZ265	EZZ265	Robinia pseudoacacia
E	ZZ265	EZZ265	Robinia pseudoacacia
E	ZZ265	EZZ265	Robinia pseudoacacia
E	ZZ265	EZZ265	Robinia pseudoacacia
E	ZZ265	EZZ265	Robinia pseudoacacia
E	ZZ265	EZZ265	Eriobotrya japonica
E	ZZ265	EZZ265	Punica granatum
E	ZZ265	EZZ265	Punica granatum
E	ZZ265	EZZ265	Punica granatum
E	ZZ265	EZZ265	Punica granatum
E	ZZ265	EZZ265	Punica granatum
E	ZZ265	EZZ265	Punica granatum
E	ZZ265	EZZ265	Juniperus chinensis cv. Kaizuca
E	ZZ265	EZZ265	Punica granatum
E	ZZ266	EZZ266	Cercis chinensis
E	ZZ266	EZZ266	Cercis chinensis
E	ZZ266	EZZ266	Ginkgo biloba
E	ZZ266	EZZ266	Ginkgo biloba
E	ZZ266	EZZ266	Ginkgo biloba
E	ZZ266	EZZ266	Ginkgo biloba
E	ZZ266	EZZ266	Ginkgo biloba
E	ZZ266	EZZ266	Prunus persica cv. Duplex
E	ZZ266	EZZ266	Prunus persica cv. Duplex
E	ZZ266	EZZ266	Prunus persica cv. Duplex
E	ZZ266	EZZ266	Trachycarpus fortunei
E	ZZ266	EZZ266	Trachycarpus fortunei
E	ZZ266	EZZ266	Trachycarpus fortunei
E	ZZ266	EZZ266	Trachycarpus fortunei
E	ZZ266	EZZ266	Trachycarpus fortunei
E	ZZ266	EZZ266	Trachycarpus fortunei
E	ZZ266	EZZ266	Trachycarpus fortunei
E	ZZ266	EZZ266	Prunus cerasifera cv. Atropurpurea
E	ZZ266	EZZ266	Prunus cerasifera cv. Atropurpurea
E	ZZ266	EZZ266	Prunus cerasifera cv. Atropurpurea
E	ZZ266	EZZ266	Prunus cerasifera cv. Atropurpurea
E	ZZ266	EZZ266	Prunus cerasifera cv. Atropurpurea
E	ZZ266	EZZ266	Prunus cerasifera cv. Atropurpurea
E	ZZ266	EZZ266	Photinia serratifolia
E	ZZ266	EZZ266	Photinia serratifolia
E	ZZ266	EZZ266	Photinia serratifolia
E	ZZ266	EZZ266	Photinia serratifolia
E	ZZ266	EZZ266	Photinia serratifolia
E	ZZ266	EZZ266	Photinia serratifolia
E	ZZ266	EZZ266	Juniperus chinensis
E	ZZ267	EZZ267	Fraxinus chinensis
E	ZZ267	EZZ267	Fraxinus chinensis
E	ZZ267	EZZ267	Fraxinus chinensis
E	ZZ267	EZZ267	Fraxinus chinensis
E	ZZ267	EZZ267	Fraxinus chinensis
E	ZZ267	EZZ267	Fraxinus chinensis
E	ZZ267	EZZ267	Fraxinus chinensis
E	ZZ267	EZZ267	Fraxinus chinensis
E	ZZ267	EZZ267	Fraxinus chinensis
E	ZZ267	EZZ267	Fraxinus chinensis
E	ZZ267	EZZ267	Fraxinus chinensis
E	ZZ267	EZZ267	Fraxinus chinensis
E	ZZ267	EZZ267	Fraxinus chinensis
E	ZZ267	EZZ267	Fraxinus chinensis
E	ZZ267	EZZ267	Fraxinus chinensis
E	ZZ267	EZZ267	Fraxinus chinensis
E	ZZ267	EZZ267	Fraxinus chinensis
E	ZZ267	EZZ267	Fraxinus chinensis
E	ZZ267	EZZ267	Fraxinus chinensis
E	ZZ267	EZZ267	Fraxinus chinensis
E	ZZ267	EZZ267	Fraxinus chinensis
E	ZZ267	EZZ267	Fraxinus chinensis
E	ZZ267	EZZ267	Fraxinus chinensis
E	ZZ267	EZZ267	Fraxinus chinensis
E	ZZ267	EZZ267	Fraxinus chinensis
E	ZZ267	EZZ267	Fraxinus chinensis
E	ZZ267	EZZ267	Fraxinus chinensis
E	ZZ267	EZZ267	Fraxinus chinensis
E	ZZ267	EZZ267	Fraxinus chinensis
E	ZZ267	EZZ267	Platycladus orientalis
E	ZZ267	EZZ267	Platycladus orientalis
E	ZZ267	EZZ267	Platycladus orientalis
E	ZZ267	EZZ267	Platycladus orientalis
E	ZZ267	EZZ267	Platycladus orientalis
E	ZZ267	EZZ267	Platycladus orientalis
E	ZZ267	EZZ267	Platycladus orientalis
E	ZZ268	EZZ268	Salix babylonica
E	ZZ268	EZZ268	Salix babylonica
E	ZZ268	EZZ268	Salix babylonica
E	ZZ268	EZZ268	Salix babylonica
E	ZZ268	EZZ268	Salix babylonica
E	ZZ268	EZZ268	Salix babylonica
E	ZZ268	EZZ268	Salix babylonica
E	ZZ268	EZZ268	Salix babylonica
E	ZZ268	EZZ268	Salix babylonica
E	ZZ268	EZZ268	Salix babylonica
E	ZZ268	EZZ268	Salix babylonica
E	ZZ268	EZZ268	Salix babylonica
E	ZZ268	EZZ268	Salix babylonica
E	ZZ268	EZZ268	Salix babylonica
E	ZZ268	EZZ268	Salix babylonica
E	ZZ268	EZZ268	Salix babylonica
E	ZZ268	EZZ268	Salix babylonica
E	ZZ268	EZZ268	Salix babylonica
E	ZZ268	EZZ268	Salix babylonica
E	ZZ268	EZZ268	Salix babylonica
E	ZZ268	EZZ268	Salix babylonica
E	ZZ268	EZZ268	Firmiana simplex
E	ZZ268	EZZ268	Pinus bungeana
E	ZZ268	EZZ268	Pinus bungeana
E	ZZ268	EZZ268	Pinus bungeana
E	ZZ268	EZZ268	Pinus bungeana
E	ZZ268	EZZ268	Pinus bungeana
E	ZZ268	EZZ268	Pinus bungeana
E	ZZ268	EZZ268	Pinus bungeana
E	ZZ269	EZZ269	Magnolia grandiflora var. lanceolata
E	ZZ269	EZZ269	Magnolia grandiflora var. lanceolata
E	ZZ269	EZZ269	Magnolia grandiflora var. lanceolata
E	ZZ269	EZZ269	Magnolia grandiflora var. lanceolata
E	ZZ269	EZZ269	Magnolia grandiflora var. lanceolata
E	ZZ269	EZZ269	Magnolia grandiflora var. lanceolata
E	ZZ269	EZZ269	Magnolia grandiflora var. lanceolata
E	ZZ269	EZZ269	Magnolia grandiflora var. lanceolata
E	ZZ269	EZZ269	Magnolia grandiflora var. lanceolata
E	ZZ269	EZZ269	Magnolia grandiflora var. lanceolata
E	ZZ269	EZZ269	Magnolia grandiflora var. lanceolata
E	ZZ269	EZZ269	Magnolia grandiflora var. lanceolata
E	ZZ269	EZZ269	Magnolia grandiflora var. lanceolata
E	ZZ269	EZZ269	Magnolia grandiflora var. lanceolata
E	ZZ269	EZZ269	Magnolia grandiflora var. lanceolata
E	ZZ269	EZZ269	Magnolia grandiflora var. lanceolata
E	ZZ269	EZZ269	Magnolia grandiflora var. lanceolata
E	ZZ269	EZZ269	Magnolia grandiflora var. lanceolata
E	ZZ269	EZZ269	Magnolia grandiflora var. lanceolata
E	ZZ269	EZZ269	Magnolia grandiflora var. lanceolata
E	ZZ269	EZZ269	Magnolia grandiflora var. lanceolata
E	ZZ269	EZZ269	Magnolia grandiflora var. lanceolata
E	ZZ269	EZZ269	Magnolia grandiflora var. lanceolata
E	ZZ269	EZZ269	Magnolia grandiflora var. lanceolata
E	ZZ269	EZZ269	Juniperus chinensis cv. Kaizuca
E	ZZ269	EZZ269	Juniperus chinensis cv. Kaizuca
E	ZZ269	EZZ269	Juniperus chinensis cv. Kaizuca
E	ZZ269	EZZ269	Juniperus chinensis cv. Kaizuca
E	ZZ269	EZZ269	Juniperus chinensis cv. Kaizuca
E	ZZ269	EZZ269	Prunus persica cv. Duplex
E	ZZ269	EZZ269	Prunus persica cv. Duplex
E	ZZ269	EZZ269	Prunus persica cv. Duplex
E	ZZ269	EZZ269	Prunus persica cv. Duplex
E	ZZ269	EZZ269	Photinia glabra
E	ZZ270	EZZ270	Salix babylonica
E	ZZ270	EZZ270	Salix babylonica
E	ZZ270	EZZ270	Salix babylonica
E	ZZ270	EZZ270	Salix babylonica
E	ZZ270	EZZ270	Salix babylonica
E	ZZ270	EZZ270	Prunus cerasifera cv. Atropurpurea
E	ZZ270	EZZ270	Prunus cerasifera cv. Atropurpurea
E	ZZ270	EZZ270	Prunus cerasifera cv. Atropurpurea
E	ZZ270	EZZ270	Prunus cerasifera cv. Atropurpurea
E	ZZ270	EZZ270	Prunus cerasifera cv. Atropurpurea
E	ZZ270	EZZ270	Pterocarya stenoptera
E	ZZ270	EZZ270	Pterocarya stenoptera
E	ZZ270	EZZ270	Pterocarya stenoptera
E	ZZ270	EZZ270	Pterocarya stenoptera
E	ZZ270	EZZ270	Pterocarya stenoptera
E	ZZ270	EZZ270	Pterocarya stenoptera
E	ZZ270	EZZ270	Pterocarya stenoptera
E	ZZ270	EZZ270	Pterocarya stenoptera
E	ZZ270	EZZ270	Heteropanax fragrans
E	ZZ270	EZZ270	Heteropanax fragrans
E	ZZ271	EZZ271	Eucommia ulmoides
E	ZZ271	EZZ271	Eucommia ulmoides
E	ZZ271	EZZ271	Eucommia ulmoides
E	ZZ271	EZZ271	Eucommia ulmoides
E	ZZ271	EZZ271	Cedrus deodara
E	ZZ271	EZZ271	Cedrus deodara
E	ZZ271	EZZ271	Broussonetia papyrifera
E	ZZ271	EZZ271	Broussonetia papyrifera
E	ZZ271	EZZ271	Juniperus chinensis
E	ZZ272	EZZ272	Ginkgo biloba
E	ZZ272	EZZ272	Ginkgo biloba
E	ZZ272	EZZ272	Ginkgo biloba
E	ZZ272	EZZ272	Ginkgo biloba
E	ZZ272	EZZ272	Ginkgo biloba
E	ZZ272	EZZ272	Ginkgo biloba
E	ZZ272	EZZ272	Ginkgo biloba
E	ZZ272	EZZ272	Ginkgo biloba
E	ZZ272	EZZ272	Ginkgo biloba
E	ZZ272	EZZ272	Ginkgo biloba
E	ZZ272	EZZ272	Ginkgo biloba
E	ZZ272	EZZ272	Ginkgo biloba
E	ZZ272	EZZ272	Ginkgo biloba
E	ZZ272	EZZ272	Platanus acerifolia
E	ZZ272	EZZ272	Platanus acerifolia
E	ZZ272	EZZ272	Platanus acerifolia
E	ZZ272	EZZ272	Platanus acerifolia
E	ZZ272	EZZ272	Robinia pseudoacacia
E	ZZ272	EZZ272	Osmanthus fragrans cv. Chenghong Dangui
E	ZZ272	EZZ272	Osmanthus fragrans cv. Chenghong Dangui
E	ZZ272	EZZ272	Osmanthus fragrans cv. Chenghong Dangui
E	ZZ272	EZZ272	Osmanthus fragrans cv. Chenghong Dangui
E	ZZ272	EZZ272	Prunus × yedoensis
E	ZZ272	EZZ272	Prunus × yedoensis
E	ZZ272	EZZ272	Prunus × yedoensis
E	ZZ272	EZZ272	Prunus × yedoensis
E	ZZ272	EZZ272	Prunus × yedoensis
E	ZZ282	EZZ282	Pterocarya stenoptera
E	ZZ282	EZZ282	Pterocarya stenoptera
E	ZZ282	EZZ282	Pterocarya stenoptera
E	ZZ282	EZZ282	Pterocarya stenoptera
E	ZZ282	EZZ282	Pterocarya stenoptera
E	ZZ282	EZZ282	Pterocarya stenoptera
E	ZZ282	EZZ282	Pterocarya stenoptera
E	ZZ282	EZZ282	Pterocarya stenoptera
E	ZZ282	EZZ282	Pterocarya stenoptera
E	ZZ282	EZZ282	Pterocarya stenoptera
E	ZZ282	EZZ282	Pterocarya stenoptera
E	ZZ282	EZZ282	Pterocarya stenoptera
E	ZZ282	EZZ282	Eriobotrya japonica
E	ZZ282	EZZ282	Eriobotrya japonica
E	ZZ282	EZZ282	Eriobotrya japonica
E	ZZ282	EZZ282	Eriobotrya japonica
E	ZZ282	EZZ282	Eriobotrya japonica
E	ZZ282	EZZ282	Eriobotrya japonica
E	ZZ282	EZZ282	Cedrus deodara
E	ZZ282	EZZ282	Cedrus deodara
E	ZZ282	EZZ282	Cedrus deodara
E	ZZ282	EZZ282	Cedrus deodara
E	ZZ282	EZZ282	Cedrus deodara
E	ZZ282	EZZ282	Cedrus deodara
E	ZZ282	EZZ282	Cedrus deodara
E	ZZ282	EZZ282	Cedrus deodara
E	ZZ283	EZZ283	Yulania denudata cv. Dahua
E	ZZ283	EZZ283	Yulania denudata cv. Dahua
E	ZZ283	EZZ283	Yulania denudata cv. Dahua
E	ZZ283	EZZ283	Yulania denudata cv. Dahua
E	ZZ283	EZZ283	Yulania denudata cv. Dahua
E	ZZ283	EZZ283	Yulania denudata cv. Dahua
E	ZZ283	EZZ283	Yulania denudata cv. Dahua
E	ZZ283	EZZ283	Yulania denudata cv. Dahua
E	ZZ283	EZZ283	Yulania denudata cv. Dahua
E	ZZ283	EZZ283	Yulania denudata cv. Dahua
E	ZZ283	EZZ283	Platanus acerifolia
E	ZZ283	EZZ283	Platanus acerifolia
E	ZZ283	EZZ283	Platanus acerifolia
E	ZZ283	EZZ283	Platanus acerifolia
E	ZZ283	EZZ283	Platanus acerifolia
E	ZZ283	EZZ283	Platanus acerifolia
E	ZZ283	EZZ283	Cinnamomum septentrionale
E	ZZ283	EZZ283	Cinnamomum septentrionale
E	ZZ283	EZZ283	Cinnamomum septentrionale
E	ZZ283	EZZ283	Cinnamomum septentrionale
E	ZZ283	EZZ283	Cinnamomum septentrionale
E	ZZ283	EZZ283	Cinnamomum septentrionale
E	ZZ283	EZZ283	Cercis chinensis
E	ZZ284	EZZ284	Magnolia grandiflora var. lanceolata
E	ZZ284	EZZ284	Magnolia grandiflora var. lanceolata
E	ZZ284	EZZ284	Magnolia grandiflora var. lanceolata
E	ZZ284	EZZ284	Magnolia grandiflora var. lanceolata
E	ZZ284	EZZ284	Magnolia grandiflora var. lanceolata
E	ZZ284	EZZ284	Magnolia grandiflora var. lanceolata
E	ZZ284	EZZ284	Magnolia grandiflora var. lanceolata
E	ZZ284	EZZ284	Magnolia grandiflora var. lanceolata
E	ZZ284	EZZ284	Magnolia grandiflora var. lanceolata
E	ZZ284	EZZ284	Magnolia grandiflora var. lanceolata
E	ZZ284	EZZ284	Magnolia grandiflora var. lanceolata
E	ZZ284	EZZ284	Magnolia grandiflora var. lanceolata
E	ZZ284	EZZ284	Magnolia grandiflora var. lanceolata
E	ZZ284	EZZ284	Magnolia grandiflora var. lanceolata
E	ZZ284	EZZ284	Magnolia grandiflora var. lanceolata
E	ZZ284	EZZ284	Magnolia grandiflora var. lanceolata
E	ZZ284	EZZ284	Magnolia grandiflora var. lanceolata
E	ZZ284	EZZ284	Magnolia grandiflora var. lanceolata
E	ZZ284	EZZ284	Magnolia grandiflora var. lanceolata
E	ZZ284	EZZ284	Magnolia grandiflora var. lanceolata
E	ZZ284	EZZ284	Magnolia grandiflora var. lanceolata
E	ZZ284	EZZ284	Cedrus deodara
E	ZZ284	EZZ284	Cedrus deodara
E	ZZ284	EZZ284	Cedrus deodara
E	ZZ284	EZZ284	Cedrus deodara
E	ZZ284	EZZ284	Cedrus deodara
E	ZZ284	EZZ284	Cedrus deodara
E	ZZ285	EZZ285	Platanus acerifolia
E	ZZ285	EZZ285	Platanus acerifolia
E	ZZ285	EZZ285	Platanus acerifolia
E	ZZ285	EZZ285	Platanus acerifolia
E	ZZ285	EZZ285	Platanus acerifolia
E	ZZ285	EZZ285	Platanus acerifolia
E	ZZ285	EZZ285	Albizia julibrissin
E	ZZ285	EZZ285	Koelreuteria paniculata
E	ZZ285	EZZ285	Koelreuteria paniculata
E	ZZ285	EZZ285	Koelreuteria paniculata
E	ZZ285	EZZ285	Koelreuteria paniculata
E	ZZ285	EZZ285	Koelreuteria paniculata
E	ZZ285	EZZ285	Koelreuteria paniculata
E	ZZ285	EZZ285	Punica granatum
E	ZZ286	EZZ286	Platanus acerifolia
E	ZZ286	EZZ286	Platanus acerifolia
E	ZZ286	EZZ286	Platanus acerifolia
E	ZZ286	EZZ286	Platanus acerifolia
E	ZZ286	EZZ286	Platanus acerifolia
E	ZZ286	EZZ286	Platanus acerifolia
E	ZZ286	EZZ286	Photinia serratifolia
E	ZZ286	EZZ286	Photinia serratifolia
E	ZZ286	EZZ286	Photinia serratifolia
E	ZZ286	EZZ286	Photinia serratifolia
E	ZZ286	EZZ286	Photinia serratifolia
E	ZZ286	EZZ286	Photinia serratifolia
E	ZZ286	EZZ286	Photinia serratifolia
E	ZZ286	EZZ286	Photinia serratifolia
E	ZZ286	EZZ286	Photinia serratifolia
E	ZZ286	EZZ286	Photinia serratifolia
E	ZZ286	EZZ286	Photinia serratifolia
E	ZZ286	EZZ286	Photinia serratifolia
E	ZZ286	EZZ286	Hibiscus syriacus
E	ZZ286	EZZ286	Hibiscus syriacus
E	ZZ286	EZZ286	Hibiscus syriacus
E	ZZ286	EZZ286	Hibiscus syriacus
E	ZZ286	EZZ286	Albizia julibrissin
E	ZZ286	EZZ286	Albizia julibrissin
E	ZZ286	EZZ286	Albizia julibrissin
E	ZZ287	EZZ287	Acer miyabei
E	ZZ287	EZZ287	Platanus acerifolia
E	ZZ287	EZZ287	Platanus acerifolia
E	ZZ287	EZZ287	Platanus acerifolia
E	ZZ287	EZZ287	Platanus acerifolia
E	ZZ287	EZZ287	Platanus acerifolia
E	ZZ287	EZZ287	Platanus acerifolia
E	ZZ287	EZZ287	Photinia serratifolia
E	ZZ287	EZZ287	Photinia serratifolia
E	ZZ287	EZZ287	Photinia serratifolia
E	ZZ287	EZZ287	Photinia serratifolia
E	ZZ287	EZZ287	Salix babylonica
E	ZZ287	EZZ287	Salix babylonica
E	ZZ287	EZZ287	Salix babylonica
E	ZZ287	EZZ287	Salix babylonica
E	ZZ287	EZZ287	Ginkgo biloba
E	ZZ287	EZZ287	Prunus × yedoensis
E	ZZ287	EZZ287	Koelreuteria paniculata
E	ZZ297	EZZ297	Platanus acerifolia
E	ZZ297	EZZ297	Platanus acerifolia
E	ZZ297	EZZ297	Platanus acerifolia
E	ZZ297	EZZ297	Platanus acerifolia
E	ZZ297	EZZ297	Platanus acerifolia
E	ZZ297	EZZ297	Platanus acerifolia
E	ZZ297	EZZ297	Platanus acerifolia
E	ZZ297	EZZ297	Platanus acerifolia
E	ZZ297	EZZ297	Ligustrum lucidum
E	ZZ297	EZZ297	Ligustrum lucidum
E	ZZ297	EZZ297	Ligustrum lucidum
E	ZZ297	EZZ297	Ligustrum lucidum
E	ZZ299	EZZ299	Robinia pseudoacacia
E	ZZ299	EZZ299	Robinia pseudoacacia
E	ZZ299	EZZ299	Robinia pseudoacacia
E	ZZ299	EZZ299	Robinia pseudoacacia
E	ZZ299	EZZ299	Robinia pseudoacacia
E	ZZ299	EZZ299	Robinia pseudoacacia
E	ZZ299	EZZ299	Robinia pseudoacacia
E	ZZ299	EZZ299	Robinia pseudoacacia
E	ZZ299	EZZ299	Robinia pseudoacacia
E	ZZ299	EZZ299	Robinia pseudoacacia
E	ZZ299	EZZ299	Robinia pseudoacacia
E	ZZ299	EZZ299	Robinia pseudoacacia
E	ZZ299	EZZ299	Robinia pseudoacacia
E	ZZ299	EZZ299	Robinia pseudoacacia
E	ZZ299	EZZ299	Robinia pseudoacacia
E	ZZ299	EZZ299	Robinia pseudoacacia
E	ZZ299	EZZ299	Robinia pseudoacacia
E	ZZ299	EZZ299	Robinia pseudoacacia
E	ZZ299	EZZ299	Salix matsudana
E	ZZ299	EZZ299	Salix matsudana
E	ZZ299	EZZ299	Salix matsudana
E	ZZ299	EZZ299	Salix matsudana
E	ZZ299	EZZ299	Juniperus chinensis cv. Kaizuca
E	ZZ299	EZZ299	Juniperus chinensis cv. Kaizuca
E	ZZ299	EZZ299	Juniperus chinensis cv. Kaizuca
E	ZZ299	EZZ299	Juniperus chinensis cv. Kaizuca
E	ZZ299	EZZ299	Viburnum odoratissimum
E	ZZ299	EZZ299	Photinia serratifolia
E	ZZ300	EZZ300	Firmiana simplex
E	ZZ300	EZZ300	Firmiana simplex
E	ZZ300	EZZ300	Firmiana simplex
E	ZZ300	EZZ300	Firmiana simplex
E	ZZ300	EZZ300	Firmiana simplex
E	ZZ300	EZZ300	Firmiana simplex
E	ZZ300	EZZ300	Firmiana simplex
E	ZZ300	EZZ300	Firmiana simplex
E	ZZ300	EZZ300	Firmiana simplex
E	ZZ300	EZZ300	Firmiana simplex
E	ZZ300	EZZ300	Prunus cerasifera cv. Atropurpurea
E	ZZ300	EZZ300	Prunus cerasifera cv. Atropurpurea
E	ZZ300	EZZ300	Prunus cerasifera cv. Atropurpurea
E	ZZ300	EZZ300	Prunus cerasifera cv. Atropurpurea
E	ZZ300	EZZ300	Prunus cerasifera cv. Atropurpurea
E	ZZ300	EZZ300	Prunus cerasifera cv. Atropurpurea
E	ZZ300	EZZ300	Prunus cerasifera cv. Atropurpurea
E	ZZ300	EZZ300	Prunus cerasifera cv. Atropurpurea
E	ZZ300	EZZ300	Prunus cerasifera cv. Atropurpurea
E	ZZ300	EZZ300	Prunus cerasifera cv. Atropurpurea
E	ZZ300	EZZ300	Prunus persica cv. Duplex
E	ZZ300	EZZ300	Prunus persica cv. Duplex
E	ZZ300	EZZ300	Prunus persica cv. Duplex
E	ZZ300	EZZ300	Prunus persica cv. Duplex
E	ZZ300	EZZ300	Prunus persica cv. Duplex
E	ZZ300	EZZ300	Prunus persica cv. Duplex
E	ZZ301	EZZ301	Broussonetia papyrifera
E	ZZ301	EZZ301	Broussonetia papyrifera
E	ZZ301	EZZ301	Broussonetia papyrifera
E	ZZ301	EZZ301	Broussonetia papyrifera
E	ZZ301	EZZ301	Broussonetia papyrifera
E	ZZ301	EZZ301	Broussonetia papyrifera
E	ZZ301	EZZ301	Broussonetia papyrifera
E	ZZ301	EZZ301	Populus tomentosa
E	ZZ301	EZZ301	Populus tomentosa
E	ZZ301	EZZ301	Populus tomentosa
E	ZZ301	EZZ301	Populus tomentosa
E	ZZ301	EZZ301	Robinia pseudoacacia
E	ZZ301	EZZ301	Robinia pseudoacacia
E	ZZ301	EZZ301	Robinia pseudoacacia
E	ZZ301	EZZ301	Robinia pseudoacacia
E	ZZ301	EZZ301	Robinia pseudoacacia
E	ZZ305	EZZ305	Triadica sebifera
E	ZZ305	EZZ305	Triadica sebifera
E	ZZ305	EZZ305	Triadica sebifera
E	ZZ305	EZZ305	Triadica sebifera
E	ZZ305	EZZ305	Ligustrum vulgare
E	ZZ305	EZZ305	Ligustrum vulgare
E	ZZ305	EZZ305	Ligustrum vulgare
E	ZZ305	EZZ305	Ligustrum vulgare
E	ZZ305	EZZ305	Fraxinus excelsior
E	ZZ305	EZZ305	Fraxinus excelsior
E	ZZ305	EZZ305	Fraxinus excelsior
E	ZZ305	EZZ305	Fraxinus excelsior
E	ZZ305	EZZ305	Fraxinus excelsior
E	ZZ305	EZZ305	Fraxinus excelsior
E	ZZ305	EZZ305	Fraxinus excelsior
E	ZZ305	EZZ305	Fraxinus excelsior
E	ZZ305	EZZ305	Fraxinus excelsior
E	ZZ305	EZZ305	Fraxinus excelsior
E	ZZ305	EZZ305	Fraxinus excelsior
E	ZZ305	EZZ305	Fraxinus excelsior
E	ZZ305	EZZ305	Fraxinus excelsior
E	ZZ305	EZZ305	Acer palmatum cv. Atropurpureum
E	ZZ305	EZZ305	Acer palmatum cv. Atropurpureum
E	ZZ305	EZZ305	Acer palmatum cv. Atropurpureum
E	ZZ305	EZZ305	Acer palmatum cv. Atropurpureum
E	ZZ305	EZZ305	Pinus thunbergii
E	ZZ305	EZZ305	Pinus thunbergii
E	ZZ305	EZZ305	Pinus thunbergii
E	ZZ305	EZZ305	Pinus thunbergii
E	ZZ305	EZZ305	Ginkgo biloba
E	ZZ305	EZZ305	Ginkgo biloba
E	ZZ305	EZZ305	Ginkgo biloba
E	ZZ305	EZZ305	Magnolia grandiflora var. lanceolata
E	ZZ305	EZZ305	Magnolia grandiflora var. lanceolata
E	ZZ306	EZZ306	Platanus acerifolia
E	ZZ306	EZZ306	Platanus acerifolia
E	ZZ306	EZZ306	Platanus acerifolia
E	ZZ306	EZZ306	Platanus acerifolia
E	ZZ306	EZZ306	Platanus acerifolia
E	ZZ306	EZZ306	Platanus acerifolia
E	ZZ306	EZZ306	Platanus acerifolia
E	ZZ306	EZZ306	Platanus acerifolia
E	ZZ306	EZZ306	Ligustrum lucidum
E	ZZ306	EZZ306	Ligustrum lucidum
E	ZZ306	EZZ306	Ligustrum lucidum
E	ZZ306	EZZ306	Ligustrum lucidum
E	ZZ306	EZZ306	Ginkgo biloba
E	ZZ306	EZZ306	Ginkgo biloba
E	ZZ306	EZZ306	Ginkgo biloba
E	ZZ306	EZZ306	Ginkgo biloba
E	ZZ306	EZZ306	Ginkgo biloba
E	ZZ306	EZZ306	Ginkgo biloba
E	ZZ306	EZZ306	Ginkgo biloba
E	ZZ306	EZZ306	Ginkgo biloba
E	ZZ306	EZZ306	Ginkgo biloba
E	ZZ306	EZZ306	Ginkgo biloba
E	ZZ306	EZZ306	Ginkgo biloba
E	ZZ306	EZZ306	Ginkgo biloba
E	ZZ306	EZZ306	Salix babylonica
E	ZZ306	EZZ306	Photinia serratifolia
E	ZZ306	EZZ306	Photinia serratifolia
E	ZZ306	EZZ306	Photinia serratifolia
E	ZZ306	EZZ306	Photinia serratifolia
E	ZZ306	EZZ306	Photinia serratifolia
E	ZZ306	EZZ306	Photinia serratifolia
E	ZZ306	EZZ306	Photinia serratifolia
E	ZZ306	EZZ306	Photinia serratifolia
E	ZZ307	EZZ307	Robinia pseudoacacia
E	ZZ307	EZZ307	Robinia pseudoacacia
E	ZZ307	EZZ307	Robinia pseudoacacia
E	ZZ307	EZZ307	Platanus acerifolia
E	ZZ307	EZZ307	Platanus acerifolia
E	ZZ307	EZZ307	Platanus acerifolia
E	ZZ307	EZZ307	Cedrus deodara
E	ZZ307	EZZ307	Cedrus deodara
E	ZZ307	EZZ307	Cedrus deodara
E	ZZ307	EZZ307	Cedrus deodara
E	ZZ307	EZZ307	Cedrus deodara
E	ZZ307	EZZ307	Lagerstroemia indica
E	ZZ307	EZZ307	Lagerstroemia indica
E	ZZ307	EZZ307	Lagerstroemia indica
E	ZZ307	EZZ307	Lagerstroemia indica
E	ZZ307	EZZ307	Lagerstroemia indica
E	ZZ307	EZZ307	Lagerstroemia indica
E	ZZ307	EZZ307	Lagerstroemia indica
E	ZZ307	EZZ307	Lagerstroemia indica
E	ZZ307	EZZ307	Lagerstroemia indica
E	ZZ307	EZZ307	Lagerstroemia indica
E	ZZ307	EZZ307	Lagerstroemia indica
E	ZZ307	EZZ307	Lagerstroemia indica
E	ZZ307	EZZ307	Lagerstroemia indica
E	ZZ307	EZZ307	Lagerstroemia indica
E	ZZ307	EZZ307	Lagerstroemia indica
E	ZZ307	EZZ307	Lagerstroemia indica
E	ZZ307	EZZ307	Lagerstroemia indica
E	ZZ307	EZZ307	Cercis chinensis
E	ZZ308	EZZ308	Styphnolobium japonicum
E	ZZ308	EZZ308	Styphnolobium japonicum
E	ZZ308	EZZ308	Styphnolobium japonicum
E	ZZ308	EZZ308	Styphnolobium japonicum
E	ZZ308	EZZ308	Platanus acerifolia
E	ZZ308	EZZ308	Platanus acerifolia
E	ZZ308	EZZ308	Platanus acerifolia
E	ZZ308	EZZ308	Platanus acerifolia
E	ZZ308	EZZ308	Platanus acerifolia
E	ZZ308	EZZ308	Prunus × yedoensis
E	ZZ308	EZZ308	Prunus × yedoensis
E	ZZ308	EZZ308	Prunus × yedoensis
E	ZZ308	EZZ308	Prunus × yedoensis
E	ZZ308	EZZ308	Prunus × yedoensis
E	ZZ308	EZZ308	Prunus × yedoensis
E	ZZ308	EZZ308	Trachycarpus fortunei
E	ZZ308	EZZ308	Trachycarpus fortunei
E	ZZ308	EZZ308	Trachycarpus fortunei
E	ZZ308	EZZ308	Trachycarpus fortunei
E	ZZ308	EZZ308	Trachycarpus fortunei
E	ZZ308	EZZ308	Trachycarpus fortunei
E	ZZ308	EZZ308	Ginkgo biloba
E	ZZ308	EZZ308	Malus spectabilis
E	ZZ308	EZZ308	Malus spectabilis
E	ZZ308	EZZ308	Malus spectabilis
E	ZZ308	EZZ308	Malus spectabilis
E	ZZ308	EZZ308	Malus spectabilis
E	ZZ308	EZZ308	Malus spectabilis
E	ZZ308	EZZ308	Lagerstroemia indica
E	ZZ308	EZZ308	Lagerstroemia indica
E	ZZ308	EZZ308	Lagerstroemia indica
E	ZZ308	EZZ308	Lagerstroemia indica
E	ZZ308	EZZ308	Lagerstroemia indica
E	ZZ308	EZZ308	Lagerstroemia indica
E	ZZ308	EZZ308	Lagerstroemia indica
E	ZZ308	EZZ308	Lagerstroemia indica
E	ZZ308	EZZ308	Lagerstroemia indica
E	ZZ308	EZZ308	Lagerstroemia indica
E	ZZ308	EZZ308	Lagerstroemia indica
E	ZZ308	EZZ308	Lagerstroemia indica
E	ZZ308	EZZ308	Lagerstroemia indica
E	ZZ308	EZZ308	Lagerstroemia indica
E	ZZ308	EZZ308	Lagerstroemia indica
E	ZZ308	EZZ308	Lagerstroemia indica
E	ZZ308	EZZ308	Lagerstroemia indica
E	ZZ308	EZZ308	Lagerstroemia indica
E	ZZ308	EZZ308	Lagerstroemia indica
E	ZZ308	EZZ308	Lagerstroemia indica
E	ZZ308	EZZ308	Lagerstroemia indica
E	ZZ308	EZZ308	Lagerstroemia indica
E	ZZ308	EZZ308	Lagerstroemia indica
E	ZZ308	EZZ308	Lagerstroemia indica
E	ZZ308	EZZ308	Lagerstroemia indica
E	ZZ308	EZZ308	Cercis chinensis
E	ZZ325	EZZ325	Ginkgo biloba
E	ZZ325	EZZ325	Ginkgo biloba
E	ZZ325	EZZ325	Ginkgo biloba
E	ZZ325	EZZ325	Ginkgo biloba
E	ZZ325	EZZ325	Ginkgo biloba
E	ZZ325	EZZ325	Ginkgo biloba
E	ZZ325	EZZ325	Ginkgo biloba
E	ZZ325	EZZ325	Ginkgo biloba
E	ZZ325	EZZ325	Ginkgo biloba
E	ZZ325	EZZ325	Ginkgo biloba
E	ZZ325	EZZ325	Ginkgo biloba
E	ZZ325	EZZ325	Ginkgo biloba
E	ZZ325	EZZ325	Ginkgo biloba
E	ZZ325	EZZ325	Ginkgo biloba
E	ZZ325	EZZ325	Ginkgo biloba
E	ZZ325	EZZ325	Ginkgo biloba
E	ZZ325	EZZ325	Ginkgo biloba
E	ZZ325	EZZ325	Ginkgo biloba
E	ZZ325	EZZ325	Ginkgo biloba
E	ZZ325	EZZ325	Ginkgo biloba
E	ZZ325	EZZ325	Ginkgo biloba
E	ZZ325	EZZ325	Ginkgo biloba
E	ZZ325	EZZ325	Ginkgo biloba
E	ZZ325	EZZ325	Ginkgo biloba
E	ZZ325	EZZ325	Ginkgo biloba
E	ZZ325	EZZ325	Prunus cerasifera cv. Atropurpurea
E	ZZ325	EZZ325	Prunus cerasifera cv. Atropurpurea
E	ZZ325	EZZ325	Prunus cerasifera cv. Atropurpurea
E	ZZ325	EZZ325	Prunus cerasifera cv. Atropurpurea
E	ZZ325	EZZ325	Prunus cerasifera cv. Atropurpurea
E	ZZ325	EZZ325	Prunus cerasifera cv. Atropurpurea
E	ZZ325	EZZ325	Prunus cerasifera cv. Atropurpurea
E	ZZ325	EZZ325	Prunus cerasifera cv. Atropurpurea
E	ZZ325	EZZ325	Prunus cerasifera cv. Atropurpurea
E	ZZ325	EZZ325	Prunus cerasifera cv. Atropurpurea
E	ZZ325	EZZ325	Prunus cerasifera cv. Atropurpurea
E	ZZ325	EZZ325	Prunus cerasifera cv. Atropurpurea
E	ZZ325	EZZ325	Prunus cerasifera cv. Atropurpurea
E	ZZ325	EZZ325	Photinia serratifolia
E	ZZ325	EZZ325	Photinia serratifolia
E	ZZ325	EZZ325	Photinia serratifolia
E	ZZ325	EZZ325	Platanus acerifolia
E	ZZ325	EZZ325	Platanus acerifolia
E	ZZ325	EZZ325	Platanus acerifolia
E	ZZ325	EZZ325	Platanus acerifolia
E	ZZ325	EZZ325	Platanus acerifolia
E	ZZ325	EZZ325	Platanus acerifolia
E	ZZ325	EZZ325	Platanus acerifolia
E	ZZ326	EZZ326	Bischofia polycarpa
E	ZZ326	EZZ326	Bischofia polycarpa
E	ZZ326	EZZ326	Bischofia polycarpa
E	ZZ326	EZZ326	Bischofia polycarpa
E	ZZ326	EZZ326	Bischofia polycarpa
E	ZZ326	EZZ326	Bischofia polycarpa
E	ZZ326	EZZ326	Bischofia polycarpa
E	ZZ326	EZZ326	Bischofia polycarpa
E	ZZ326	EZZ326	Bischofia polycarpa
E	ZZ326	EZZ326	Eriobotrya japonica
E	ZZ326	EZZ326	Eriobotrya japonica
E	ZZ326	EZZ326	Eriobotrya japonica
E	ZZ326	EZZ326	Eriobotrya japonica
E	ZZ326	EZZ326	Eriobotrya japonica
E	ZZ326	EZZ326	Eriobotrya japonica
E	ZZ326	EZZ326	Eriobotrya japonica
E	ZZ326	EZZ326	Eriobotrya japonica
E	ZZ326	EZZ326	Eriobotrya japonica
E	ZZ326	EZZ326	Eriobotrya japonica
E	ZZ326	EZZ326	Melia azedarach
E	ZZ326	EZZ326	Melia azedarach
E	ZZ326	EZZ326	Melia azedarach
E	ZZ326	EZZ326	Ulmus pumila
E	ZZ326	EZZ326	Ligustrum lucidum
E	ZZ326	EZZ326	Ligustrum lucidum
E	ZZ326	EZZ326	Ligustrum lucidum
E	ZZ326	EZZ326	Ligustrum lucidum
E	ZZ326	EZZ326	Ligustrum lucidum
E	ZZ326	EZZ326	Ligustrum lucidum
E	ZZ326	EZZ326	Ligustrum lucidum
E	ZZ326	EZZ326	Ligustrum lucidum
E	ZZ326	EZZ326	Ligustrum lucidum
E	ZZ326	EZZ326	Ligustrum lucidum
E	ZZ326	EZZ326	Viburnum odoratissimum
E	ZZ326	EZZ326	Viburnum odoratissimum
E	ZZ326	EZZ326	Viburnum odoratissimum
E	ZZ326	EZZ326	Viburnum odoratissimum
E	ZZ326	EZZ326	Viburnum odoratissimum
E	ZZ326	EZZ326	Viburnum odoratissimum
E	ZZ326	EZZ326	Viburnum odoratissimum
E	ZZ326	EZZ326	Malus × micromalus
E	ZZ326	EZZ326	Malus × micromalus
E	ZZ327	EZZ327	Prunus persica cv. Duplex
E	ZZ327	EZZ327	Magnolia grandiflora
E	ZZ327	EZZ327	Cercis chinensis
E	ZZ327	EZZ327	Cercis chinensis
E	ZZ327	EZZ327	Cercis chinensis
E	ZZ327	EZZ327	Cercis chinensis
E	ZZ327	EZZ327	Cercis chinensis
E	ZZ327	EZZ327	Cercis chinensis
E	ZZ327	EZZ327	Cercis chinensis
E	ZZ327	EZZ327	Cercis chinensis
E	ZZ327	EZZ327	Cercis chinensis
E	ZZ327	EZZ327	Cercis chinensis
E	ZZ327	EZZ327	Cercis chinensis
E	ZZ327	EZZ327	Cercis chinensis
E	ZZ327	EZZ327	Cercis chinensis
E	ZZ327	EZZ327	Cercis chinensis
E	ZZ327	EZZ327	Prunus persica
E	ZZ327	EZZ327	Prunus persica
E	ZZ327	EZZ327	Prunus persica
E	ZZ327	EZZ327	Prunus persica
E	ZZ327	EZZ327	Juniperus chinensis
E	ZZ327	EZZ327	Juniperus chinensis
E	ZZ327	EZZ327	Juniperus chinensis
E	ZZ327	EZZ327	Juniperus chinensis
E	ZZ327	EZZ327	Loropetalum chinense var. rubrum
E	ZZ331	EZZ331	Ginkgo biloba
E	ZZ331	EZZ331	Ginkgo biloba
E	ZZ331	EZZ331	Ginkgo biloba
E	ZZ331	EZZ331	Aesculus chinensis
E	ZZ331	EZZ331	Aesculus chinensis
E	ZZ331	EZZ331	Ligustrum lucidum
E	ZZ331	EZZ331	Prunus cerasifera
E	ZZ331	EZZ331	Prunus cerasifera
E	ZZ331	EZZ331	Trachycarpus fortunei
E	ZZ331	EZZ331	Trachycarpus fortunei
E	ZZ331	EZZ331	Acer palmatum
E	ZZ331	EZZ331	Osmanthus fragrans cv. Chenghong Dangui
E	ZZ331	EZZ331	Osmanthus fragrans cv. Chenghong Dangui
E	ZZ331	EZZ331	Osmanthus fragrans cv. Chenghong Dangui
E	ZZ331	EZZ331	Osmanthus fragrans cv. Chenghong Dangui
E	ZZ331	EZZ331	Yulania amoena
E	ZZ331	EZZ331	Yulania amoena
E	ZZ331	EZZ331	Yulania amoena
E	ZZ331	EZZ331	Prunus serrulata var. lannesiana
E	ZZ331	EZZ331	Lagerstroemia indica
E	ZZ331	EZZ331	Loropetalum chinense var. rubrum
E	ZZ332	EZZ332	Cedrus deodara
E	ZZ332	EZZ332	Cedrus deodara
E	ZZ332	EZZ332	Magnolia grandiflora var. lanceolata
E	ZZ332	EZZ332	Magnolia grandiflora var. lanceolata
E	ZZ332	EZZ332	Magnolia grandiflora var. lanceolata
E	ZZ332	EZZ332	Prunus cerasifera cv. Atropurpurea
E	ZZ332	EZZ332	Prunus cerasifera cv. Atropurpurea
E	ZZ332	EZZ332	Prunus cerasifera cv. Atropurpurea
E	ZZ332	EZZ332	Prunus cerasifera cv. Atropurpurea
E	ZZ332	EZZ332	Prunus cerasifera cv. Atropurpurea
E	ZZ332	EZZ332	Prunus cerasifera cv. Atropurpurea
E	ZZ332	EZZ332	Prunus cerasifera cv. Atropurpurea
E	ZZ332	EZZ332	Prunus cerasifera cv. Atropurpurea
E	ZZ332	EZZ332	Prunus cerasifera cv. Atropurpurea
E	ZZ332	EZZ332	Malus spectabilis
E	ZZ332	EZZ332	Malus spectabilis
E	ZZ332	EZZ332	Malus spectabilis
E	ZZ332	EZZ332	Malus spectabilis
E	ZZ332	EZZ332	Malus spectabilis
E	ZZ332	EZZ332	Malus spectabilis
E	ZZ332	EZZ332	Malus spectabilis
E	ZZ332	EZZ332	Malus spectabilis
E	ZZ332	EZZ332	Malus spectabilis
E	ZZ332	EZZ332	Malus spectabilis
E	ZZ332	EZZ332	Malus spectabilis
E	ZZ332	EZZ332	Malus spectabilis
E	ZZ332	EZZ332	Malus spectabilis
E	ZZ332	EZZ332	Malus spectabilis
E	ZZ332	EZZ332	Malus spectabilis
E	ZZ332	EZZ332	Toona sinensis
E	ZZ332	EZZ332	Toona sinensis
E	ZZ332	EZZ332	Toona sinensis
E	ZZ332	EZZ332	Juniperus chinensis
W	ZZ005	WZZ005	Prunus cerasifera cv. Atropurpurea
W	ZZ005	WZZ005	Prunus cerasifera cv. Atropurpurea
W	ZZ005	WZZ005	Prunus cerasifera cv. Atropurpurea
W	ZZ005	WZZ005	Prunus cerasifera cv. Atropurpurea
W	ZZ005	WZZ005	Bombax ceiba
W	ZZ005	WZZ005	Bombax ceiba
W	ZZ005	WZZ005	Bombax ceiba
W	ZZ005	WZZ005	Bombax ceiba
W	ZZ005	WZZ005	Bombax ceiba
W	ZZ005	WZZ005	Magnolia grandiflora var. lanceolata
W	ZZ005	WZZ005	Malus spectabilis
W	ZZ005	WZZ005	Malus spectabilis
W	ZZ005	WZZ005	Malus spectabilis
W	ZZ005	WZZ005	Malus spectabilis
W	ZZ005	WZZ005	Malus spectabilis
W	ZZ005	WZZ005	Malus spectabilis
W	ZZ005	WZZ005	Malus spectabilis
W	ZZ005	WZZ005	Malus spectabilis
W	ZZ005	WZZ005	Malus spectabilis
W	ZZ005	WZZ005	Malus spectabilis
W	ZZ005	WZZ005	Malus pumila
W	ZZ005	WZZ005	Malus pumila
W	ZZ005	WZZ005	Malus pumila
W	ZZ005	WZZ005	Malus pumila
W	ZZ005	WZZ005	Fraxinus pennsylvanica
W	ZZ005	WZZ005	Fraxinus pennsylvanica
W	ZZ005	WZZ005	Fraxinus pennsylvanica
W	ZZ005	WZZ005	Osmanthus fragrans cv. Chenghong Dangui
W	ZZ006	WZZ006	Koelreuteria paniculata
W	ZZ006	WZZ006	Koelreuteria paniculata
W	ZZ006	WZZ006	Koelreuteria paniculata
W	ZZ006	WZZ006	Koelreuteria paniculata
W	ZZ006	WZZ006	Koelreuteria paniculata
W	ZZ006	WZZ006	Koelreuteria paniculata
W	ZZ006	WZZ006	Koelreuteria paniculata
W	ZZ006	WZZ006	Koelreuteria paniculata
W	ZZ006	WZZ006	Koelreuteria paniculata
W	ZZ006	WZZ006	Koelreuteria paniculata
W	ZZ006	WZZ006	Koelreuteria paniculata
W	ZZ006	WZZ006	Koelreuteria paniculata
W	ZZ006	WZZ006	Koelreuteria paniculata
W	ZZ006	WZZ006	Koelreuteria paniculata
W	ZZ006	WZZ006	Koelreuteria paniculata
W	ZZ006	WZZ006	Juniperus chinensis
W	ZZ011	WZZ011	Robinia pseudoacacia
W	ZZ011	WZZ011	Robinia pseudoacacia
W	ZZ011	WZZ011	Robinia pseudoacacia
W	ZZ011	WZZ011	Robinia pseudoacacia
W	ZZ011	WZZ011	Robinia pseudoacacia
W	ZZ011	WZZ011	Robinia pseudoacacia
W	ZZ011	WZZ011	Robinia pseudoacacia
W	ZZ011	WZZ011	Robinia pseudoacacia
W	ZZ011	WZZ011	Robinia pseudoacacia
W	ZZ011	WZZ011	Toona sinensis
W	ZZ012	WZZ012	Osmanthus fragrans cv. Chenghong Dangui
W	ZZ012	WZZ012	Pinus densiflora
W	ZZ012	WZZ012	Pinus densiflora
W	ZZ012	WZZ012	Pinus densiflora
W	ZZ012	WZZ012	Pinus densiflora
W	ZZ012	WZZ012	Pinus densiflora
W	ZZ012	WZZ012	Cedrus deodara
W	ZZ012	WZZ012	Cedrus deodara
W	ZZ012	WZZ012	Pterocarya stenoptera
W	ZZ012	WZZ012	Ehretia acuminata
W	ZZ012	WZZ012	Loropetalum chinense var. rubrum
W	ZZ017	WZZ017	Magnolia grandiflora var. lanceolata
W	ZZ017	WZZ017	Magnolia grandiflora var. lanceolata
W	ZZ017	WZZ017	Magnolia grandiflora var. lanceolata
W	ZZ017	WZZ017	Magnolia grandiflora var. lanceolata
W	ZZ017	WZZ017	Magnolia grandiflora var. lanceolata
W	ZZ017	WZZ017	Magnolia grandiflora var. lanceolata
W	ZZ017	WZZ017	Magnolia grandiflora var. lanceolata
W	ZZ017	WZZ017	Magnolia grandiflora var. lanceolata
W	ZZ017	WZZ017	Magnolia grandiflora var. lanceolata
W	ZZ017	WZZ017	Magnolia grandiflora var. lanceolata
W	ZZ017	WZZ017	Magnolia grandiflora var. lanceolata
W	ZZ017	WZZ017	Magnolia grandiflora var. lanceolata
W	ZZ017	WZZ017	Magnolia grandiflora var. lanceolata
W	ZZ017	WZZ017	Yulania denudata cv. Dahua
W	ZZ017	WZZ017	Trachycarpus fortunei
W	ZZ017	WZZ017	Trachycarpus fortunei
W	ZZ017	WZZ017	Trachycarpus fortunei
W	ZZ017	WZZ017	Trachycarpus fortunei
W	ZZ017	WZZ017	Ginkgo biloba
W	ZZ017	WZZ017	Ginkgo biloba
W	ZZ017	WZZ017	Loropetalum chinense var. rubrum
W	ZZ017	WZZ017	Juniperus chinensis cv. Kaizuca
W	ZZ018	WZZ018	Ginkgo biloba
W	ZZ020	WZZ020	Ficus microcarpa
W	ZZ020	WZZ020	Ficus microcarpa
W	ZZ020	WZZ020	Ficus microcarpa
W	ZZ020	WZZ020	Ficus microcarpa
W	ZZ020	WZZ020	Ficus microcarpa
W	ZZ020	WZZ020	Ficus microcarpa
W	ZZ020	WZZ020	Ficus microcarpa
W	ZZ020	WZZ020	Osmanthus fragrans cv. Chenghong Dangui
W	ZZ030	WZZ030	Trachycarpus fortunei
W	ZZ030	WZZ030	Trachycarpus fortunei
W	ZZ030	WZZ030	Trachycarpus fortunei
W	ZZ030	WZZ030	Trachycarpus fortunei
W	ZZ030	WZZ030	Trachycarpus fortunei
W	ZZ030	WZZ030	Trachycarpus fortunei
W	ZZ030	WZZ030	Trachycarpus fortunei
W	ZZ030	WZZ030	Trachycarpus fortunei
W	ZZ030	WZZ030	Photinia serratifolia
W	ZZ030	WZZ030	Osmanthus fragrans cv. Chenghong Dangui
W	ZZ030	WZZ030	Malus spectabilis
W	ZZ030	WZZ030	Malus spectabilis
W	ZZ030	WZZ030	Malus spectabilis
W	ZZ030	WZZ030	Acer negundo
W	ZZ030	WZZ030	Prunus cerasifera cv. Atropurpurea
W	ZZ030	WZZ030	Magnolia grandiflora var. lanceolata
W	ZZ030	WZZ030	Prunus persica cv. Duplex
W	ZZ030	WZZ030	Koelreuteria paniculata
W	ZZ030	WZZ030	Koelreuteria paniculata
W	ZZ030	WZZ030	Koelreuteria paniculata
W	ZZ030	WZZ030	Koelreuteria paniculata
W	ZZ030	WZZ030	Acer pictum subsp. mono
W	ZZ041	WZZ041	Koelreuteria paniculata
W	ZZ041	WZZ041	Koelreuteria paniculata
W	ZZ041	WZZ041	Syringa meyeri
W	ZZ041	WZZ041	Magnolia grandiflora var. lanceolata
W	ZZ041	WZZ041	Magnolia grandiflora var. lanceolata
W	ZZ041	WZZ041	Osmanthus fragrans cv. Chenghong Dangui
W	ZZ041	WZZ041	Osmanthus fragrans cv. Chenghong Dangui
W	ZZ041	WZZ041	Osmanthus fragrans cv. Chenghong Dangui
W	ZZ131	WZZ131	Platanus acerifolia
W	ZZ131	WZZ131	Platanus acerifolia
W	ZZ131	WZZ131	Platanus acerifolia
W	ZZ131	WZZ131	Koelreuteria paniculata
W	ZZ131	WZZ131	Koelreuteria paniculata
W	ZZ131	WZZ131	Koelreuteria paniculata
W	ZZ131	WZZ131	Malus spectabilis
W	ZZ131	WZZ131	Malus spectabilis
W	ZZ131	WZZ131	Malus spectabilis
W	ZZ131	WZZ131	Malus spectabilis
W	ZZ131	WZZ131	Ficus microcarpa
W	ZZ131	WZZ131	Loropetalum chinense var. rubrum
W	ZZ151	WZZ151	Populus tomentosa
W	ZZ151	WZZ151	Populus tomentosa
W	ZZ151	WZZ151	Cedrus deodara
W	ZZ151	WZZ151	Cedrus deodara
W	ZZ151	WZZ151	Cedrus deodara
W	ZZ151	WZZ151	Cedrus deodara
W	ZZ151	WZZ151	Cedrus deodara
W	ZZ151	WZZ151	Cedrus deodara
W	ZZ151	WZZ151	Cedrus deodara
W	ZZ151	WZZ151	Cedrus deodara
W	ZZ151	WZZ151	Cedrus deodara
W	ZZ151	WZZ151	Cedrus deodara
W	ZZ151	WZZ151	Cedrus deodara
W	ZZ151	WZZ151	Prunus armeniaca
W	ZZ151	WZZ151	Prunus armeniaca
W	ZZ151	WZZ151	Prunus armeniaca
W	ZZ151	WZZ151	Prunus armeniaca
W	ZZ151	WZZ151	Prunus armeniaca
W	ZZ151	WZZ151	Prunus armeniaca
W	ZZ151	WZZ151	Prunus armeniaca
W	ZZ151	WZZ151	Prunus armeniaca
W	ZZ151	WZZ151	Prunus armeniaca
W	ZZ151	WZZ151	Prunus armeniaca
W	ZZ151	WZZ151	Prunus armeniaca
W	ZZ151	WZZ151	Prunus armeniaca
W	ZZ151	WZZ151	Prunus armeniaca
W	ZZ151	WZZ151	Prunus armeniaca
W	ZZ151	WZZ151	Prunus armeniaca
W	ZZ151	WZZ151	Prunus armeniaca
W	ZZ151	WZZ151	Prunus armeniaca
W	ZZ151	WZZ151	Prunus armeniaca
W	ZZ151	WZZ151	Prunus armeniaca
W	ZZ151	WZZ151	Prunus armeniaca
W	ZZ151	WZZ151	Prunus armeniaca
W	ZZ151	WZZ151	Viburnum odoratissimum
W	ZZ152	WZZ152	Cedrus deodara
W	ZZ152	WZZ152	Cedrus deodara
W	ZZ152	WZZ152	Cedrus deodara
W	ZZ152	WZZ152	Cedrus deodara
W	ZZ152	WZZ152	Cedrus deodara
W	ZZ152	WZZ152	Cedrus deodara
W	ZZ152	WZZ152	Cedrus deodara
W	ZZ152	WZZ152	Cedrus deodara
W	ZZ152	WZZ152	Cedrus deodara
W	ZZ152	WZZ152	Cedrus deodara
W	ZZ152	WZZ152	Cedrus deodara
W	ZZ152	WZZ152	Cedrus deodara
W	ZZ152	WZZ152	Cedrus deodara
W	ZZ152	WZZ152	Cedrus deodara
W	ZZ152	WZZ152	Cedrus deodara
W	ZZ152	WZZ152	Cedrus deodara
W	ZZ152	WZZ152	Cedrus deodara
W	ZZ152	WZZ152	Cedrus deodara
W	ZZ152	WZZ152	Cedrus deodara
W	ZZ152	WZZ152	Paulownia fortunei
W	ZZ152	WZZ152	Paulownia fortunei
W	ZZ152	WZZ152	Paulownia fortunei
W	ZZ152	WZZ152	Paulownia fortunei
W	ZZ152	WZZ152	Paulownia fortunei
W	ZZ152	WZZ152	Paulownia fortunei
W	ZZ152	WZZ152	Paulownia fortunei
W	ZZ152	WZZ152	Prunus persica
W	ZZ152	WZZ152	Prunus persica
W	ZZ152	WZZ152	Prunus persica
W	ZZ152	WZZ152	Ginkgo biloba
W	ZZ152	WZZ152	Ginkgo biloba
W	ZZ152	WZZ152	Ginkgo biloba
W	ZZ152	WZZ152	Ginkgo biloba
W	ZZ152	WZZ152	Ficus religiosa
W	ZZ152	WZZ152	Ficus religiosa
W	ZZ152	WZZ152	Ficus religiosa
W	ZZ152	WZZ152	Ficus religiosa
W	ZZ152	WZZ152	Ficus religiosa
W	ZZ152	WZZ152	Ficus religiosa
W	ZZ152	WZZ152	Ficus religiosa
W	ZZ152	WZZ152	Ficus carica
W	ZZ157	WZZ157	Paulownia fortunei
W	ZZ157	WZZ157	Paulownia fortunei
W	ZZ157	WZZ157	Paulownia fortunei
W	ZZ157	WZZ157	Paulownia fortunei
W	ZZ157	WZZ157	Paulownia fortunei
W	ZZ157	WZZ157	Paulownia fortunei
W	ZZ157	WZZ157	Paulownia fortunei
W	ZZ157	WZZ157	Paulownia fortunei
W	ZZ157	WZZ157	Paulownia fortunei
W	ZZ157	WZZ157	Platanus acerifolia
W	ZZ157	WZZ157	Platanus acerifolia
W	ZZ157	WZZ157	Platanus acerifolia
W	ZZ157	WZZ157	Platanus acerifolia
W	ZZ157	WZZ157	Platanus acerifolia
W	ZZ157	WZZ157	Platanus acerifolia
W	ZZ157	WZZ157	Platanus acerifolia
W	ZZ157	WZZ157	Platanus acerifolia
W	ZZ157	WZZ157	Platanus acerifolia
W	ZZ157	WZZ157	Platanus acerifolia
W	ZZ157	WZZ157	Platanus acerifolia
W	ZZ158	WZZ158	Photinia serratifolia
W	ZZ158	WZZ158	Photinia serratifolia
W	ZZ158	WZZ158	Photinia serratifolia
W	ZZ158	WZZ158	Photinia serratifolia
W	ZZ158	WZZ158	Photinia serratifolia
W	ZZ158	WZZ158	Photinia serratifolia
W	ZZ158	WZZ158	Photinia serratifolia
W	ZZ158	WZZ158	Photinia serratifolia
W	ZZ158	WZZ158	Photinia serratifolia
W	ZZ158	WZZ158	Photinia serratifolia
W	ZZ158	WZZ158	Photinia serratifolia
W	ZZ158	WZZ158	Photinia serratifolia
W	ZZ158	WZZ158	Photinia serratifolia
W	ZZ158	WZZ158	Photinia serratifolia
W	ZZ158	WZZ158	Ginkgo biloba
W	ZZ158	WZZ158	Ginkgo biloba
W	ZZ158	WZZ158	Ginkgo biloba
W	ZZ158	WZZ158	Ginkgo biloba
W	ZZ159	WZZ159	Fraxinus hubeiensis
W	ZZ159	WZZ159	Fraxinus hubeiensis
W	ZZ159	WZZ159	Fraxinus hubeiensis
W	ZZ159	WZZ159	Fraxinus hubeiensis
W	ZZ159	WZZ159	Fraxinus hubeiensis
W	ZZ159	WZZ159	Fraxinus hubeiensis
W	ZZ159	WZZ159	Ligustrum lucidum
W	ZZ159	WZZ159	Ginkgo biloba
W	ZZ159	WZZ159	Ginkgo biloba
W	ZZ159	WZZ159	Ginkgo biloba
W	ZZ159	WZZ159	Prunus serrulata var. lannesiana
W	ZZ159	WZZ159	Prunus serrulata var. lannesiana
W	ZZ159	WZZ159	Photinia glabra
W	ZZ160	WZZ160	Populus tomentosa
W	ZZ160	WZZ160	Populus tomentosa
W	ZZ160	WZZ160	Populus tomentosa
W	ZZ160	WZZ160	Populus tomentosa
W	ZZ160	WZZ160	Populus tomentosa
W	ZZ160	WZZ160	Populus tomentosa
W	ZZ160	WZZ160	Populus tomentosa
W	ZZ160	WZZ160	Populus tomentosa
W	ZZ160	WZZ160	Populus tomentosa
W	ZZ160	WZZ160	Populus tomentosa
W	ZZ160	WZZ160	Populus tomentosa
W	ZZ160	WZZ160	Populus tomentosa
W	ZZ160	WZZ160	Populus tomentosa
W	ZZ160	WZZ160	Paulownia fortunei
W	ZZ160	WZZ160	Paulownia fortunei
W	ZZ160	WZZ160	Paulownia fortunei
W	ZZ160	WZZ160	Paulownia fortunei
W	ZZ160	WZZ160	Paulownia fortunei
W	ZZ160	WZZ160	Paulownia fortunei
W	ZZ160	WZZ160	Paulownia fortunei
W	ZZ160	WZZ160	Paulownia fortunei
W	ZZ160	WZZ160	Paulownia fortunei
W	ZZ160	WZZ160	Paulownia fortunei
W	ZZ160	WZZ160	Yulania denudata cv. Dahua
W	ZZ160	WZZ160	Yulania denudata cv. Dahua
W	ZZ160	WZZ160	Yulania denudata cv. Dahua
W	ZZ160	WZZ160	Yulania denudata cv. Dahua
W	ZZ160	WZZ160	Yulania denudata cv. Dahua
W	ZZ160	WZZ160	Osmanthus fragrans cv. Chenghong Dangui
W	ZZ161	WZZ161	Pterocarya stenoptera
W	ZZ161	WZZ161	Pterocarya stenoptera
W	ZZ161	WZZ161	Pterocarya stenoptera
W	ZZ161	WZZ161	Pterocarya stenoptera
W	ZZ161	WZZ161	Pterocarya stenoptera
W	ZZ161	WZZ161	Pterocarya stenoptera
W	ZZ161	WZZ161	Pterocarya stenoptera
W	ZZ161	WZZ161	Pterocarya stenoptera
W	ZZ161	WZZ161	Pterocarya stenoptera
W	ZZ161	WZZ161	Pterocarya stenoptera
W	ZZ161	WZZ161	Pterocarya stenoptera
W	ZZ161	WZZ161	Pterocarya stenoptera
W	ZZ161	WZZ161	Pterocarya stenoptera
W	ZZ161	WZZ161	Pterocarya stenoptera
W	ZZ161	WZZ161	Pterocarya stenoptera
W	ZZ161	WZZ161	Pterocarya stenoptera
W	ZZ161	WZZ161	Pterocarya stenoptera
W	ZZ161	WZZ161	Metasequoia glyptostroboides
W	ZZ161	WZZ161	Metasequoia glyptostroboides
W	ZZ161	WZZ161	Metasequoia glyptostroboides
W	ZZ161	WZZ161	Metasequoia glyptostroboides
W	ZZ161	WZZ161	Metasequoia glyptostroboides
W	ZZ161	WZZ161	Metasequoia glyptostroboides
W	ZZ161	WZZ161	Salix babylonica
W	ZZ161	WZZ161	Salix babylonica
W	ZZ163	WZZ163	Ginkgo biloba
W	ZZ163	WZZ163	Ginkgo biloba
W	ZZ163	WZZ163	Ginkgo biloba
W	ZZ163	WZZ163	Prunus cerasifera cv. Atropurpurea
W	ZZ163	WZZ163	Prunus cerasifera cv. Atropurpurea
W	ZZ163	WZZ163	Prunus cerasifera cv. Atropurpurea
W	ZZ163	WZZ163	Prunus cerasifera cv. Atropurpurea
W	ZZ163	WZZ163	Prunus cerasifera cv. Atropurpurea
W	ZZ163	WZZ163	Prunus cerasifera cv. Atropurpurea
W	ZZ163	WZZ163	Prunus cerasifera cv. Atropurpurea
W	ZZ163	WZZ163	Prunus cerasifera cv. Atropurpurea
W	ZZ163	WZZ163	Prunus cerasifera cv. Atropurpurea
W	ZZ163	WZZ163	Prunus cerasifera cv. Atropurpurea
W	ZZ163	WZZ163	Prunus cerasifera cv. Atropurpurea
W	ZZ163	WZZ163	Prunus cerasifera cv. Atropurpurea
W	ZZ163	WZZ163	Prunus cerasifera cv. Atropurpurea
W	ZZ163	WZZ163	Prunus cerasifera cv. Atropurpurea
W	ZZ163	WZZ163	Prunus cerasifera cv. Atropurpurea
W	ZZ163	WZZ163	Prunus cerasifera cv. Atropurpurea
W	ZZ163	WZZ163	Prunus cerasifera cv. Atropurpurea
W	ZZ163	WZZ163	Prunus cerasifera cv. Atropurpurea
W	ZZ163	WZZ163	Ulmus pumila
W	ZZ163	WZZ163	Ulmus pumila
W	ZZ163	WZZ163	Yulania liliiflora
W	ZZ163	WZZ163	Yulania liliiflora
W	ZZ163	WZZ163	Yulania liliiflora
W	ZZ163	WZZ163	Yulania liliiflora
W	ZZ163	WZZ163	Ligustrum lucidum
W	ZZ163	WZZ163	Loropetalum chinense var. rubrum
W	ZZ164	WZZ164	Ginkgo biloba
W	ZZ164	WZZ164	Ginkgo biloba
W	ZZ164	WZZ164	Ginkgo biloba
W	ZZ164	WZZ164	Ginkgo biloba
W	ZZ164	WZZ164	Lagerstroemia indica
W	ZZ164	WZZ164	Lagerstroemia indica
W	ZZ164	WZZ164	Celtis sinensis
W	ZZ164	WZZ164	Acer palmatum
W	ZZ167	WZZ167	Eucalyptus robusta
W	ZZ167	WZZ167	Morus alba
W	ZZ167	WZZ167	Prunus cerasifera cv. Atropurpurea
W	ZZ167	WZZ167	Loropetalum chinense var. rubrum
W	ZZ168	WZZ168	Cinnamomum septentrionale
W	ZZ168	WZZ168	Cinnamomum septentrionale
W	ZZ168	WZZ168	Cinnamomum septentrionale
W	ZZ168	WZZ168	Cinnamomum septentrionale
W	ZZ168	WZZ168	Cinnamomum septentrionale
W	ZZ168	WZZ168	Cinnamomum septentrionale
W	ZZ168	WZZ168	Cinnamomum septentrionale
W	ZZ168	WZZ168	Cinnamomum septentrionale
W	ZZ169	WZZ169	Platanus acerifolia
W	ZZ169	WZZ169	Platanus acerifolia
W	ZZ169	WZZ169	Platanus acerifolia
W	ZZ169	WZZ169	Platanus acerifolia
W	ZZ169	WZZ169	Platanus acerifolia
W	ZZ169	WZZ169	Platanus acerifolia
W	ZZ169	WZZ169	Platanus acerifolia
W	ZZ169	WZZ169	Platanus acerifolia
W	ZZ169	WZZ169	Platanus acerifolia
W	ZZ169	WZZ169	Platanus acerifolia
W	ZZ170	WZZ170	Juniperus chinensis cv. Kaizuca
W	ZZ170	WZZ170	Juniperus chinensis cv. Kaizuca
W	ZZ170	WZZ170	Prunus × yedoensis
W	ZZ170	WZZ170	Zelkova serrata
W	ZZ170	WZZ170	Zelkova serrata
W	ZZ170	WZZ170	Zelkova serrata
W	ZZ170	WZZ170	Cinnamomum septentrionale
W	ZZ170	WZZ170	Cinnamomum septentrionale
W	ZZ170	WZZ170	Cinnamomum septentrionale
W	ZZ170	WZZ170	Cinnamomum septentrionale
W	ZZ170	WZZ170	Cinnamomum septentrionale
W	ZZ170	WZZ170	Cinnamomum septentrionale
W	ZZ170	WZZ170	Cinnamomum septentrionale
W	ZZ170	WZZ170	Cinnamomum septentrionale
W	ZZ170	WZZ170	Cinnamomum septentrionale
W	ZZ170	WZZ170	Cinnamomum septentrionale
W	ZZ170	WZZ170	Cinnamomum septentrionale
W	ZZ170	WZZ170	Cinnamomum septentrionale
W	ZZ170	WZZ170	Cinnamomum septentrionale
W	ZZ170	WZZ170	Cinnamomum septentrionale
W	ZZ170	WZZ170	Cinnamomum septentrionale
W	ZZ170	WZZ170	Cinnamomum septentrionale
W	ZZ170	WZZ170	Cinnamomum septentrionale
W	ZZ170	WZZ170	Cinnamomum septentrionale
W	ZZ170	WZZ170	Cinnamomum septentrionale
W	ZZ170	WZZ170	Cinnamomum septentrionale
W	ZZ170	WZZ170	Cinnamomum septentrionale
W	ZZ170	WZZ170	Cinnamomum septentrionale
W	ZZ170	WZZ170	Cinnamomum septentrionale
W	ZZ170	WZZ170	Cinnamomum septentrionale
W	ZZ170	WZZ170	Cinnamomum septentrionale
W	ZZ170	WZZ170	Cinnamomum septentrionale
W	ZZ171	WZZ171	Melia azedarach
W	ZZ171	WZZ171	Melia azedarach
W	ZZ171	WZZ171	Melia azedarach
W	ZZ171	WZZ171	Melia azedarach
W	ZZ171	WZZ171	Melia azedarach
W	ZZ171	WZZ171	Melia azedarach
W	ZZ171	WZZ171	Melia azedarach
W	ZZ171	WZZ171	Melia azedarach
W	ZZ171	WZZ171	Melia azedarach
W	ZZ171	WZZ171	Melia azedarach
W	ZZ171	WZZ171	Melia azedarach
W	ZZ171	WZZ171	Melia azedarach
W	ZZ171	WZZ171	Melia azedarach
W	ZZ171	WZZ171	Melia azedarach
W	ZZ171	WZZ171	Melia azedarach
W	ZZ171	WZZ171	Melia azedarach
W	ZZ171	WZZ171	Melia azedarach
W	ZZ171	WZZ171	Melia azedarach
W	ZZ171	WZZ171	Melia azedarach
W	ZZ171	WZZ171	Melia azedarach
W	ZZ171	WZZ171	Melia azedarach
W	ZZ171	WZZ171	Melia azedarach
W	ZZ171	WZZ171	Melia azedarach
W	ZZ171	WZZ171	Melia azedarach
W	ZZ171	WZZ171	Melia azedarach
W	ZZ171	WZZ171	Melia azedarach
W	ZZ171	WZZ171	Melia azedarach
W	ZZ171	WZZ171	Salix matsudana
W	ZZ171	WZZ171	Prunus cerasifera cv. Atropurpurea
W	ZZ171	WZZ171	Prunus cerasifera cv. Atropurpurea
W	ZZ171	WZZ171	Prunus cerasifera cv. Atropurpurea
W	ZZ171	WZZ171	Prunus cerasifera cv. Atropurpurea
W	ZZ171	WZZ171	Prunus cerasifera cv. Atropurpurea
W	ZZ171	WZZ171	Yulania denudata cv. Dahua
W	ZZ171	WZZ171	Yulania denudata cv. Dahua
W	ZZ171	WZZ171	Yulania denudata cv. Dahua
W	ZZ171	WZZ171	Yulania denudata cv. Dahua
W	ZZ171	WZZ171	Yulania denudata cv. Dahua
W	ZZ171	WZZ171	Yulania denudata cv. Dahua
W	ZZ171	WZZ171	Yulania denudata cv. Dahua
W	ZZ171	WZZ171	Yulania denudata cv. Dahua
W	ZZ171	WZZ171	Yulania denudata cv. Dahua
W	ZZ171	WZZ171	Yulania denudata cv. Dahua
W	ZZ171	WZZ171	Yulania denudata cv. Dahua
W	ZZ171	WZZ171	Yulania denudata cv. Dahua
W	ZZ171	WZZ171	Yulania denudata cv. Dahua
W	ZZ171	WZZ171	Yulania denudata cv. Dahua
W	ZZ171	WZZ171	Yulania denudata cv. Dahua
W	ZZ171	WZZ171	Yulania denudata cv. Dahua
W	ZZ171	WZZ171	Yulania denudata cv. Dahua
W	ZZ171	WZZ171	Yulania denudata cv. Dahua
W	ZZ171	WZZ171	Yulania denudata cv. Dahua
W	ZZ171	WZZ171	Yulania denudata cv. Dahua
W	ZZ171	WZZ171	Yulania denudata cv. Dahua
W	ZZ171	WZZ171	Yulania denudata cv. Dahua
W	ZZ171	WZZ171	Yulania denudata cv. Dahua
W	ZZ171	WZZ171	Yulania denudata cv. Dahua
W	ZZ171	WZZ171	Yulania denudata cv. Dahua
W	ZZ171	WZZ171	Yulania denudata cv. Dahua
W	ZZ171	WZZ171	Yulania denudata cv. Dahua
W	ZZ171	WZZ171	Yulania denudata cv. Dahua
W	ZZ171	WZZ171	Yulania denudata cv. Dahua
W	ZZ171	WZZ171	Yulania denudata cv. Dahua
W	ZZ171	WZZ171	Yulania denudata cv. Dahua
W	ZZ171	WZZ171	Yulania denudata cv. Dahua
W	ZZ171	WZZ171	Yulania denudata cv. Dahua
W	ZZ171	WZZ171	Photinia serratifolia
W	ZZ172	WZZ172	Eriobotrya japonica
W	ZZ172	WZZ172	Eriobotrya japonica
W	ZZ172	WZZ172	Lagerstroemia indica
W	ZZ172	WZZ172	Lagerstroemia indica
W	ZZ172	WZZ172	Lagerstroemia indica
W	ZZ172	WZZ172	Lagerstroemia indica
W	ZZ172	WZZ172	Lagerstroemia indica
W	ZZ172	WZZ172	Lagerstroemia indica
W	ZZ172	WZZ172	Lagerstroemia indica
W	ZZ172	WZZ172	Lagerstroemia indica
W	ZZ172	WZZ172	Lagerstroemia indica
W	ZZ172	WZZ172	Lagerstroemia indica
W	ZZ172	WZZ172	Lagerstroemia indica
W	ZZ172	WZZ172	Lagerstroemia indica
W	ZZ172	WZZ172	Lagerstroemia indica
W	ZZ172	WZZ172	Osmanthus fragrans cv. Chenghong Dangui
W	ZZ172	WZZ172	Salix matsudana
W	ZZ173	WZZ173	Photinia serratifolia
W	ZZ173	WZZ173	Photinia serratifolia
W	ZZ173	WZZ173	Photinia serratifolia
W	ZZ173	WZZ173	Photinia serratifolia
W	ZZ173	WZZ173	Photinia serratifolia
W	ZZ173	WZZ173	Photinia serratifolia
W	ZZ173	WZZ173	Photinia serratifolia
W	ZZ173	WZZ173	Photinia serratifolia
W	ZZ173	WZZ173	Photinia serratifolia
W	ZZ173	WZZ173	Photinia serratifolia
W	ZZ173	WZZ173	Photinia serratifolia
W	ZZ173	WZZ173	Photinia serratifolia
W	ZZ173	WZZ173	Photinia serratifolia
W	ZZ173	WZZ173	Photinia serratifolia
W	ZZ173	WZZ173	Photinia serratifolia
W	ZZ173	WZZ173	Photinia serratifolia
W	ZZ173	WZZ173	Photinia serratifolia
W	ZZ173	WZZ173	Salix matsudana
W	ZZ173	WZZ173	Salix matsudana
W	ZZ173	WZZ173	Salix matsudana
W	ZZ173	WZZ173	Salix matsudana
W	ZZ173	WZZ173	Salix matsudana
W	ZZ173	WZZ173	Salix matsudana
W	ZZ173	WZZ173	Salix matsudana
W	ZZ173	WZZ173	Salix matsudana
W	ZZ173	WZZ173	Salix matsudana
W	ZZ173	WZZ173	Salix matsudana
W	ZZ173	WZZ173	Salix matsudana
W	ZZ173	WZZ173	Salix matsudana
W	ZZ173	WZZ173	Salix matsudana
W	ZZ173	WZZ173	Salix matsudana
W	ZZ173	WZZ173	Salix matsudana
W	ZZ173	WZZ173	Salix matsudana
W	ZZ173	WZZ173	Salix matsudana
W	ZZ173	WZZ173	Salix matsudana
W	ZZ173	WZZ173	Salix matsudana
W	ZZ173	WZZ173	Salix matsudana
W	ZZ173	WZZ173	Salix matsudana
W	ZZ173	WZZ173	Salix matsudana
W	ZZ173	WZZ173	Salix matsudana
W	ZZ173	WZZ173	Salix matsudana
W	ZZ173	WZZ173	Salix matsudana
W	ZZ173	WZZ173	Salix matsudana
W	ZZ173	WZZ173	Salix matsudana
W	ZZ173	WZZ173	Salix matsudana
W	ZZ173	WZZ173	Cinnamomum septentrionale
W	ZZ173	WZZ173	Prunus persica
W	ZZ173	WZZ173	Punica granatum
W	ZZ176	WZZ176	Platanus acerifolia
W	ZZ176	WZZ176	Platanus acerifolia
W	ZZ176	WZZ176	Platanus acerifolia
W	ZZ176	WZZ176	Platanus acerifolia
W	ZZ176	WZZ176	Platanus acerifolia
W	ZZ176	WZZ176	Platanus acerifolia
W	ZZ176	WZZ176	Platanus acerifolia
W	ZZ176	WZZ176	Platanus acerifolia
W	ZZ176	WZZ176	Platanus acerifolia
W	ZZ176	WZZ176	Platanus acerifolia
W	ZZ176	WZZ176	Platanus acerifolia
W	ZZ176	WZZ176	Platanus acerifolia
W	ZZ176	WZZ176	Platanus acerifolia
W	ZZ176	WZZ176	Cedrus deodara
W	ZZ176	WZZ176	Cedrus deodara
W	ZZ176	WZZ176	Cedrus deodara
W	ZZ176	WZZ176	Cedrus deodara
W	ZZ176	WZZ176	Cedrus deodara
W	ZZ176	WZZ176	Cedrus deodara
W	ZZ176	WZZ176	Cedrus deodara
W	ZZ176	WZZ176	Cedrus deodara
W	ZZ176	WZZ176	Osmanthus fragrans cv. Chenghong Dangui
W	ZZ176	WZZ176	Lagerstroemia indica
W	ZZ176	WZZ176	Prunus cerasifera cv. Atropurpurea
W	ZZ177	WZZ177	Betula platyphylla
W	ZZ177	WZZ177	Betula platyphylla
W	ZZ177	WZZ177	Betula platyphylla
W	ZZ177	WZZ177	Betula platyphylla
W	ZZ177	WZZ177	Betula platyphylla
W	ZZ177	WZZ177	Betula platyphylla
W	ZZ177	WZZ177	Betula platyphylla
W	ZZ177	WZZ177	Betula platyphylla
W	ZZ177	WZZ177	Betula platyphylla
W	ZZ177	WZZ177	Betula platyphylla
W	ZZ177	WZZ177	Betula platyphylla
W	ZZ177	WZZ177	Betula platyphylla
W	ZZ177	WZZ177	Betula platyphylla
W	ZZ177	WZZ177	Betula platyphylla
W	ZZ177	WZZ177	Betula platyphylla
W	ZZ177	WZZ177	Betula platyphylla
W	ZZ177	WZZ177	Betula platyphylla
W	ZZ177	WZZ177	Betula platyphylla
W	ZZ177	WZZ177	Betula platyphylla
W	ZZ177	WZZ177	Betula platyphylla
W	ZZ177	WZZ177	Betula platyphylla
W	ZZ177	WZZ177	Betula platyphylla
W	ZZ177	WZZ177	Prunus cerasifera cv. Atropurpurea
W	ZZ177	WZZ177	Prunus cerasifera cv. Atropurpurea
W	ZZ177	WZZ177	Prunus cerasifera cv. Atropurpurea
W	ZZ177	WZZ177	Prunus cerasifera cv. Atropurpurea
W	ZZ177	WZZ177	Prunus cerasifera cv. Atropurpurea
W	ZZ177	WZZ177	Prunus cerasifera cv. Atropurpurea
W	ZZ177	WZZ177	Prunus cerasifera cv. Atropurpurea
W	ZZ177	WZZ177	Prunus cerasifera cv. Atropurpurea
W	ZZ177	WZZ177	Prunus cerasifera cv. Atropurpurea
W	ZZ177	WZZ177	Prunus cerasifera cv. Atropurpurea
W	ZZ177	WZZ177	Prunus cerasifera cv. Atropurpurea
W	ZZ177	WZZ177	Prunus cerasifera cv. Atropurpurea
W	ZZ177	WZZ177	Prunus cerasifera cv. Atropurpurea
W	ZZ177	WZZ177	Prunus cerasifera cv. Atropurpurea
W	ZZ177	WZZ177	Prunus cerasifera cv. Atropurpurea
W	ZZ177	WZZ177	Prunus cerasifera cv. Atropurpurea
W	ZZ177	WZZ177	Prunus cerasifera cv. Atropurpurea
W	ZZ177	WZZ177	Prunus cerasifera cv. Atropurpurea
W	ZZ177	WZZ177	Prunus cerasifera cv. Atropurpurea
W	ZZ177	WZZ177	Prunus cerasifera cv. Atropurpurea
W	ZZ177	WZZ177	Prunus cerasifera cv. Atropurpurea
W	ZZ177	WZZ177	Prunus cerasifera cv. Atropurpurea
W	ZZ177	WZZ177	Prunus cerasifera cv. Atropurpurea
W	ZZ177	WZZ177	Ginkgo biloba
W	ZZ177	WZZ177	Ginkgo biloba
W	ZZ177	WZZ177	Ginkgo biloba
W	ZZ177	WZZ177	Prunus serrulata var. lannesiana
W	ZZ178	WZZ178	Cedrus deodara
W	ZZ178	WZZ178	Cedrus deodara
W	ZZ178	WZZ178	Cedrus deodara
W	ZZ178	WZZ178	Cedrus deodara
W	ZZ178	WZZ178	Cedrus deodara
W	ZZ178	WZZ178	Cedrus deodara
W	ZZ178	WZZ178	Cedrus deodara
W	ZZ178	WZZ178	Cedrus deodara
W	ZZ178	WZZ178	Cedrus deodara
W	ZZ178	WZZ178	Cedrus deodara
W	ZZ178	WZZ178	Cedrus deodara
W	ZZ178	WZZ178	Cedrus deodara
W	ZZ178	WZZ178	Cedrus deodara
W	ZZ178	WZZ178	Cedrus deodara
W	ZZ178	WZZ178	Cedrus deodara
W	ZZ178	WZZ178	Cedrus deodara
W	ZZ178	WZZ178	Cedrus deodara
W	ZZ178	WZZ178	Cedrus deodara
W	ZZ178	WZZ178	Cedrus deodara
W	ZZ178	WZZ178	Cedrus deodara
W	ZZ178	WZZ178	Cedrus deodara
W	ZZ178	WZZ178	Prunus cerasifera
W	ZZ178	WZZ178	Photinia serratifolia
W	ZZ179	WZZ179	Eriobotrya japonica
W	ZZ179	WZZ179	Eriobotrya japonica
W	ZZ179	WZZ179	Eriobotrya japonica
W	ZZ179	WZZ179	Eriobotrya japonica
W	ZZ179	WZZ179	Eriobotrya japonica
W	ZZ179	WZZ179	Eriobotrya japonica
W	ZZ179	WZZ179	Eriobotrya japonica
W	ZZ179	WZZ179	Eriobotrya japonica
W	ZZ179	WZZ179	Eriobotrya japonica
W	ZZ179	WZZ179	Eriobotrya japonica
W	ZZ179	WZZ179	Eriobotrya japonica
W	ZZ179	WZZ179	Eriobotrya japonica
W	ZZ179	WZZ179	Eriobotrya japonica
W	ZZ179	WZZ179	Eriobotrya japonica
W	ZZ179	WZZ179	Eriobotrya japonica
W	ZZ179	WZZ179	Eriobotrya japonica
W	ZZ179	WZZ179	Eriobotrya japonica
W	ZZ179	WZZ179	Eriobotrya japonica
W	ZZ179	WZZ179	Eriobotrya japonica
W	ZZ179	WZZ179	Eriobotrya japonica
W	ZZ179	WZZ179	Eriobotrya japonica
W	ZZ179	WZZ179	Eriobotrya japonica
W	ZZ179	WZZ179	Eriobotrya japonica
W	ZZ179	WZZ179	Eriobotrya japonica
W	ZZ179	WZZ179	Eriobotrya japonica
W	ZZ179	WZZ179	Eriobotrya japonica
W	ZZ179	WZZ179	Eriobotrya japonica
W	ZZ179	WZZ179	Eriobotrya japonica
W	ZZ179	WZZ179	Eriobotrya japonica
W	ZZ179	WZZ179	Eriobotrya japonica
W	ZZ179	WZZ179	Eriobotrya japonica
W	ZZ179	WZZ179	Eriobotrya japonica
W	ZZ179	WZZ179	Eriobotrya japonica
W	ZZ179	WZZ179	Eriobotrya japonica
W	ZZ179	WZZ179	Eriobotrya japonica
W	ZZ179	WZZ179	Eriobotrya japonica
W	ZZ179	WZZ179	Eriobotrya japonica
W	ZZ179	WZZ179	Eriobotrya japonica
W	ZZ179	WZZ179	Eriobotrya japonica
W	ZZ179	WZZ179	Eriobotrya japonica
W	ZZ179	WZZ179	Eriobotrya japonica
W	ZZ179	WZZ179	Eriobotrya japonica
W	ZZ179	WZZ179	Eriobotrya japonica
W	ZZ179	WZZ179	Eriobotrya japonica
W	ZZ179	WZZ179	Eriobotrya japonica
W	ZZ179	WZZ179	Eriobotrya japonica
W	ZZ179	WZZ179	Eriobotrya japonica
W	ZZ179	WZZ179	Eriobotrya japonica
W	ZZ179	WZZ179	Eriobotrya japonica
W	ZZ179	WZZ179	Eriobotrya japonica
W	ZZ179	WZZ179	Eriobotrya japonica
W	ZZ179	WZZ179	Eriobotrya japonica
W	ZZ179	WZZ179	Eriobotrya japonica
W	ZZ179	WZZ179	Ginkgo biloba
W	ZZ179	WZZ179	Ginkgo biloba
W	ZZ179	WZZ179	Ginkgo biloba
W	ZZ179	WZZ179	Cercis chinensis
W	ZZ179	WZZ179	Prunus cerasifera cv. Atropurpurea
W	ZZ179	WZZ179	Cedrus deodara
W	ZZ179	WZZ179	Styphnolobium japonicum
W	ZZ180	WZZ180	Salix matsudana
W	ZZ180	WZZ180	Salix matsudana
W	ZZ180	WZZ180	Salix matsudana
W	ZZ180	WZZ180	Salix matsudana
W	ZZ180	WZZ180	Salix matsudana
W	ZZ180	WZZ180	Salix matsudana
W	ZZ180	WZZ180	Salix matsudana
W	ZZ180	WZZ180	Salix matsudana
[truncated: 5,251 more rows]
