# Supplementary material for: Spatial patterns and driving factors of plant diversity along the urban–rural gradient in the context of urbanization in Zhengzhou, China
Source: PeerJ. 2024 Oct 11;12:e18261. doi: 10.7717/peerj.18261 (PMC11472805; doi:10.7717/peerj.18261)
Supplement: Supplemental Information 1 [file peerj-12-18261-s001.zip › Raw data for Wayne diagrams/Family/Herbaceous of the eastern sample zone - Family.csv]

Sample	Family
ZZ016	Violaceae
ZZ016	Plantaginaceae
ZZ016	Asteraceae
ZZ016	Poaceae
ZZ016	Poaceae
ZZ016	Asteraceae
ZZ016	Asteraceae
ZZ016	Asparagaceae
ZZ016	Verbenaceae
ZZ016	Asteraceae
ZZ016	Asteraceae
ZZ016	Fabaceae
ZZ016	Crassulaceae
ZZ016	Poaceae
ZZ016	Ranunculaceae
ZZ016	Rosaceae
ZZ016	Plantaginaceae
ZZ016	Poaceae
ZZ016	Iridaceae
ZZ016	Asparagaceae
ZZ016	Asparagaceae
ZZ021	Asteraceae
ZZ021	Balsaminaceae
ZZ021	Crassulaceae
ZZ021	Lamiaceae
ZZ021	Poaceae
ZZ021	Amaranthaceae
ZZ021	Asparagaceae
ZZ022	Asparagaceae
ZZ022	Poaceae
ZZ022	Poaceae
ZZ022	Asparagaceae
ZZ022	Nymphaeaceae
ZZ022	Typhaceae
ZZ022	Poaceae
ZZ022	Oxalidaceae
ZZ022	Poaceae
ZZ022	Amaranthaceae
ZZ022	Asteraceae
ZZ022	Caryophyllaceae
ZZ022	Polygonaceae
ZZ027	Poaceae
ZZ027	Poaceae
ZZ027	Asteraceae
ZZ027	Poaceae
ZZ027	Polygonaceae
ZZ027	Brassicaceae
ZZ027	Violaceae
ZZ027	Fabaceae
ZZ027	Caryophyllaceae
ZZ027	Vitaceae
ZZ027	Poaceae
ZZ027	Oxalidaceae
ZZ027	Mazaceae
ZZ027	Plantaginaceae
ZZ027	Saxifragaceae
ZZ027	Poaceae
ZZ027	Juncaceae
ZZ027	Asparagaceae
ZZ027	Poaceae
ZZ027	Amaranthaceae
ZZ027	Verbenaceae
ZZ027	Lamiaceae
ZZ027	Poaceae
ZZ027	Asteraceae
ZZ027	Rosaceae
ZZ027	Amaryllidaceae
ZZ028	Verbenaceae
ZZ028	Solanaceae
ZZ028	Asteraceae
ZZ028	Commelinaceae
ZZ028	Geraniaceae
ZZ028	Caryophyllaceae
ZZ028	Poaceae
ZZ028	Araliaceae
ZZ028	Caryophyllaceae
ZZ028	Rosaceae
ZZ028	Asteraceae
ZZ028	Oxalidaceae
ZZ028	Poaceae
ZZ028	Poaceae
ZZ192	Poaceae
ZZ192	Poaceae
ZZ192	Asteraceae
ZZ192	Poaceae
ZZ192	Poaceae
ZZ192	Iridaceae
ZZ202	Rosaceae
ZZ202	Asparagaceae
ZZ202	Rubiaceae
ZZ202	Amaranthaceae
ZZ202	Poaceae
ZZ202	Poaceae
ZZ202	Asteraceae
ZZ202	Solanaceae
ZZ202	Asteraceae
ZZ202	Asteraceae
ZZ245	Vitaceae
ZZ245	Poaceae
ZZ245	Cannabaceae
ZZ245	Asteraceae
ZZ245	Plantaginaceae
ZZ245	Euphorbiaceae
ZZ245	Asparagaceae
ZZ245	Amaryllidaceae
ZZ245	Iridaceae
ZZ245	Asteraceae
ZZ245	Asteraceae
ZZ245	Oxalidaceae
ZZ245	Asteraceae
ZZ245	Asteraceae
ZZ245	Poaceae
ZZ245	Asteraceae
ZZ245	Asteraceae
ZZ247	Rosaceae
ZZ247	Poaceae
ZZ247	Asparagaceae
ZZ247	Convolvulaceae
ZZ247	Rubiaceae
ZZ247	Poaceae
ZZ247	Poaceae
ZZ247	Oxalidaceae
ZZ247	Plantaginaceae
ZZ247	Asteraceae
ZZ247	Fabaceae
ZZ247	Euphorbiaceae
ZZ247	Asteraceae
ZZ247	Plantaginaceae
ZZ251	Poaceae
ZZ251	Oxalidaceae
ZZ251	Asteraceae
ZZ251	Amaranthaceae
ZZ252	Poaceae
ZZ252	Poaceae
ZZ252	Asteraceae
ZZ252	Poaceae
ZZ252	Poaceae
ZZ252	Poaceae
ZZ252	Poaceae
ZZ252	Poaceae
ZZ252	Asparagaceae
ZZ253	Poaceae
ZZ253	Poaceae
ZZ253	Poaceae
ZZ253	Asparagaceae
ZZ253	Iridaceae
ZZ253	Euphorbiaceae
ZZ253	Oxalidaceae
ZZ253	Amaranthaceae
ZZ253	Poaceae
ZZ253	Poaceae
ZZ253	Asphodelaceae
ZZ253	Poaceae
ZZ254	Solanaceae
ZZ254	Asteraceae
ZZ254	Asteraceae
ZZ254	Poaceae
ZZ254	Poaceae
ZZ254	Poaceae
ZZ254	Caryophyllaceae
ZZ254	Amaranthaceae
ZZ254	Asteraceae
ZZ254	Apocynaceae
ZZ254	Oxalidaceae
ZZ254	Asteraceae
ZZ254	Rosaceae
ZZ254	Brassicaceae
ZZ254	Poaceae
ZZ254	Amaranthaceae
ZZ256	Rosaceae
ZZ256	Oxalidaceae
ZZ256	Asparagaceae
ZZ256	Asteraceae
ZZ256	Asteraceae
ZZ256	Rubiaceae
ZZ256	Asteraceae
ZZ256	Caryophyllaceae
ZZ256	Crassulaceae
ZZ256	Poaceae
ZZ256	Asteraceae
ZZ256	Cannabaceae
ZZ256	Amaryllidaceae
ZZ256	Amaranthaceae
ZZ256	Poaceae
ZZ257	Iridaceae
ZZ257	Oxalidaceae
ZZ257	Asparagaceae
ZZ257	Fabaceae
ZZ257	Euphorbiaceae
ZZ257	Poaceae
ZZ257	Asteraceae
ZZ257	Malvaceae
ZZ257	Poaceae
ZZ257	Amaranthaceae
ZZ257	Fabaceae
ZZ257	Asteraceae
ZZ257	Plantaginaceae
ZZ257	Poaceae
ZZ257	Asteraceae
ZZ258	Rosaceae
ZZ258	Fabaceae
ZZ258	Rosaceae
ZZ258	Oxalidaceae
ZZ258	Asparagaceae
ZZ258	Poaceae
ZZ258	Amaranthaceae
ZZ258	Iridaceae
ZZ258	Poaceae
ZZ258	Asteraceae
ZZ258	Poaceae
ZZ258	Vitaceae
ZZ258	Convolvulaceae
ZZ258	Rubiaceae
ZZ258	Asteraceae
ZZ259	Iridaceae
ZZ259	Asparagaceae
ZZ259	Asparagaceae
ZZ259	Poaceae
ZZ259	Oxalidaceae
ZZ259	Poaceae
ZZ259	Amaranthaceae
ZZ259	Plantaginaceae
ZZ259	Amaranthaceae
ZZ259	Poaceae
ZZ259	Cannabaceae
ZZ259	Asteraceae
ZZ259	Asteraceae
ZZ259	Poaceae
ZZ259	Rosaceae
ZZ260	Iridaceae
ZZ260	Asparagaceae
ZZ260	Asteraceae
ZZ260	Rubiaceae
ZZ260	Cannabaceae
ZZ260	Asteraceae
ZZ260	Asteraceae
ZZ260	Plantaginaceae
ZZ260	Euphorbiaceae
ZZ260	Amaranthaceae
ZZ260	Poaceae
ZZ260	Poaceae
ZZ260	Poaceae
ZZ260	Oxalidaceae
ZZ260	Fabaceae
ZZ260	Vitaceae
ZZ260	Convolvulaceae
ZZ261	Iridaceae
ZZ261	Poaceae
ZZ261	Asteraceae
ZZ261	Vitaceae
ZZ261	Asparagaceae
ZZ261	Asteraceae
ZZ261	Plantaginaceae
ZZ261	Poaceae
ZZ261	Euphorbiaceae
ZZ261	Asteraceae
ZZ261	Poaceae
ZZ261	Cucurbitaceae
ZZ261	Asteraceae
ZZ261	Oxalidaceae
ZZ261	Asteraceae
ZZ261	Portulacaceae
ZZ261	Rubiaceae
ZZ261	Poaceae
ZZ261	Asteraceae
ZZ262	Poaceae
ZZ262	Euphorbiaceae
ZZ262	Amaranthaceae
ZZ262	Asteraceae
ZZ262	Oxalidaceae
ZZ262	Asteraceae
ZZ262	Polygonaceae
ZZ262	Plantaginaceae
ZZ263	Iridaceae
ZZ263	Asteraceae
ZZ263	Poaceae
ZZ263	Poaceae
ZZ263	Poaceae
ZZ263	Poaceae
ZZ263	Portulacaceae
ZZ263	Amaranthaceae
ZZ263	Amaranthaceae
ZZ263	Poaceae
ZZ263	Rosaceae
ZZ263	Euphorbiaceae
ZZ263	Asteraceae
ZZ263	Polygonaceae
ZZ263	Asteraceae
ZZ263	Asparagaceae
ZZ263	Amaryllidaceae
ZZ264	Cucurbitaceae
ZZ264	Poaceae
ZZ264	Poaceae
ZZ264	Asparagaceae
ZZ264	Amaranthaceae
ZZ264	Amaranthaceae
ZZ264	Solanaceae
ZZ264	Poaceae
ZZ265	Rosaceae
ZZ265	Fabaceae
ZZ265	Oxalidaceae
ZZ265	Asparagaceae
ZZ265	Asparagaceae
ZZ265	Asteraceae
ZZ265	Asteraceae
ZZ265	Euphorbiaceae
ZZ265	Poaceae
ZZ265	Poaceae
ZZ266	Asparagaceae
ZZ266	Oxalidaceae
ZZ266	Poaceae
ZZ267	Asparagaceae
ZZ267	Amaryllidaceae
ZZ267	Plantaginaceae
ZZ267	Vitaceae
ZZ267	Rosaceae
ZZ267	Poaceae
ZZ267	Euphorbiaceae
ZZ267	Amaranthaceae
ZZ267	Lamiaceae
ZZ267	Asteraceae
ZZ267	Poaceae
ZZ267	Caryophyllaceae
ZZ267	Crassulaceae
ZZ267	Asteraceae
ZZ267	Poaceae
ZZ267	Asteraceae
ZZ267	Rubiaceae
ZZ267	Cannabaceae
ZZ267	Asteraceae
ZZ268	Rosaceae
ZZ268	Asparagaceae
ZZ268	Poaceae
ZZ268	Poaceae
ZZ268	Poaceae
ZZ268	Fabaceae
ZZ268	Oxalidaceae
ZZ268	Euphorbiaceae
ZZ268	Vitaceae
ZZ268	Rubiaceae
ZZ268	Asteraceae
ZZ268	Caryophyllaceae
ZZ268	Poaceae
ZZ269	Iridaceae
ZZ269	Asteraceae
ZZ269	Oxalidaceae
ZZ269	Asteraceae
ZZ269	Poaceae
ZZ269	Onagraceae
ZZ269	Asteraceae
ZZ269	Asteraceae
ZZ269	Asteraceae
ZZ269	Asteraceae
ZZ269	Asparagaceae
ZZ269	Amaranthaceae
ZZ269	Poaceae
ZZ269	Euphorbiaceae
ZZ269	Crassulaceae
ZZ269	Vitaceae
ZZ270	Asparagaceae
ZZ270	Poaceae
ZZ270	Poaceae
ZZ270	Poaceae
ZZ270	Asteraceae
ZZ270	Asteraceae
ZZ270	Poaceae
ZZ271	Bignoniaceae
ZZ271	Asteraceae
ZZ271	Asteraceae
ZZ271	Amaranthaceae
ZZ271	Poaceae
ZZ271	Poaceae
ZZ271	Poaceae
ZZ271	Apocynaceae
ZZ271	Apocynaceae
ZZ271	Geraniaceae
ZZ271	Asparagaceae
ZZ271	Poaceae
ZZ271	Vitaceae
ZZ271	Cannabaceae
ZZ271	Convolvulaceae
ZZ271	Rubiaceae
ZZ271	Poaceae
ZZ272	Solanaceae
ZZ272	Poaceae
ZZ272	Oxalidaceae
ZZ272	Poaceae
ZZ272	Brassicaceae
ZZ272	Amaranthaceae
ZZ272	Amaranthaceae
ZZ272	Rosaceae
ZZ272	Poaceae
ZZ272	Asteraceae
ZZ272	Cannabaceae
ZZ272	Euphorbiaceae
ZZ272	Plantaginaceae
ZZ272	Asteraceae
ZZ272	Asteraceae
ZZ272	Euphorbiaceae
ZZ272	Asteraceae
ZZ272	Asparagaceae
ZZ272	Iridaceae
ZZ282	Asparagaceae
ZZ282	Poaceae
ZZ282	Poaceae
ZZ282	Rubiaceae
ZZ282	Poaceae
ZZ282	Poaceae
ZZ282	Asteraceae
ZZ282	Oxalidaceae
ZZ282	Asteraceae
ZZ282	Euphorbiaceae
ZZ283	Apocynaceae
ZZ283	Araliaceae
ZZ283	Asparagaceae
ZZ283	Oxalidaceae
ZZ283	Poaceae
ZZ283	Poaceae
ZZ283	Vitaceae
ZZ283	Asteraceae
ZZ283	Asteraceae
ZZ283	Asteraceae
ZZ283	Asteraceae
ZZ283	Euphorbiaceae
ZZ283	Plantaginaceae
ZZ283	Poaceae
ZZ283	Poaceae
ZZ283	Asteraceae
ZZ283	Amaranthaceae
ZZ284	Asparagaceae
ZZ284	Iridaceae
ZZ284	Poaceae
ZZ284	Poaceae
ZZ284	Poaceae
ZZ284	Poaceae
ZZ284	Portulacaceae
ZZ284	Plantaginaceae
ZZ284	Rubiaceae
ZZ284	Asteraceae
ZZ284	Asteraceae
ZZ284	Oxalidaceae
ZZ284	Asteraceae
ZZ284	Euphorbiaceae
ZZ284	Amaranthaceae
ZZ285	Oxalidaceae
ZZ285	Fabaceae
ZZ285	Asparagaceae
ZZ285	Poaceae
ZZ285	Asteraceae
ZZ285	Asteraceae
ZZ285	Poaceae
ZZ285	Euphorbiaceae
ZZ285	Amaryllidaceae
ZZ285	Asteraceae
ZZ285	Poaceae
ZZ285	Rubiaceae
ZZ285	Amaranthaceae
ZZ285	Vitaceae
ZZ285	Rosaceae
ZZ285	Asteraceae
ZZ285	Poaceae
ZZ286	Asparagaceae
ZZ286	Iridaceae
ZZ286	Caryophyllaceae
ZZ286	Crassulaceae
ZZ286	Poaceae
ZZ286	Asteraceae
ZZ287	Asparagaceae
ZZ287	Amaryllidaceae
ZZ287	Poaceae
ZZ287	Euphorbiaceae
ZZ287	Poaceae
ZZ287	Asteraceae
ZZ287	Poaceae
ZZ287	Poaceae
ZZ287	Poaceae
ZZ287	Asteraceae
ZZ287	Asteraceae
ZZ297	Poaceae
ZZ297	Poaceae
ZZ297	Caryophyllaceae
ZZ297	Asteraceae
ZZ297	Crassulaceae
ZZ297	Asparagaceae
ZZ297	Asteraceae
ZZ299	Poaceae
ZZ299	Asparagaceae
ZZ299	Amaryllidaceae
ZZ299	Asteraceae
ZZ299	Amaranthaceae
ZZ299	Solanaceae
ZZ299	Iridaceae
ZZ300	Asteraceae
ZZ300	Iridaceae
ZZ300	Asteraceae
ZZ300	Violaceae
ZZ300	Asteraceae
ZZ300	Amaranthaceae
ZZ300	Euphorbiaceae
ZZ300	Poaceae
ZZ300	Asparagaceae
ZZ300	Amaranthaceae
ZZ300	Poaceae
ZZ300	Asteraceae
ZZ300	Plantaginaceae
ZZ301	Poaceae
ZZ301	Cannabaceae
ZZ301	Amaranthaceae
ZZ301	Asteraceae
ZZ301	Asteraceae
ZZ301	Polygonaceae
ZZ301	Onagraceae
ZZ301	Asteraceae
ZZ301	Asteraceae
ZZ301	Caryophyllaceae
ZZ301	Boraginaceae
ZZ301	Brassicaceae
ZZ301	Poaceae
ZZ301	Asteraceae
ZZ301	Asteraceae
ZZ301	Poaceae
ZZ301	Poaceae
ZZ301	Asteraceae
ZZ301	Poaceae
ZZ301	Poaceae
ZZ301	Poaceae
ZZ301	Plantaginaceae
ZZ301	Asteraceae
ZZ305	Rosaceae
ZZ305	Poaceae
ZZ305	Poaceae
ZZ305	Asteraceae
ZZ305	Asteraceae
ZZ305	Asteraceae
ZZ305	Plantaginaceae
ZZ305	Caryophyllaceae
ZZ305	Onagraceae
ZZ305	Poaceae
ZZ305	Poaceae
ZZ305	Amaranthaceae
ZZ305	Poaceae
ZZ305	Cannabaceae
ZZ305	Poaceae
ZZ305	Asparagaceae
ZZ305	Asteraceae
ZZ305	Geraniaceae
ZZ305	Asteraceae
ZZ305	Asteraceae
ZZ306	Asparagaceae
ZZ306	Poaceae
ZZ306	Cyperaceae
ZZ306	Iridaceae
ZZ306	Poaceae
ZZ306	Asteraceae
ZZ306	Solanaceae
ZZ306	Cannabaceae
ZZ306	Asteraceae
ZZ306	Cucurbitaceae
ZZ306	Amaranthaceae
ZZ306	Amaranthaceae
ZZ306	Asteraceae
ZZ306	Asteraceae
ZZ306	Convolvulaceae
ZZ306	Amaranthaceae
ZZ306	Asteraceae
ZZ306	Asteraceae
ZZ306	Scrophulariaceae
ZZ306	Vitaceae
ZZ306	Geraniaceae
ZZ307	Rosaceae
ZZ307	Oxalidaceae
ZZ307	Plantaginaceae
ZZ307	Asteraceae
ZZ307	Asteraceae
ZZ307	Iridaceae
ZZ307	Poaceae
ZZ307	Asteraceae
ZZ307	Poaceae
ZZ307	Polygonaceae
ZZ307	Rosaceae
ZZ307	Onagraceae
ZZ307	Poaceae
ZZ307	Asteraceae
ZZ307	Asteraceae
ZZ307	Poaceae
ZZ307	Poaceae
ZZ307	Lamiaceae
ZZ308	Poaceae
ZZ308	Oxalidaceae
ZZ308	Convolvulaceae
ZZ308	Asparagaceae
ZZ308	Poaceae
ZZ308	Oxalidaceae
ZZ308	Plantaginaceae
ZZ308	Plantaginaceae
ZZ308	Vitaceae
ZZ308	Asteraceae
ZZ325	Poaceae
ZZ325	Asteraceae
ZZ325	Poaceae
ZZ325	Poaceae
ZZ325	Asteraceae
ZZ325	Asteraceae
ZZ325	Oxalidaceae
ZZ325	Asteraceae
ZZ325	Euphorbiaceae
ZZ326	Iridaceae
ZZ326	Asparagaceae
ZZ326	Amaranthaceae
ZZ326	Poaceae
ZZ326	Plantaginaceae
ZZ326	Solanaceae
ZZ326	Asteraceae
ZZ326	Poaceae
ZZ326	Asteraceae
ZZ326	Asteraceae
ZZ327	Poaceae
ZZ327	Crassulaceae
ZZ327	Plantaginaceae
ZZ327	Poaceae
ZZ327	Cyperaceae
ZZ327	Lythraceae
ZZ327	Asteraceae
ZZ327	Portulacaceae
ZZ327	Asteraceae
ZZ327	Asteraceae
ZZ327	Asparagaceae
ZZ327	Oxalidaceae
ZZ327	Poaceae
ZZ331	Asparagaceae
ZZ331	Oxalidaceae
ZZ332	Poaceae
ZZ332	Fabaceae
ZZ332	Oxalidaceae
ZZ332	Poaceae
ZZ332	Poaceae
ZZ332	Euphorbiaceae
ZZ332	Amaranthaceae
ZZ332	Vitaceae
ZZ332	Polygonaceae
