# Supplementary material for: Spatial patterns and driving factors of plant diversity along the urban–rural gradient in the context of urbanization in Zhengzhou, China
Source: PeerJ. 2024 Oct 11;12:e18261. doi: 10.7717/peerj.18261 (PMC11472805; doi:10.7717/peerj.18261)
Supplement: Supplemental Information 1 [file peerj-12-18261-s001.zip › Raw data for Wayne diagrams/Family/Herbaceous of the southern sample zone - Family.csv]

Sample	Family
ZZ025	Poaceae
ZZ026	Solanaceae
ZZ026	Asparagaceae
ZZ026	Poaceae
ZZ026	Vitaceae
ZZ026	Asteraceae
ZZ026	Poaceae
ZZ026	Plantaginaceae
ZZ026	Oxalidaceae
ZZ026	Asteraceae
ZZ026	Lamiaceae
ZZ026	Poaceae
ZZ026	Poaceae
ZZ026	Poaceae
ZZ026	Amaranthaceae
ZZ026	Balsaminaceae
ZZ026	Asteraceae
ZZ026	Asteraceae
ZZ026	Caryophyllaceae
ZZ026	Poaceae
ZZ026	Lamiaceae
ZZ031	Poaceae
ZZ031	Euphorbiaceae
ZZ031	Oxalidaceae
ZZ031	Asteraceae
ZZ031	Poaceae
ZZ031	Convolvulaceae
ZZ031	Cyperaceae
ZZ031	Poaceae
ZZ031	Asteraceae
ZZ031	Asteraceae
ZZ031	Asteraceae
ZZ031	Poaceae
ZZ031	Asparagaceae
ZZ031	Asparagaceae
ZZ031	Asteraceae
ZZ032	Vitaceae
ZZ032	Poaceae
ZZ032	Asteraceae
ZZ032	Asteraceae
ZZ032	Apocynaceae
ZZ033	Poaceae
ZZ033	Asparagaceae
ZZ033	Polygonaceae
ZZ033	Amaranthaceae
ZZ033	Euphorbiaceae
ZZ033	Euphorbiaceae
ZZ033	Asteraceae
ZZ033	Asteraceae
ZZ034	Phytolaccaceae
ZZ034	Solanaceae
ZZ034	Oxalidaceae
ZZ034	Asparagaceae
ZZ034	Poaceae
ZZ034	Poaceae
ZZ034	Asteraceae
ZZ034	Solanaceae
ZZ034	Asteraceae
ZZ034	Convolvulaceae
ZZ034	Caryophyllaceae
ZZ034	Cannabaceae
ZZ034	Amaranthaceae
ZZ034	Euphorbiaceae
ZZ034	Convolvulaceae
ZZ034	Poaceae
ZZ037	Amaranthaceae
ZZ037	Asteraceae
ZZ037	Poaceae
ZZ038	Amaranthaceae
ZZ038	Euphorbiaceae
ZZ038	Oxalidaceae
ZZ038	Solanaceae
ZZ038	Amaranthaceae
ZZ038	Solanaceae
ZZ038	Poaceae
ZZ038	Asteraceae
ZZ038	Vitaceae
ZZ038	Asteraceae
ZZ038	Geraniaceae
ZZ038	Asteraceae
ZZ038	Poaceae
ZZ038	Poaceae
ZZ038	Fabaceae
ZZ038	Onagraceae
ZZ039	Rosaceae
ZZ039	Oxalidaceae
ZZ039	Asparagaceae
ZZ039	Poaceae
ZZ039	Poaceae
ZZ039	Poaceae
ZZ039	Asteraceae
ZZ040	Asparagaceae
ZZ040	Oxalidaceae
ZZ040	Poaceae
ZZ040	Euphorbiaceae
ZZ040	Rubiaceae
ZZ040	Poaceae
ZZ040	Poaceae
ZZ040	Amaranthaceae
ZZ040	Fabaceae
ZZ040	Poaceae
ZZ042	Amaranthaceae
ZZ042	Poaceae
ZZ042	Amaranthaceae
ZZ042	Poaceae
ZZ042	Asparagaceae
ZZ042	Saxifragaceae
ZZ042	Asteraceae
ZZ042	Asteraceae
ZZ042	Asteraceae
ZZ042	Asteraceae
ZZ042	Asteraceae
ZZ042	Brassicaceae
ZZ042	Amaranthaceae
ZZ042	Asteraceae
ZZ042	Cyperaceae
ZZ042	Polygonaceae
ZZ042	Caryophyllaceae
ZZ042	Asteraceae
ZZ042	Amaranthaceae
ZZ042	Polygonaceae
ZZ042	Asteraceae
ZZ043	Amaranthaceae
ZZ043	Asparagaceae
ZZ043	Oxalidaceae
ZZ043	Vitaceae
ZZ043	Apocynaceae
ZZ043	Solanaceae
ZZ043	Portulacaceae
ZZ043	Asteraceae
ZZ043	Asteraceae
ZZ043	Iridaceae
ZZ043	Asteraceae
ZZ043	Poaceae
ZZ044	Celastraceae
ZZ044	Poaceae
ZZ044	Poaceae
ZZ044	Poaceae
ZZ044	Oxalidaceae
ZZ044	Caryophyllaceae
ZZ044	Vitaceae
ZZ044	Amaranthaceae
ZZ044	Asteraceae
ZZ044	Asteraceae
ZZ044	Polygonaceae
ZZ044	Poaceae
ZZ044	Polygonaceae
ZZ044	Malvaceae
ZZ044	Poaceae
ZZ044	Poaceae
ZZ045	Poaceae
ZZ045	Oxalidaceae
ZZ045	Asparagaceae
ZZ045	Euphorbiaceae
ZZ045	Asteraceae
ZZ045	Lamiaceae
ZZ046	Sapindaceae
ZZ046	Sapindaceae
ZZ046	Sapindaceae
ZZ046	Sapindaceae
ZZ046	Sapindaceae
ZZ046	Oxalidaceae
ZZ046	Asparagaceae
ZZ047	Sapindaceae
ZZ047	Asteraceae
ZZ047	Asparagaceae
ZZ047	Poaceae
ZZ047	Asteraceae
ZZ047	Plantaginaceae
ZZ047	Poaceae
ZZ047	Euphorbiaceae
ZZ047	Oxalidaceae
ZZ047	Asteraceae
ZZ049	Iridaceae
ZZ049	Poaceae
ZZ049	Poaceae
ZZ049	Asteraceae
ZZ049	Amaranthaceae
ZZ049	Asteraceae
ZZ049	Cyperaceae
ZZ049	Oxalidaceae
ZZ049	Fabaceae
ZZ049	Asteraceae
ZZ049	Solanaceae
ZZ049	Asteraceae
ZZ049	Vitaceae
ZZ050	Solanaceae
ZZ050	Asparagaceae
ZZ050	Poaceae
ZZ050	Asteraceae
ZZ050	Poaceae
ZZ050	Oxalidaceae
ZZ050	Nyctaginaceae
ZZ050	Asparagaceae
ZZ050	Balsaminaceae
ZZ050	Amaranthaceae
ZZ051	Solanaceae
ZZ051	Cannabaceae
ZZ051	Poaceae
ZZ051	Rubiaceae
ZZ051	Amaranthaceae
ZZ051	Euphorbiaceae
ZZ051	Poaceae
ZZ051	Asteraceae
ZZ051	Oxalidaceae
ZZ051	Solanaceae
ZZ051	Asteraceae
ZZ051	Amaranthaceae
ZZ051	Asparagaceae
ZZ051	Asteraceae
ZZ051	Amaryllidaceae
ZZ051	Solanaceae
ZZ051	Asteraceae
ZZ051	Poaceae
ZZ052	Poaceae
ZZ052	Asteraceae
ZZ052	Asteraceae
ZZ052	Asparagaceae
ZZ052	Fabaceae
ZZ052	Asteraceae
ZZ052	Asteraceae
ZZ052	Asteraceae
ZZ052	Rubiaceae
ZZ052	Poaceae
ZZ052	Poaceae
ZZ052	Poaceae
ZZ052	Poaceae
ZZ052	Amaranthaceae
ZZ054	Cannabaceae
ZZ054	Asteraceae
ZZ054	Amaranthaceae
ZZ054	Poaceae
ZZ054	Poaceae
ZZ055	Rosaceae
ZZ055	Asteraceae
ZZ055	Poaceae
ZZ055	Asteraceae
ZZ055	Poaceae
ZZ055	Poaceae
ZZ055	Poaceae
ZZ055	Asteraceae
ZZ055	Poaceae
ZZ055	Asparagaceae
ZZ056	Poaceae
ZZ056	Cannabaceae
ZZ056	Asteraceae
ZZ056	Asteraceae
ZZ056	Asteraceae
ZZ056	Asteraceae
ZZ056	Amaranthaceae
ZZ056	Asteraceae
ZZ056	Amaranthaceae
ZZ056	Euphorbiaceae
ZZ056	Asteraceae
ZZ056	Asparagaceae
ZZ056	Asteraceae
ZZ056	Poaceae
ZZ057	Poaceae
ZZ057	Asparagaceae
ZZ057	Amaryllidaceae
ZZ057	Cannabaceae
ZZ057	Asteraceae
ZZ057	Poaceae
ZZ057	Rubiaceae
ZZ057	Asteraceae
ZZ057	Poaceae
ZZ060	Asparagaceae
ZZ060	Poaceae
ZZ060	Oxalidaceae
ZZ060	Asteraceae
ZZ061	Asteraceae
ZZ061	Asteraceae
ZZ061	Asteraceae
ZZ061	Poaceae
ZZ062	Asteraceae
ZZ062	Amaranthaceae
ZZ062	Asparagaceae
ZZ062	Rubiaceae
ZZ062	Asteraceae
ZZ062	Asteraceae
ZZ062	Asteraceae
ZZ062	Asteraceae
ZZ062	Asteraceae
ZZ062	Solanaceae
ZZ062	Asteraceae
ZZ062	Asteraceae
ZZ062	Asteraceae
ZZ062	Asteraceae
ZZ062	Oxalidaceae
ZZ062	Poaceae
ZZ062	Poaceae
ZZ062	Plantaginaceae
ZZ063	Poaceae
ZZ063	Asteraceae
ZZ063	Asteraceae
ZZ063	Asteraceae
ZZ063	Poaceae
ZZ063	Amaranthaceae
ZZ063	Poaceae
ZZ063	Poaceae
ZZ063	Oxalidaceae
ZZ063	Cannabaceae
ZZ063	Asteraceae
ZZ063	Amaranthaceae
ZZ063	Rubiaceae
ZZ063	Plantaginaceae
ZZ063	Asteraceae
ZZ064	Poaceae
ZZ064	Poaceae
ZZ064	Amaranthaceae
ZZ064	Asteraceae
ZZ064	Asteraceae
ZZ064	Oxalidaceae
ZZ064	Poaceae
ZZ064	Geraniaceae
ZZ064	Rubiaceae
ZZ064	Iridaceae
ZZ064	Poaceae
ZZ064	Poaceae
ZZ148	Asteraceae
ZZ148	Rubiaceae
ZZ148	Solanaceae
ZZ148	Geraniaceae
ZZ148	Asteraceae
ZZ148	Poaceae
ZZ148	Asteraceae
ZZ148	Verbenaceae
ZZ148	Malvaceae
ZZ148	Amaranthaceae
ZZ148	Iridaceae
ZZ148	Vitaceae
ZZ148	Crassulaceae
ZZ148	Plantaginaceae
ZZ148	Oxalidaceae
ZZ148	Portulacaceae
ZZ148	Asteraceae
ZZ148	Poaceae
ZZ148	Poaceae
ZZ237	Asparagaceae
ZZ237	Solanaceae
ZZ237	Poaceae
ZZ237	Poaceae
ZZ237	Poaceae
ZZ237	Oxalidaceae
ZZ237	Asparagaceae
ZZ237	Rubiaceae
ZZ237	Poaceae
ZZ237	Euphorbiaceae
ZZ237	Euphorbiaceae
ZZ237	Plantaginaceae
ZZ237	Asteraceae
ZZ237	Asteraceae
ZZ237	Poaceae
ZZ237	Poaceae
ZZ237	Convolvulaceae
ZZ237	Asteraceae
ZZ237	Asteraceae
ZZ323	Asparagaceae
ZZ323	Poaceae
ZZ323	Fabaceae
ZZ323	Asteraceae
ZZ323	Poaceae
ZZ323	Oxalidaceae
ZZ323	Geraniaceae
ZZ323	Fabaceae
ZZ323	Asteraceae
ZZ323	Amaranthaceae
ZZ323	Asteraceae
ZZ323	Asteraceae
ZZ323	Asteraceae
ZZ324	Poaceae
ZZ324	Poaceae
ZZ324	Poaceae
ZZ324	Poaceae
ZZ324	Asteraceae
ZZ324	Onagraceae
ZZ324	Asteraceae
ZZ324	Amaranthaceae
ZZ324	Oxalidaceae
ZZ324	Asparagaceae
ZZ324	Amaryllidaceae
ZZ324	Plantaginaceae
ZZ324	Poaceae
ZZ324	Euphorbiaceae
ZZ324	Polygonaceae
ZZ324	Asteraceae
ZZ324	Asteraceae
ZZ324	Cucurbitaceae
ZZ324	Rubiaceae
ZZ324	Rosaceae
ZZ324	Vitaceae
ZZ324	Asteraceae
ZZ324	Asteraceae
ZZ324	Iridaceae
ZZ324	Asphodelaceae
ZZ333	Convolvulaceae
ZZ333	Poaceae
ZZ333	Rubiaceae
ZZ333	Poaceae
ZZ333	Asteraceae
ZZ333	Asteraceae
ZZ333	Asteraceae
ZZ333	Asteraceae
ZZ333	Asteraceae
ZZ333	Cyperaceae
ZZ333	Rosaceae
ZZ333	Caryophyllaceae
ZZ333	Fabaceae
ZZ333	Apiaceae
ZZ333	Oxalidaceae
ZZ334	Poaceae
ZZ334	Poaceae
ZZ334	Poaceae
ZZ334	Amaranthaceae
ZZ334	Poaceae
ZZ334	Caryophyllaceae
ZZ334	Asparagaceae
ZZ334	Oxalidaceae
ZZ335	Rosaceae
ZZ335	Poaceae
ZZ335	Asteraceae
ZZ335	Poaceae
ZZ335	Asteraceae
ZZ335	Poaceae
ZZ335	Poaceae
ZZ335	Asparagaceae
ZZ335	Oxalidaceae
ZZ336	Asparagaceae
ZZ336	Cyperaceae
ZZ336	Poaceae
ZZ336	Poaceae
ZZ336	Iridaceae
ZZ336	Lamiaceae
ZZ337	Polygonaceae
ZZ337	Cannabaceae
ZZ337	Poaceae
ZZ337	Amaranthaceae
ZZ337	Asteraceae
ZZ337	Asteraceae
ZZ337	Cyperaceae
ZZ337	Poaceae
ZZ337	Asteraceae
ZZ337	Amaranthaceae
ZZ337	Plantaginaceae
ZZ337	Onagraceae
