# Supplementary material for: Spatial patterns and driving factors of plant diversity along the urban–rural gradient in the context of urbanization in Zhengzhou, China
Source: PeerJ. 2024 Oct 11;12:e18261. doi: 10.7717/peerj.18261 (PMC11472805; doi:10.7717/peerj.18261)
Supplement: Supplemental Information 1 [file peerj-12-18261-s001.zip › Raw data for Wayne diagrams/Family/Herbaceous of the western sample zone - Family.csv]

Sample	Family
ZZ005	Asteraceae
ZZ005	Asteraceae
ZZ005	Amaranthaceae
ZZ005	Asteraceae
ZZ005	Amaranthaceae
ZZ006	Rosaceae
ZZ006	Asphodelaceae
ZZ006	Caryophyllaceae
ZZ006	Crassulaceae
ZZ006	Apocynaceae
ZZ006	Asphodelaceae
ZZ006	Iridaceae
ZZ006	Lythraceae
ZZ006	Lamiaceae
ZZ006	Vitaceae
ZZ006	Asteraceae
ZZ006	Asteraceae
ZZ006	Rubiaceae
ZZ006	Poaceae
ZZ006	Oxalidaceae
ZZ006	Poaceae
ZZ006	Poaceae
ZZ006	Asteraceae
ZZ006	Asparagaceae
ZZ006	Poaceae
ZZ006	Asparagaceae
ZZ006	Asteraceae
ZZ006	Amaranthaceae
ZZ006	Lamiaceae
ZZ006	Araliaceae
ZZ006	Rosaceae
ZZ006	Asteraceae
ZZ011	Amaranthaceae
ZZ011	Asteraceae
ZZ011	Poaceae
ZZ011	Asparagaceae
ZZ011	Poaceae
ZZ012	Asparagaceae
ZZ012	Asteraceae
ZZ012	Oxalidaceae
ZZ012	Poaceae
ZZ012	Amaranthaceae
ZZ012	Asteraceae
ZZ012	Asteraceae
ZZ012	Asteraceae
ZZ012	Violaceae
ZZ012	Poaceae
ZZ012	Juncaceae
ZZ012	Rosaceae
ZZ012	Balsaminaceae
ZZ012	Solanaceae
ZZ012	Poaceae
ZZ017	Acanthaceae
ZZ017	Verbenaceae
ZZ017	Asteraceae
ZZ017	Hydrangeaceae
ZZ017	Asparagaceae
ZZ017	Campanulaceae
ZZ017	Asparagaceae
ZZ017	Asparagaceae
ZZ017	Asteraceae
ZZ017	Asteraceae
ZZ017	Iridaceae
ZZ017	Asteraceae
ZZ017	Begoniaceae
ZZ017	Onagraceae
ZZ017	Solanaceae
ZZ017	Saxifragaceae
ZZ017	Poaceae
ZZ018	Poaceae
ZZ018	Begoniaceae
ZZ018	Hydrangeaceae
ZZ018	Caryophyllaceae
ZZ018	Lamiaceae
ZZ018	Asteraceae
ZZ018	Poaceae
ZZ018	Onagraceae
ZZ018	Poaceae
ZZ019	Vitaceae
ZZ019	Poaceae
ZZ020	Asteraceae
ZZ020	Polygonaceae
ZZ020	Violaceae
ZZ020	Plantaginaceae
ZZ020	Asteraceae
ZZ020	Poaceae
ZZ020	Brassicaceae
ZZ020	Verbenaceae
ZZ020	Amaranthaceae
ZZ020	Poaceae
ZZ020	Poaceae
ZZ020	Poaceae
ZZ020	Apocynaceae
ZZ020	Verbenaceae
ZZ020	Solanaceae
ZZ020	Caryophyllaceae
ZZ020	Poaceae
ZZ020	Poaceae
ZZ020	Poaceae
ZZ030	Poaceae
ZZ030	Asteraceae
ZZ030	Asteraceae
ZZ030	Poaceae
ZZ030	Asteraceae
ZZ030	Asteraceae
ZZ030	Plantaginaceae
ZZ030	Solanaceae
ZZ030	Asparagaceae
ZZ030	Poaceae
ZZ030	Oxalidaceae
ZZ041	Poaceae
ZZ041	Plantaginaceae
ZZ041	Asteraceae
ZZ041	Poaceae
ZZ041	Poaceae
ZZ041	Oxalidaceae
ZZ041	Asteraceae
ZZ041	Amaranthaceae
ZZ041	Cannabaceae
ZZ041	Polygonaceae
ZZ041	Malvaceae
ZZ041	Asteraceae
ZZ041	Asteraceae
ZZ041	Rosaceae
ZZ041	Poaceae
ZZ041	Solanaceae
ZZ131	Poaceae
ZZ131	Asparagaceae
ZZ131	Amaranthaceae
ZZ131	Asphodelaceae
ZZ131	Rosaceae
ZZ131	Cyperaceae
ZZ131	Asteraceae
ZZ131	Poaceae
ZZ131	Oxalidaceae
ZZ131	Crassulaceae
ZZ131	Asteraceae
ZZ131	Poaceae
ZZ151	Vitaceae
ZZ151	Asparagaceae
ZZ151	Oxalidaceae
ZZ151	Asteraceae
ZZ151	Poaceae
ZZ151	Poaceae
ZZ151	Solanaceae
ZZ151	Poaceae
ZZ151	Poaceae
ZZ151	Poaceae
ZZ151	Amaranthaceae
ZZ151	Asteraceae
ZZ151	Apocynaceae
ZZ151	Poaceae
ZZ151	Convolvulaceae
ZZ151	Lamiaceae
ZZ151	Plantaginaceae
ZZ152	Rosaceae
ZZ152	Cannabaceae
ZZ152	Poaceae
ZZ152	Oxalidaceae
ZZ152	Poaceae
ZZ152	Lamiaceae
ZZ152	Poaceae
ZZ152	Balsaminaceae
ZZ152	Euphorbiaceae
ZZ152	Asteraceae
ZZ152	Asteraceae
ZZ152	Asteraceae
ZZ152	Portulacaceae
ZZ152	Amaranthaceae
ZZ157	Oxalidaceae
ZZ157	Amaranthaceae
ZZ157	Rubiaceae
ZZ157	Asteraceae
ZZ157	Asteraceae
ZZ157	Poaceae
ZZ157	Poaceae
ZZ158	Oxalidaceae
ZZ158	Amaranthaceae
ZZ158	Rubiaceae
ZZ158	Asteraceae
ZZ158	Asteraceae
ZZ158	Poaceae
ZZ158	Poaceae
ZZ159	Amaranthaceae
ZZ159	Asparagaceae
ZZ159	Asteraceae
ZZ159	Asteraceae
ZZ159	Poaceae
ZZ159	Poaceae
ZZ159	Asteraceae
ZZ159	Asteraceae
ZZ159	Cyperaceae
ZZ159	Asteraceae
ZZ159	Asteraceae
ZZ159	Asteraceae
ZZ159	Rubiaceae
ZZ160	Asparagaceae
ZZ160	Poaceae
ZZ160	Asteraceae
ZZ160	Poaceae
ZZ160	Violaceae
ZZ160	Cyperaceae
ZZ160	Asteraceae
ZZ161	Celastraceae
ZZ161	Cyperaceae
ZZ161	Poaceae
ZZ161	Ranunculaceae
ZZ161	Amaranthaceae
ZZ161	Asteraceae
ZZ161	Asteraceae
ZZ161	Oxalidaceae
ZZ161	Plantaginaceae
ZZ161	Asteraceae
ZZ161	Asteraceae
ZZ161	Convolvulaceae
ZZ161	Lythraceae
ZZ161	Poaceae
ZZ161	Typhaceae
ZZ161	Asteraceae
ZZ163	Asparagaceae
ZZ163	Poaceae
ZZ163	Oxalidaceae
ZZ163	Solanaceae
ZZ163	Asteraceae
ZZ163	Poaceae
ZZ163	Cyperaceae
ZZ163	Poaceae
ZZ163	Poaceae
ZZ163	Poaceae
ZZ164	Poaceae
ZZ164	Poaceae
ZZ164	Asteraceae
ZZ164	Poaceae
ZZ164	Caryophyllaceae
ZZ164	Asteraceae
ZZ164	Poaceae
ZZ164	Plantaginaceae
ZZ164	Amaranthaceae
ZZ164	Poaceae
ZZ164	Cannabaceae
ZZ167	Poaceae
ZZ167	Poaceae
ZZ167	Asteraceae
ZZ167	Poaceae
ZZ167	Asteraceae
ZZ167	Urticaceae
ZZ167	Caryophyllaceae
ZZ167	Amaranthaceae
ZZ167	Portulacaceae
ZZ167	Asteraceae
ZZ167	Poaceae
ZZ167	Amaranthaceae
ZZ168	Asteraceae
ZZ168	Poaceae
ZZ168	Poaceae
ZZ168	Poaceae
ZZ168	Poaceae
ZZ168	Poaceae
ZZ168	Oxalidaceae
ZZ169	Poaceae
ZZ169	Poaceae
ZZ169	Poaceae
ZZ169	Boraginaceae
ZZ169	Poaceae
ZZ169	Poaceae
ZZ169	Polygonaceae
ZZ169	Asteraceae
ZZ170	Vitaceae
ZZ170	Asteraceae
ZZ170	Poaceae
ZZ170	Asteraceae
ZZ171	Asteraceae
ZZ171	Rubiaceae
ZZ171	Verbenaceae
ZZ171	Amaranthaceae
ZZ171	Linderniaceae
ZZ172	Asteraceae
ZZ172	Asteraceae
ZZ172	Asteraceae
ZZ172	Asteraceae
ZZ172	Poaceae
ZZ172	Asparagaceae
ZZ173	Poaceae
ZZ173	Asteraceae
ZZ173	Cannabaceae
ZZ173	Poaceae
ZZ173	Amaranthaceae
ZZ173	Apocynaceae
ZZ173	Polygonaceae
ZZ173	Asteraceae
ZZ176	Poaceae
ZZ176	Cannabaceae
ZZ176	Apocynaceae
ZZ176	Vitaceae
ZZ176	Poaceae
ZZ176	Amaranthaceae
ZZ177	Amaranthaceae
ZZ177	Oxalidaceae
ZZ177	Poaceae
ZZ177	Poaceae
ZZ177	Poaceae
ZZ177	Asteraceae
ZZ177	Asteraceae
ZZ177	Cyperaceae
ZZ178	Poaceae
ZZ178	Poaceae
ZZ178	Poaceae
ZZ178	Cyperaceae
ZZ178	Asteraceae
ZZ179	Poaceae
ZZ179	Fabaceae
ZZ179	Poaceae
ZZ179	Asteraceae
ZZ179	Geraniaceae
ZZ179	Apocynaceae
ZZ179	Plantaginaceae
ZZ180	Apocynaceae
ZZ180	Poaceae
ZZ180	Cannabaceae
ZZ180	Poaceae
ZZ180	Asteraceae
ZZ180	Poaceae
ZZ180	Asteraceae
ZZ180	Cyperaceae
ZZ180	Asteraceae
ZZ180	Asteraceae
ZZ180	Asteraceae
ZZ180	Oxalidaceae
ZZ184	Berberidaceae
ZZ184	Asteraceae
ZZ184	Poaceae
ZZ184	Cyperaceae
ZZ184	Asteraceae
ZZ184	Asteraceae
ZZ184	Fabaceae
ZZ187	Asparagaceae
ZZ187	Poaceae
ZZ187	Asteraceae
ZZ188	Poaceae
ZZ188	Convolvulaceae
ZZ188	Poaceae
ZZ188	Poaceae
ZZ189	Poaceae
ZZ189	Portulacaceae
ZZ189	Amaranthaceae
ZZ189	Cyperaceae
ZZ189	Brassicaceae
ZZ189	Asparagaceae
ZZ189	Iridaceae
ZZ342	Asparagaceae
ZZ342	Amaranthaceae
ZZ342	Asparagaceae
ZZ342	Polygonaceae
ZZ342	Asteraceae
ZZ342	Poaceae
ZZ342	Asteraceae
ZZ342	Poaceae
ZZ342	Boraginaceae
ZZ342	Amaranthaceae
ZZ342	Asteraceae
ZZ342	Poaceae
ZZ342	Dioscoreaceae
ZZ342	Oxalidaceae
ZZ342	Solanaceae
ZZ343	Amaranthaceae
ZZ343	Poaceae
ZZ343	Asteraceae
ZZ343	Oxalidaceae
ZZ343	Poaceae
ZZ343	Solanaceae
ZZ343	Lamiaceae
ZZ343	Cyperaceae
ZZ343	Asteraceae
ZZ343	Dioscoreaceae
ZZ343	Asparagaceae
ZZ343	Vitaceae
ZZ343	Apocynaceae
ZZ343	Asteraceae
ZZ344	Oxalidaceae
ZZ344	Poaceae
ZZ344	Poaceae
ZZ344	Poaceae
ZZ344	Hypericaceae
ZZ344	Asparagaceae
ZZ345	Amaranthaceae
ZZ345	Asteraceae
ZZ345	Poaceae
ZZ345	Oxalidaceae
ZZ345	Poaceae
ZZ345	Asteraceae
ZZ345	Poaceae
ZZ345	Mazaceae
ZZ345	Caprifoliaceae
ZZ345	Polygonaceae
ZZ345	Amaranthaceae
ZZ345	Lamiaceae
ZZ345	Iridaceae
ZZ345	Crassulaceae
ZZ345	Asteraceae
ZZ345	Asparagaceae
ZZ345	Rosaceae
