# Supplementary material for: Spatial patterns and driving factors of plant diversity along the urban–rural gradient in the context of urbanization in Zhengzhou, China
Source: PeerJ. 2024 Oct 11;12:e18261. doi: 10.7717/peerj.18261 (PMC11472805; doi:10.7717/peerj.18261)
Supplement: Supplemental Information 1 [file peerj-12-18261-s001.zip › Raw data for Wayne diagrams/Family/Herbaceous plants of the northern sample zone - Family.csv]

Sample	Family
ZZ002	Oleaceae
ZZ002	Oleaceae
ZZ002	Fabaceae
ZZ002	Fabaceae
ZZ002	Fabaceae
ZZ002	Pittosporaceae
ZZ002	Rosaceae
ZZ002	Buxaceae
ZZ002	Celastraceae
ZZ002	Cupressaceae
ZZ002	Hamamelidaceae
ZZ002	Rosaceae
ZZ002	Celastraceae
ZZ002	Buxaceae
ZZ002	Pittosporaceae
ZZ002	Oleaceae
ZZ002	Oleaceae
ZZ002	Berberidaceae
ZZ003	Oleaceae
ZZ003	Oleaceae
ZZ003	Oleaceae
ZZ003	Oleaceae
ZZ003	Oleaceae
ZZ003	Oleaceae
ZZ003	Oleaceae
ZZ003	Oleaceae
ZZ003	Oleaceae
ZZ003	Rosaceae
ZZ003	Buxaceae
ZZ003	Rosaceae
ZZ003	Celastraceae
ZZ003	Pittosporaceae
ZZ003	Berberidaceae
ZZ003	Musaceae
ZZ004	Rosaceae
ZZ004	Garryaceae
ZZ004	Buxaceae
ZZ004	Oleaceae
ZZ004	Pittosporaceae
ZZ004	Rosaceae
ZZ004	Pittosporaceae
ZZ004	Berberidaceae
ZZ004	Asparagaceae
ZZ004	Araliaceae
ZZ007	Rosaceae
ZZ007	Rosaceae
ZZ007	Rosaceae
ZZ007	Rosaceae
ZZ007	Rosaceae
ZZ007	Rosaceae
ZZ007	Rosaceae
ZZ007	Pittosporaceae
ZZ007	Buxaceae
ZZ007	Rosaceae
ZZ007	Celastraceae
ZZ007	Rosaceae
ZZ007	Hamamelidaceae
ZZ007	Rosaceae
ZZ007	Pittosporaceae
ZZ008	Arecaceae
ZZ008	Arecaceae
ZZ008	Arecaceae
ZZ008	Cupressaceae
ZZ008	Rosaceae
ZZ008	Oleaceae
ZZ008	Oleaceae
ZZ008	Oleaceae
ZZ008	Oleaceae
ZZ008	Berberidaceae
ZZ008	Paeoniaceae
ZZ008	Pittosporaceae
ZZ008	Rosaceae
ZZ008	Celastraceae
ZZ008	Celastraceae
ZZ008	Rosaceae
ZZ008	Calycanthaceae
ZZ008	Oleaceae
ZZ008	Buxaceae
ZZ008	Solanaceae
ZZ008	Rosaceae
ZZ008	Rosaceae
ZZ009	Rosaceae
ZZ009	Oleaceae
ZZ009	Rosaceae
ZZ009	Salicaceae
ZZ010	Oleaceae
ZZ010	Oleaceae
ZZ010	Buxaceae
ZZ010	Buxaceae
ZZ010	Rosaceae
ZZ010	Celastraceae
ZZ010	Oleaceae
ZZ010	Fabaceae
ZZ010	Malvaceae
ZZ010	Berberidaceae
ZZ010	Rosaceae
ZZ010	Lythraceae
ZZ010	Celastraceae
ZZ010	Oleaceae
ZZ010	Lythraceae
ZZ013	Hamamelidaceae
ZZ013	Rosaceae
ZZ013	Buxaceae
ZZ013	Celastraceae
ZZ013	Buxaceae
ZZ013	Rosaceae
ZZ014	Buxaceae
ZZ014	Oleaceae
ZZ014	Rosaceae
ZZ014	Rosaceae
ZZ014	Rosaceae
ZZ014	Buxaceae
ZZ015	Buxaceae
ZZ015	Rosaceae
ZZ015	Hamamelidaceae
ZZ015	Pittosporaceae
ZZ015	Viburnaceae
ZZ015	Araliaceae
ZZ015	Berberidaceae
ZZ015	Oleaceae
ZZ015	Rosaceae
ZZ065	Rosaceae
ZZ065	Ericaceae
ZZ065	Hamamelidaceae
ZZ065	Oleaceae
ZZ065	Rosaceae
ZZ065	Rubiaceae
ZZ065	Oleaceae
ZZ065	Hamamelidaceae
ZZ065	Rosaceae
ZZ065	Pittosporaceae
ZZ065	Buxaceae
ZZ065	Hypericaceae
ZZ065	Berberidaceae
ZZ066	Rosaceae
ZZ066	Rosaceae
ZZ066	Rosaceae
ZZ066	Rosaceae
ZZ066	Rosaceae
ZZ066	Rosaceae
ZZ066	Viburnaceae
ZZ066	Viburnaceae
ZZ066	Viburnaceae
ZZ066	Viburnaceae
ZZ066	Viburnaceae
ZZ066	Viburnaceae
ZZ066	Viburnaceae
ZZ066	Viburnaceae
ZZ066	Viburnaceae
ZZ066	Viburnaceae
ZZ066	Viburnaceae
ZZ066	Oleaceae
ZZ066	Oleaceae
ZZ066	Oleaceae
ZZ066	Oleaceae
ZZ066	Oleaceae
ZZ066	Oleaceae
ZZ066	Oleaceae
ZZ066	Oleaceae
ZZ066	Oleaceae
ZZ066	Oleaceae
ZZ066	Oleaceae
ZZ066	Rosaceae
ZZ066	Buxaceae
ZZ066	Berberidaceae
ZZ066	Oleaceae
ZZ066	Oleaceae
ZZ066	Rosaceae
ZZ066	Araliaceae
ZZ066	Araliaceae
ZZ074	Oleaceae
ZZ074	Oleaceae
ZZ074	Oleaceae
ZZ074	Oleaceae
ZZ074	Oleaceae
ZZ074	Rosaceae
ZZ074	Rosaceae
ZZ074	Buxaceae
ZZ074	Oleaceae
ZZ074	Asparagaceae
ZZ074	Celastraceae
ZZ074	Berberidaceae
ZZ074	Cupressaceae
ZZ075	Rosaceae
ZZ075	Rosaceae
ZZ075	Rosaceae
ZZ075	Rosaceae
ZZ075	Rosaceae
ZZ075	Rosaceae
ZZ075	Rosaceae
ZZ075	Buxaceae
ZZ075	Rosaceae
ZZ075	Rosaceae
ZZ075	Buxaceae
ZZ075	Araliaceae
ZZ076	Oleaceae
ZZ076	Buxaceae
ZZ076	Pittosporaceae
ZZ076	Rosaceae
ZZ079	Pinaceae
ZZ079	Oleaceae
ZZ079	Oleaceae
ZZ079	Oleaceae
ZZ079	Oleaceae
ZZ079	Oleaceae
ZZ079	Araliaceae
ZZ079	Hamamelidaceae
ZZ079	Berberidaceae
ZZ079	Oleaceae
ZZ079	Pittosporaceae
ZZ079	Rosaceae
ZZ079	Buxaceae
ZZ079	Oleaceae
ZZ079	Oleaceae
ZZ079	Rosaceae
ZZ080	Pinaceae
ZZ080	Pinaceae
ZZ080	Pinaceae
ZZ080	Pinaceae
ZZ080	Pinaceae
ZZ080	Pinaceae
ZZ080	Pinaceae
ZZ080	Pinaceae
ZZ080	Pinaceae
ZZ080	Pinaceae
ZZ080	Pinaceae
ZZ080	Pinaceae
ZZ080	Pinaceae
ZZ080	Pinaceae
ZZ080	Pinaceae
ZZ080	Pinaceae
ZZ080	Pinaceae
ZZ080	Pinaceae
ZZ080	Pinaceae
ZZ080	Pinaceae
ZZ080	Pinaceae
ZZ080	Pinaceae
ZZ080	Pinaceae
ZZ080	Pinaceae
ZZ080	Oleaceae
ZZ080	Oleaceae
ZZ080	Oleaceae
ZZ080	Oleaceae
ZZ080	Oleaceae
ZZ080	Oleaceae
ZZ080	Pittosporaceae
ZZ080	Buxaceae
ZZ080	Aquifoliaceae
ZZ080	Berberidaceae
ZZ080	Rosaceae
ZZ080	Oleaceae
ZZ080	Cupressaceae
ZZ080	Asparagaceae
ZZ099	Oleaceae
ZZ099	Oleaceae
ZZ099	Oleaceae
ZZ099	Oleaceae
ZZ099	Oleaceae
ZZ099	Oleaceae
ZZ099	Oleaceae
ZZ099	Oleaceae
ZZ099	Oleaceae
ZZ099	Oleaceae
ZZ099	Oleaceae
ZZ099	Oleaceae
ZZ099	Oleaceae
ZZ099	Oleaceae
ZZ099	Oleaceae
ZZ099	Oleaceae
ZZ099	Oleaceae
ZZ099	Oleaceae
ZZ099	Oleaceae
ZZ099	Oleaceae
ZZ099	Oleaceae
ZZ099	Oleaceae
ZZ099	Oleaceae
ZZ099	Oleaceae
ZZ099	Oleaceae
ZZ099	Rosaceae
ZZ099	Rosaceae
ZZ099	Rosaceae
ZZ099	Rosaceae
ZZ099	Rosaceae
ZZ099	Rosaceae
ZZ099	Rosaceae
ZZ099	Rosaceae
ZZ099	Rosaceae
ZZ099	Buxaceae
ZZ099	Rosaceae
ZZ099	Oleaceae
ZZ099	Buxaceae
ZZ099	Pittosporaceae
ZZ099	Rosaceae
ZZ104	Salicaceae
ZZ104	Salicaceae
ZZ104	Salicaceae
ZZ104	Salicaceae
ZZ104	Salicaceae
ZZ104	Rosaceae
ZZ104	Oleaceae
ZZ104	Buxaceae
ZZ104	Celastraceae
ZZ104	Berberidaceae
ZZ105	Oleaceae
ZZ105	Rosaceae
ZZ106	Oleaceae
ZZ106	Oleaceae
ZZ106	Oleaceae
ZZ106	Oleaceae
ZZ106	Oleaceae
ZZ106	Oleaceae
ZZ106	Oleaceae
ZZ106	Oleaceae
ZZ106	Oleaceae
ZZ106	Oleaceae
ZZ106	Oleaceae
ZZ106	Salicaceae
ZZ106	Salicaceae
ZZ106	Salicaceae
ZZ106	Salicaceae
ZZ106	Celastraceae
ZZ106	Rosaceae
ZZ106	Buxaceae
ZZ106	Berberidaceae
ZZ113	Buxaceae
ZZ113	Pinaceae
ZZ114	Oleaceae
ZZ114	Oleaceae
ZZ114	Arecaceae
ZZ114	Rosaceae
ZZ114	Araliaceae
ZZ114	Oleaceae
ZZ114	Viburnaceae
ZZ114	Rosaceae
ZZ114	Buxaceae
ZZ114	Pittosporaceae
ZZ115	Salicaceae
ZZ115	Salicaceae
ZZ115	Salicaceae
ZZ115	Salicaceae
ZZ115	Salicaceae
ZZ115	Salicaceae
ZZ115	Salicaceae
ZZ115	Salicaceae
ZZ115	Salicaceae
ZZ115	Salicaceae
ZZ115	Salicaceae
ZZ115	Buxaceae
ZZ115	Rosaceae
ZZ115	Buxaceae
ZZ115	Celastraceae
ZZ116	Rosaceae
ZZ116	Rosaceae
ZZ116	Oleaceae
ZZ116	Buxaceae
ZZ116	Buxaceae
ZZ116	Rosaceae
ZZ116	Rosaceae
ZZ117	Rosaceae
ZZ117	Rosaceae
ZZ117	Rosaceae
ZZ117	Aquifoliaceae
ZZ117	Pittosporaceae
ZZ117	Moraceae
ZZ122	Rosaceae
ZZ122	Lythraceae
ZZ122	Lythraceae
ZZ122	Lythraceae
ZZ122	Lythraceae
ZZ122	Lythraceae
ZZ122	Lythraceae
ZZ122	Rosaceae
ZZ122	Rosaceae
ZZ122	Rosaceae
ZZ122	Rosaceae
ZZ122	Rosaceae
ZZ122	Rosaceae
ZZ122	Rosaceae
ZZ122	Rosaceae
ZZ122	Rosaceae
ZZ122	Fabaceae
ZZ122	Fabaceae
ZZ122	Celastraceae
ZZ122	Oleaceae
ZZ122	Hamamelidaceae
ZZ122	Buxaceae
ZZ122	Rosaceae
ZZ122	Buxaceae
ZZ122	Oleaceae
ZZ122	Berberidaceae
ZZ122	Celastraceae
ZZ122	Celastraceae
ZZ122	Viburnaceae
ZZ123	Rosaceae
ZZ123	Rosaceae
ZZ123	Rosaceae
ZZ123	Rosaceae
ZZ123	Rosaceae
ZZ123	Rosaceae
ZZ123	Rosaceae
ZZ123	Rosaceae
ZZ123	Rosaceae
ZZ123	Rosaceae
ZZ123	Rosaceae
ZZ123	Rosaceae
ZZ123	Rosaceae
ZZ123	Rosaceae
ZZ123	Rosaceae
ZZ123	Rosaceae
ZZ123	Rosaceae
ZZ123	Rosaceae
ZZ123	Rosaceae
ZZ123	Rosaceae
ZZ123	Rosaceae
ZZ123	Rosaceae
ZZ123	Rosaceae
ZZ123	Rosaceae
ZZ123	Rosaceae
ZZ123	Rosaceae
ZZ123	Rosaceae
ZZ123	Lythraceae
ZZ123	Lythraceae
ZZ123	Lythraceae
ZZ123	Lythraceae
ZZ123	Lythraceae
ZZ123	Lythraceae
ZZ123	Lythraceae
ZZ123	Lythraceae
ZZ123	Lythraceae
ZZ123	Lythraceae
ZZ123	Lythraceae
ZZ123	Lythraceae
ZZ123	Lythraceae
ZZ123	Lythraceae
ZZ123	Viburnaceae
ZZ123	Viburnaceae
ZZ123	Viburnaceae
ZZ123	Viburnaceae
ZZ123	Viburnaceae
ZZ123	Viburnaceae
ZZ123	Viburnaceae
ZZ123	Viburnaceae
ZZ123	Rosaceae
ZZ123	Buxaceae
ZZ128	Cupressaceae
ZZ128	Buxaceae
ZZ128	Oleaceae
ZZ128	Oleaceae
ZZ128	Buxaceae
ZZ128	Rosaceae
ZZ128	Berberidaceae
ZZ129	Pinaceae
ZZ129	Pinaceae
ZZ129	Pinaceae
ZZ129	Pinaceae
ZZ129	Pinaceae
ZZ129	Pinaceae
ZZ129	Pinaceae
ZZ129	Pinaceae
ZZ129	Rosaceae
ZZ129	Rosaceae
ZZ129	Rosaceae
ZZ129	Rosaceae
ZZ129	Viburnaceae
ZZ129	Oleaceae
ZZ129	Rosaceae
ZZ129	Rosaceae
ZZ129	Celastraceae
ZZ129	Rosaceae
ZZ129	Pittosporaceae
ZZ129	Berberidaceae
ZZ129	Buxaceae
ZZ130	Celastraceae
ZZ130	Rosaceae
ZZ130	Buxaceae
ZZ130	Rosaceae
ZZ136	Pinaceae
ZZ136	Pinaceae
ZZ136	Pinaceae
ZZ136	Pinaceae
ZZ136	Sapindaceae
ZZ136	Viburnaceae
ZZ136	Rosaceae
ZZ136	Buxaceae
ZZ136	Rosaceae
ZZ136	Oleaceae
ZZ136	Berberidaceae
ZZ140	Rosaceae
ZZ140	Rosaceae
ZZ140	Rosaceae
ZZ140	Rosaceae
ZZ140	Rosaceae
ZZ140	Rosaceae
ZZ140	Rosaceae
ZZ140	Rosaceae
ZZ140	Rosaceae
ZZ140	Rosaceae
ZZ140	Rosaceae
ZZ140	Rosaceae
ZZ140	Rosaceae
ZZ140	Rosaceae
ZZ140	Rosaceae
ZZ140	Rosaceae
ZZ140	Rosaceae
ZZ140	Lythraceae
ZZ140	Lythraceae
ZZ140	Lythraceae
ZZ140	Viburnaceae
ZZ140	Viburnaceae
ZZ140	Fabaceae
ZZ140	Fabaceae
ZZ140	Buxaceae
ZZ140	Oleaceae
ZZ140	Pittosporaceae
ZZ140	Celastraceae
ZZ166	Rosaceae
ZZ166	Rosaceae
ZZ166	Rosaceae
ZZ166	Rosaceae
ZZ166	Rosaceae
ZZ166	Rosaceae
ZZ166	Rosaceae
ZZ166	Rosaceae
ZZ166	Rosaceae
ZZ166	Rosaceae
ZZ166	Rosaceae
ZZ166	Rosaceae
ZZ166	Rosaceae
ZZ166	Rosaceae
ZZ166	Rosaceae
ZZ166	Rosaceae
ZZ166	Rosaceae
ZZ166	Rosaceae
ZZ166	Rosaceae
ZZ166	Rosaceae
ZZ166	Rosaceae
ZZ166	Rosaceae
ZZ166	Rosaceae
ZZ166	Rosaceae
ZZ166	Celastraceae
ZZ166	Rosaceae
ZZ166	Buxaceae
ZZ166	Buxaceae
ZZ166	Pinaceae
ZZ166	Rosaceae
ZZ190	Oleaceae
ZZ190	Oleaceae
ZZ190	Oleaceae
ZZ190	Oleaceae
ZZ190	Oleaceae
ZZ190	Oleaceae
ZZ190	Oleaceae
ZZ190	Oleaceae
ZZ190	Oleaceae
ZZ190	Oleaceae
ZZ190	Oleaceae
ZZ190	Oleaceae
ZZ190	Oleaceae
ZZ190	Oleaceae
ZZ190	Oleaceae
ZZ190	Oleaceae
ZZ190	Oleaceae
ZZ190	Oleaceae
ZZ190	Oleaceae
ZZ190	Oleaceae
ZZ190	Oleaceae
ZZ190	Oleaceae
ZZ190	Oleaceae
ZZ190	Oleaceae
ZZ190	Oleaceae
ZZ190	Oleaceae
ZZ190	Oleaceae
ZZ190	Oleaceae
ZZ190	Rosaceae
ZZ190	Rosaceae
ZZ190	Rosaceae
ZZ190	Pittosporaceae
ZZ190	Araliaceae
ZZ190	Celastraceae
ZZ190	Berberidaceae
ZZ190	Oleaceae
ZZ190	Rosaceae
ZZ194	Magnoliaceae
ZZ194	Oleaceae
ZZ194	Oleaceae
ZZ194	Oleaceae
ZZ194	Cupressaceae
ZZ194	Oleaceae
ZZ194	Oleaceae
ZZ194	Celastraceae
ZZ200	Salicaceae
ZZ200	Salicaceae
ZZ200	Salicaceae
ZZ200	Salicaceae
ZZ200	Oleaceae
ZZ200	Oleaceae
ZZ200	Oleaceae
ZZ200	Cupressaceae
ZZ200	Celastraceae
ZZ207	Buxaceae
ZZ207	Oleaceae
ZZ207	Arecaceae
ZZ207	Vitaceae
ZZ215	Rosaceae
ZZ215	Rosaceae
ZZ215	Rosaceae
ZZ215	Rosaceae
ZZ215	Rosaceae
ZZ215	Rosaceae
ZZ215	Rosaceae
ZZ215	Rosaceae
ZZ215	Rosaceae
ZZ215	Rosaceae
ZZ215	Rosaceae
ZZ215	Buxaceae
ZZ215	Celastraceae
ZZ215	Cupressaceae
ZZ215	Buxaceae
ZZ215	Araliaceae
ZZ216	Oleaceae
ZZ216	Rosaceae
ZZ216	Hamamelidaceae
ZZ216	Rosaceae
ZZ216	Berberidaceae
ZZ216	Celastraceae
ZZ216	Berberidaceae
ZZ216	Oleaceae
ZZ217	Rosaceae
ZZ217	Oleaceae
ZZ217	Rosaceae
ZZ217	Buxaceae
ZZ218	Rosaceae
ZZ218	Rosaceae
ZZ218	Rosaceae
ZZ218	Rosaceae
ZZ218	Rosaceae
ZZ218	Rosaceae
ZZ218	Berberidaceae
ZZ218	Oleaceae
ZZ218	Rosaceae
ZZ218	Cupressaceae
ZZ218	Pittosporaceae
ZZ218	Rosaceae
ZZ218	Tamaricaceae
ZZ230	Rosaceae
ZZ230	Rosaceae
ZZ230	Rosaceae
ZZ230	Rosaceae
ZZ230	Rosaceae
ZZ230	Rosaceae
ZZ230	Rosaceae
ZZ230	Rosaceae
ZZ230	Rosaceae
ZZ230	Rosaceae
ZZ230	Rosaceae
ZZ230	Rosaceae
ZZ230	Rosaceae
ZZ230	Rosaceae
ZZ230	Rosaceae
ZZ230	Rosaceae
ZZ230	Rosaceae
ZZ230	Lythraceae
ZZ230	Lythraceae
ZZ230	Fabaceae
ZZ230	Fabaceae
ZZ230	Oleaceae
ZZ230	Buxaceae
ZZ230	Celastraceae
ZZ230	Rosaceae
ZZ230	Araliaceae
ZZ230	Rosaceae
ZZ230	Rosaceae
ZZ235	Buxaceae
ZZ235	Oleaceae
ZZ235	Rosaceae
ZZ235	Buxaceae
ZZ235	Oleaceae
ZZ235	Celastraceae
ZZ236	Rosaceae
ZZ236	Rosaceae
ZZ236	Rosaceae
ZZ236	Rosaceae
ZZ236	Rosaceae
ZZ236	Rosaceae
ZZ236	Rosaceae
ZZ236	Rosaceae
ZZ236	Rosaceae
ZZ236	Rosaceae
ZZ236	Rosaceae
ZZ236	Rosaceae
ZZ236	Rosaceae
ZZ236	Rosaceae
ZZ236	Rosaceae
ZZ236	Rosaceae
ZZ236	Rosaceae
ZZ236	Rosaceae
ZZ236	Rosaceae
ZZ236	Rosaceae
ZZ236	Rosaceae
ZZ236	Salicaceae
ZZ239	Oleaceae
ZZ239	Oleaceae
ZZ239	Oleaceae
ZZ239	Oleaceae
ZZ239	Oleaceae
ZZ239	Oleaceae
ZZ239	Oleaceae
ZZ239	Oleaceae
ZZ239	Oleaceae
ZZ239	Oleaceae
ZZ239	Oleaceae
ZZ239	Oleaceae
ZZ239	Oleaceae
ZZ239	Oleaceae
ZZ239	Oleaceae
ZZ239	Oleaceae
ZZ239	Oleaceae
ZZ239	Oleaceae
ZZ239	Oleaceae
ZZ239	Oleaceae
ZZ239	Oleaceae
ZZ239	Oleaceae
ZZ239	Oleaceae
ZZ239	Oleaceae
ZZ239	Oleaceae
ZZ239	Oleaceae
ZZ239	Oleaceae
ZZ239	Oleaceae
ZZ239	Oleaceae
ZZ239	Oleaceae
ZZ239	Oleaceae
ZZ239	Oleaceae
ZZ239	Oleaceae
ZZ239	Oleaceae
ZZ239	Oleaceae
ZZ239	Oleaceae
ZZ239	Oleaceae
ZZ239	Oleaceae
ZZ239	Oleaceae
ZZ239	Oleaceae
ZZ239	Oleaceae
ZZ239	Oleaceae
ZZ239	Oleaceae
ZZ239	Oleaceae
ZZ239	Oleaceae
ZZ239	Oleaceae
ZZ239	Oleaceae
ZZ239	Oleaceae
ZZ239	Oleaceae
ZZ239	Oleaceae
ZZ239	Oleaceae
ZZ239	Oleaceae
ZZ239	Oleaceae
ZZ239	Oleaceae
ZZ239	Oleaceae
ZZ239	Oleaceae
ZZ239	Oleaceae
ZZ239	Oleaceae
ZZ239	Oleaceae
ZZ239	Oleaceae
ZZ239	Oleaceae
ZZ239	Oleaceae
ZZ239	Oleaceae
ZZ239	Oleaceae
ZZ239	Oleaceae
ZZ239	Pittosporaceae
ZZ239	Rosaceae
ZZ239	Rosaceae
ZZ239	Celastraceae
ZZ239	Buxaceae
ZZ248	Salicaceae
ZZ248	Salicaceae
ZZ248	Salicaceae
ZZ248	Salicaceae
ZZ248	Pittosporaceae
ZZ248	Celastraceae
ZZ248	Berberidaceae
ZZ248	Araliaceae
ZZ249	Fabaceae
ZZ249	Fabaceae
ZZ249	Fabaceae
ZZ249	Fabaceae
ZZ249	Fabaceae
ZZ249	Fabaceae
ZZ249	Pittosporaceae
ZZ249	Thymelaeaceae
ZZ249	Bignoniaceae
ZZ249	Buxaceae
ZZ249	Rosaceae
ZZ249	Rosaceae
ZZ249	Oleaceae
ZZ249	Sapindaceae
ZZ249	Aquifoliaceae
ZZ249	Berberidaceae
ZZ249	Rosaceae
ZZ328	Oleaceae
ZZ328	Oleaceae
ZZ328	Oleaceae
ZZ328	Oleaceae
ZZ328	Oleaceae
ZZ328	Oleaceae
ZZ328	Oleaceae
ZZ328	Oleaceae
ZZ328	Oleaceae
ZZ328	Oleaceae
ZZ328	Oleaceae
ZZ328	Oleaceae
ZZ328	Oleaceae
ZZ328	Buxaceae
ZZ328	Rosaceae
ZZ329	Rosaceae
ZZ329	Rosaceae
ZZ329	Rosaceae
ZZ329	Rosaceae
ZZ329	Rosaceae
ZZ329	Rosaceae
ZZ329	Rosaceae
ZZ329	Rosaceae
ZZ329	Rosaceae
ZZ329	Rosaceae
ZZ329	Rosaceae
ZZ329	Rosaceae
ZZ329	Rosaceae
ZZ329	Rosaceae
ZZ329	Rosaceae
ZZ329	Rosaceae
ZZ329	Rosaceae
ZZ329	Rosaceae
ZZ329	Rosaceae
ZZ329	Rosaceae
ZZ329	Rosaceae
ZZ329	Rosaceae
ZZ329	Rosaceae
ZZ329	Rosaceae
ZZ329	Rosaceae
ZZ329	Rosaceae
ZZ329	Rosaceae
ZZ329	Rosaceae
ZZ329	Rosaceae
ZZ329	Rosaceae
ZZ329	Rosaceae
ZZ329	Rosaceae
ZZ329	Rosaceae
ZZ329	Rosaceae
ZZ329	Rosaceae
ZZ329	Rosaceae
ZZ329	Rosaceae
ZZ329	Rosaceae
ZZ329	Rosaceae
ZZ329	Rosaceae
ZZ329	Rosaceae
ZZ329	Rosaceae
ZZ329	Oleaceae
ZZ329	Aquifoliaceae
ZZ329	Hamamelidaceae
ZZ329	Oleaceae
ZZ329	Oleaceae
ZZ329	Celastraceae
ZZ329	Rosaceae
ZZ330	Oleaceae
ZZ330	Oleaceae
ZZ330	Oleaceae
ZZ330	Oleaceae
ZZ330	Oleaceae
ZZ330	Oleaceae
ZZ330	Oleaceae
ZZ330	Oleaceae
ZZ330	Rosaceae
ZZ330	Rosaceae
ZZ330	Rosaceae
ZZ330	Lythraceae
ZZ330	Rosaceae
ZZ330	Celastraceae
ZZ330	Rosaceae
ZZ330	Rosaceae
ZZ330	Vitaceae
