# Supplementary material for: Spatial patterns and driving factors of plant diversity along the urban–rural gradient in the context of urbanization in Zhengzhou, China
Source: PeerJ. 2024 Oct 11;12:e18261. doi: 10.7717/peerj.18261 (PMC11472805; doi:10.7717/peerj.18261)
Supplement: Supplemental Information 1 [file peerj-12-18261-s001.zip › Raw data for Wayne diagrams/Family/Shrubs of the eastern sample zone - Family.csv]

Sample	Family
ZZ016	Rosaceae
ZZ016	Rosaceae
ZZ016	Rosaceae
ZZ016	Rosaceae
ZZ016	Rosaceae
ZZ016	Rosaceae
ZZ016	Rosaceae
ZZ016	Rosaceae
ZZ016	Caprifoliaceae
ZZ016	Oleaceae
ZZ016	Aquifoliaceae
ZZ016	Hamamelidaceae
ZZ016	Araliaceae
ZZ016	Celastraceae
ZZ016	Berberidaceae
ZZ016	Pittosporaceae
ZZ016	Lythraceae
ZZ016	Oleaceae
ZZ021	Rosaceae
ZZ021	Rosaceae
ZZ021	Moraceae
ZZ021	Oleaceae
ZZ021	Rosaceae
ZZ021	Rosaceae
ZZ022	Rosaceae
ZZ022	Rosaceae
ZZ022	Rosaceae
ZZ022	Rosaceae
ZZ022	Rosaceae
ZZ022	Buxaceae
ZZ022	Celastraceae
ZZ022	Oleaceae
ZZ022	Buxaceae
ZZ022	Rosaceae
ZZ022	Lythraceae
ZZ022	Apocynaceae
ZZ022	Asparagaceae
ZZ022	Fabaceae
ZZ022	Buxaceae
ZZ022	Rosaceae
ZZ027	Rosaceae
ZZ027	Rosaceae
ZZ027	Rosaceae
ZZ027	Rosaceae
ZZ027	Rosaceae
ZZ027	Rosaceae
ZZ027	Rosaceae
ZZ027	Buxaceae
ZZ027	Buxaceae
ZZ027	Aquifoliaceae
ZZ027	Oleaceae
ZZ027	Hamamelidaceae
ZZ027	Lythraceae
ZZ027	Oleaceae
ZZ027	Berberidaceae
ZZ027	Oleaceae
ZZ027	Oleaceae
ZZ027	Rosaceae
ZZ028	Rosaceae
ZZ028	Rosaceae
ZZ028	Rosaceae
ZZ028	Rosaceae
ZZ028	Rosaceae
ZZ028	Rosaceae
ZZ028	Fabaceae
ZZ028	Fabaceae
ZZ028	Fabaceae
ZZ028	Oleaceae
ZZ028	Cycadaceae
ZZ028	Oleaceae
ZZ028	Hamamelidaceae
ZZ028	Oleaceae
ZZ028	Oleaceae
ZZ028	Ericaceae
ZZ028	Buxaceae
ZZ028	Rosaceae
ZZ028	Rosaceae
ZZ192	Pittosporaceae
ZZ192	Rosaceae
ZZ192	Cupressaceae
ZZ192	Rosaceae
ZZ192	Rosaceae
ZZ192	Rosaceae
ZZ192	Oleaceae
ZZ202	Fabaceae
ZZ202	Fabaceae
ZZ202	Fabaceae
ZZ202	Fabaceae
ZZ202	Fabaceae
ZZ202	Rosaceae
ZZ202	Celastraceae
ZZ202	Pittosporaceae
ZZ202	Rosaceae
ZZ245	Oleaceae
ZZ245	Oleaceae
ZZ245	Oleaceae
ZZ245	Oleaceae
ZZ245	Oleaceae
ZZ245	Oleaceae
ZZ245	Oleaceae
ZZ245	Oleaceae
ZZ245	Oleaceae
ZZ245	Oleaceae
ZZ245	Oleaceae
ZZ245	Oleaceae
ZZ245	Oleaceae
ZZ245	Oleaceae
ZZ245	Oleaceae
ZZ245	Oleaceae
ZZ245	Oleaceae
ZZ245	Oleaceae
ZZ245	Oleaceae
ZZ245	Oleaceae
ZZ245	Oleaceae
ZZ245	Pittosporaceae
ZZ245	Buxaceae
ZZ245	Oleaceae
ZZ245	Caprifoliaceae
ZZ245	Berberidaceae
ZZ247	Rosaceae
ZZ247	Rosaceae
ZZ247	Rosaceae
ZZ247	Rosaceae
ZZ247	Rosaceae
ZZ247	Rosaceae
ZZ247	Rosaceae
ZZ247	Rosaceae
ZZ247	Rosaceae
ZZ247	Rosaceae
ZZ247	Rosaceae
ZZ247	Rosaceae
ZZ247	Rosaceae
ZZ247	Rosaceae
ZZ247	Rosaceae
ZZ247	Rosaceae
ZZ247	Rosaceae
ZZ247	Rosaceae
ZZ247	Rosaceae
ZZ247	Rosaceae
ZZ247	Rosaceae
ZZ247	Rosaceae
ZZ247	Rosaceae
ZZ247	Rosaceae
ZZ247	Rosaceae
ZZ247	Rosaceae
ZZ247	Rosaceae
ZZ247	Rosaceae
ZZ247	Pittosporaceae
ZZ247	Rosaceae
ZZ247	Rosaceae
ZZ247	Rosaceae
ZZ251	Pinaceae
ZZ251	Pinaceae
ZZ251	Pinaceae
ZZ251	Pinaceae
ZZ251	Pinaceae
ZZ251	Pinaceae
ZZ251	Pinaceae
ZZ251	Pinaceae
ZZ251	Pinaceae
ZZ251	Pinaceae
ZZ251	Pinaceae
ZZ251	Pinaceae
ZZ251	Pinaceae
ZZ251	Rosaceae
ZZ251	Rosaceae
ZZ251	Rosaceae
ZZ251	Rosaceae
ZZ251	Oleaceae
ZZ251	Oleaceae
ZZ251	Oleaceae
ZZ251	Celastraceae
ZZ251	Buxaceae
ZZ252	Rosaceae
ZZ252	Rosaceae
ZZ252	Buxaceae
ZZ253	Rosaceae
ZZ253	Rosaceae
ZZ253	Rosaceae
ZZ253	Rosaceae
ZZ253	Rosaceae
ZZ253	Oleaceae
ZZ253	Oleaceae
ZZ253	Oleaceae
ZZ253	Oleaceae
ZZ253	Oleaceae
ZZ253	Celastraceae
ZZ253	Rosaceae
ZZ253	Cupressaceae
ZZ254	Oleaceae
ZZ254	Oleaceae
ZZ254	Oleaceae
ZZ254	Oleaceae
ZZ254	Oleaceae
ZZ254	Oleaceae
ZZ254	Oleaceae
ZZ254	Oleaceae
ZZ254	Oleaceae
ZZ254	Oleaceae
ZZ254	Oleaceae
ZZ254	Rosaceae
ZZ254	Pittosporaceae
ZZ254	Cornaceae
ZZ256	Oleaceae
ZZ256	Oleaceae
ZZ256	Oleaceae
ZZ256	Oleaceae
ZZ256	Oleaceae
ZZ256	Oleaceae
ZZ256	Oleaceae
ZZ256	Rosaceae
ZZ256	Rosaceae
ZZ256	Araliaceae
ZZ256	Rosaceae
ZZ256	Fabaceae
ZZ256	Rosaceae
ZZ257	Rosaceae
ZZ257	Berberidaceae
ZZ257	Oleaceae
ZZ257	Rosaceae
ZZ257	Cupressaceae
ZZ258	Rosaceae
ZZ258	Cornaceae
ZZ259	Cupressaceae
ZZ259	Cupressaceae
ZZ259	Cupressaceae
ZZ259	Celastraceae
ZZ259	Rosaceae
ZZ259	Berberidaceae
ZZ259	Pittosporaceae
ZZ259	Asparagaceae
ZZ260	Oleaceae
ZZ260	Oleaceae
ZZ260	Oleaceae
ZZ260	Oleaceae
ZZ260	Oleaceae
ZZ260	Oleaceae
ZZ260	Oleaceae
ZZ260	Oleaceae
ZZ260	Oleaceae
ZZ260	Oleaceae
ZZ260	Rosaceae
ZZ260	Pittosporaceae
ZZ260	Berberidaceae
ZZ261	Oleaceae
ZZ261	Oleaceae
ZZ261	Oleaceae
ZZ261	Oleaceae
ZZ261	Oleaceae
ZZ261	Oleaceae
ZZ261	Berberidaceae
ZZ261	Oleaceae
ZZ261	Caprifoliaceae
ZZ262	Pittosporaceae
ZZ262	Buxaceae
ZZ262	Berberidaceae
ZZ262	Oleaceae
ZZ262	Rubiaceae
ZZ263	Rosaceae
ZZ263	Cupressaceae
ZZ263	Celastraceae
ZZ263	Oleaceae
ZZ263	Rosaceae
ZZ264	Buxaceae
ZZ264	Rosaceae
ZZ264	Pittosporaceae
ZZ265	Rosaceae
ZZ265	Rosaceae
ZZ265	Rosaceae
ZZ265	Rosaceae
ZZ265	Rosaceae
ZZ265	Oleaceae
ZZ265	Oleaceae
ZZ265	Oleaceae
ZZ265	Oleaceae
ZZ265	Oleaceae
ZZ265	Lythraceae
ZZ265	Lythraceae
ZZ265	Lythraceae
ZZ265	Lythraceae
ZZ265	Lythraceae
ZZ265	Lythraceae
ZZ265	Cupressaceae
ZZ265	Berberidaceae
ZZ265	Lythraceae
ZZ265	Rosaceae
ZZ266	Fabaceae
ZZ266	Fabaceae
ZZ266	Oleaceae
ZZ266	Oleaceae
ZZ266	Oleaceae
ZZ266	Oleaceae
ZZ266	Oleaceae
ZZ266	Oleaceae
ZZ266	Oleaceae
ZZ266	Rosaceae
ZZ266	Rosaceae
ZZ266	Rosaceae
ZZ266	Rosaceae
ZZ266	Rosaceae
ZZ266	Rosaceae
ZZ266	Rosaceae
ZZ266	Rosaceae
ZZ266	Rosaceae
ZZ266	Rosaceae
ZZ266	Rosaceae
ZZ266	Rosaceae
ZZ266	Cupressaceae
ZZ266	Buxaceae
ZZ266	Oleaceae
ZZ266	Rosaceae
ZZ267	Rosaceae
ZZ267	Celastraceae
ZZ267	Berberidaceae
ZZ267	Pittosporaceae
ZZ268	Malvaceae
ZZ268	Rosaceae
ZZ268	Pittosporaceae
ZZ268	Rosaceae
ZZ269	Cupressaceae
ZZ269	Cupressaceae
ZZ269	Cupressaceae
ZZ269	Cupressaceae
ZZ269	Cupressaceae
ZZ269	Rosaceae
ZZ269	Oleaceae
ZZ270	Rosaceae
ZZ270	Rosaceae
ZZ270	Rosaceae
ZZ270	Rosaceae
ZZ270	Rosaceae
ZZ270	Oleaceae
ZZ270	Oleaceae
ZZ270	Pittosporaceae
ZZ271	Oleaceae
ZZ271	Oleaceae
ZZ271	Oleaceae
ZZ271	Oleaceae
ZZ271	Oleaceae
ZZ271	Oleaceae
ZZ271	Oleaceae
ZZ271	Oleaceae
ZZ271	Oleaceae
ZZ271	Oleaceae
ZZ271	Oleaceae
ZZ271	Oleaceae
ZZ271	Oleaceae
ZZ271	Oleaceae
ZZ271	Oleaceae
ZZ271	Oleaceae
ZZ271	Oleaceae
ZZ271	Moraceae
ZZ271	Moraceae
ZZ271	Pittosporaceae
ZZ271	Rosaceae
ZZ271	Cupressaceae
ZZ271	Celastraceae
ZZ271	Bignoniaceae
ZZ272	Oleaceae
ZZ272	Oleaceae
ZZ272	Oleaceae
ZZ272	Oleaceae
ZZ272	Rosaceae
ZZ272	Oleaceae
ZZ272	Celastraceae
ZZ282	Buxaceae
ZZ282	Pittosporaceae
ZZ282	Apocynaceae
ZZ282	Rosaceae
ZZ283	Pittosporaceae
ZZ283	Cupressaceae
ZZ283	Apocynaceae
ZZ283	Fabaceae
ZZ283	Araliaceae
ZZ284	Rosaceae
ZZ284	Rosaceae
ZZ284	Celastraceae
ZZ285	Oleaceae
ZZ285	Oleaceae
ZZ285	Oleaceae
ZZ285	Oleaceae
ZZ285	Oleaceae
ZZ285	Oleaceae
ZZ285	Rosaceae
ZZ285	Rosaceae
ZZ285	Celastraceae
ZZ285	Lythraceae
ZZ286	Rosaceae
ZZ286	Rosaceae
ZZ286	Rosaceae
ZZ286	Rosaceae
ZZ286	Rosaceae
ZZ286	Rosaceae
ZZ286	Rosaceae
ZZ286	Rosaceae
ZZ286	Rosaceae
ZZ286	Rosaceae
ZZ286	Rosaceae
ZZ286	Rosaceae
ZZ286	Malvaceae
ZZ286	Malvaceae
ZZ286	Malvaceae
ZZ286	Malvaceae
ZZ286	Buxaceae
ZZ286	Rosaceae
ZZ287	Rosaceae
ZZ287	Rosaceae
ZZ287	Rosaceae
ZZ287	Rosaceae
ZZ287	Pittosporaceae
ZZ287	Rosaceae
ZZ287	Apocynaceae
ZZ297	Celastraceae
ZZ297	Rosaceae
ZZ297	Pittosporaceae
ZZ299	Salicaceae
ZZ299	Salicaceae
ZZ299	Salicaceae
ZZ299	Salicaceae
ZZ299	Cupressaceae
ZZ299	Cupressaceae
ZZ299	Cupressaceae
ZZ299	Cupressaceae
ZZ299	Viburnaceae
ZZ299	Rosaceae
ZZ299	Oleaceae
ZZ299	Rosaceae
ZZ299	Solanaceae
ZZ300	Rosaceae
ZZ300	Rosaceae
ZZ300	Rosaceae
ZZ300	Rosaceae
ZZ300	Rosaceae
ZZ300	Rosaceae
ZZ300	Rosaceae
ZZ300	Rosaceae
ZZ300	Rosaceae
ZZ300	Rosaceae
ZZ300	Buxaceae
ZZ300	Apocynaceae
ZZ300	Pittosporaceae
ZZ300	Rosaceae
ZZ300	Oleaceae
ZZ301	Moraceae
ZZ301	Moraceae
ZZ301	Moraceae
ZZ301	Moraceae
ZZ301	Moraceae
ZZ301	Moraceae
ZZ301	Moraceae
ZZ305	Oleaceae
ZZ305	Oleaceae
ZZ305	Oleaceae
ZZ305	Oleaceae
ZZ305	Oleaceae
ZZ305	Oleaceae
ZZ305	Rosaceae
ZZ305	Rosaceae
ZZ305	Oleaceae
ZZ305	Berberidaceae
ZZ306	Rosaceae
ZZ306	Rosaceae
ZZ306	Rosaceae
ZZ306	Rosaceae
ZZ306	Rosaceae
ZZ306	Rosaceae
ZZ306	Rosaceae
ZZ306	Rosaceae
ZZ306	Rosaceae
ZZ306	Apocynaceae
ZZ306	Pittosporaceae
ZZ307	Lythraceae
ZZ307	Lythraceae
ZZ307	Lythraceae
ZZ307	Lythraceae
ZZ307	Lythraceae
ZZ307	Lythraceae
ZZ307	Lythraceae
ZZ307	Lythraceae
ZZ307	Lythraceae
ZZ307	Lythraceae
ZZ307	Lythraceae
ZZ307	Lythraceae
ZZ307	Lythraceae
ZZ307	Lythraceae
ZZ307	Lythraceae
ZZ307	Lythraceae
ZZ307	Lythraceae
ZZ307	Rosaceae
ZZ307	Celastraceae
ZZ307	Rosaceae
ZZ307	Fabaceae
ZZ308	Arecaceae
ZZ308	Arecaceae
ZZ308	Arecaceae
ZZ308	Arecaceae
ZZ308	Arecaceae
ZZ308	Arecaceae
ZZ308	Lythraceae
ZZ308	Lythraceae
ZZ308	Lythraceae
ZZ308	Lythraceae
ZZ308	Lythraceae
ZZ308	Lythraceae
ZZ308	Lythraceae
ZZ308	Lythraceae
ZZ308	Lythraceae
ZZ308	Lythraceae
ZZ308	Lythraceae
ZZ308	Lythraceae
ZZ308	Lythraceae
ZZ308	Lythraceae
ZZ308	Lythraceae
ZZ308	Lythraceae
ZZ308	Lythraceae
ZZ308	Lythraceae
ZZ308	Lythraceae
ZZ308	Lythraceae
ZZ308	Lythraceae
ZZ308	Lythraceae
ZZ308	Lythraceae
ZZ308	Lythraceae
ZZ308	Lythraceae
ZZ308	Buxaceae
ZZ308	Oleaceae
ZZ308	Rosaceae
ZZ308	Fabaceae
ZZ325	Rosaceae
ZZ325	Rosaceae
ZZ325	Rosaceae
ZZ325	Rosaceae
ZZ325	Rosaceae
ZZ325	Rosaceae
ZZ325	Rosaceae
ZZ325	Rosaceae
ZZ325	Rosaceae
ZZ325	Rosaceae
ZZ325	Rosaceae
ZZ325	Rosaceae
ZZ325	Rosaceae
ZZ325	Rosaceae
ZZ325	Rosaceae
ZZ325	Rosaceae
ZZ325	Pittosporaceae
ZZ325	Rosaceae
ZZ325	Celastraceae
ZZ326	Rosaceae
ZZ326	Rosaceae
ZZ326	Rosaceae
ZZ326	Rosaceae
ZZ326	Rosaceae
ZZ326	Rosaceae
ZZ326	Rosaceae
ZZ326	Rosaceae
ZZ326	Rosaceae
ZZ326	Rosaceae
ZZ326	Meliaceae
ZZ326	Meliaceae
ZZ326	Meliaceae
ZZ326	Oleaceae
ZZ326	Oleaceae
ZZ326	Oleaceae
ZZ326	Oleaceae
ZZ326	Oleaceae
ZZ326	Oleaceae
ZZ326	Oleaceae
ZZ326	Oleaceae
ZZ326	Oleaceae
ZZ326	Oleaceae
ZZ326	Viburnaceae
ZZ326	Viburnaceae
ZZ326	Viburnaceae
ZZ326	Viburnaceae
ZZ326	Viburnaceae
ZZ326	Viburnaceae
ZZ326	Viburnaceae
ZZ326	Rosaceae
ZZ326	Rosaceae
ZZ326	Pittosporaceae
ZZ326	Buxaceae
ZZ326	Celastraceae
ZZ326	Oleaceae
ZZ326	Rosaceae
ZZ327	Rosaceae
ZZ327	Fabaceae
ZZ327	Fabaceae
ZZ327	Fabaceae
ZZ327	Fabaceae
ZZ327	Fabaceae
ZZ327	Fabaceae
ZZ327	Fabaceae
ZZ327	Fabaceae
ZZ327	Fabaceae
ZZ327	Fabaceae
ZZ327	Fabaceae
ZZ327	Fabaceae
ZZ327	Fabaceae
ZZ327	Fabaceae
ZZ327	Rosaceae
ZZ327	Rosaceae
ZZ327	Rosaceae
ZZ327	Rosaceae
ZZ327	Cupressaceae
ZZ327	Cupressaceae
ZZ327	Cupressaceae
ZZ327	Cupressaceae
ZZ327	Aquifoliaceae
ZZ327	Rosaceae
ZZ327	Pittosporaceae
ZZ327	Hamamelidaceae
ZZ327	Berberidaceae
ZZ327	Rosaceae
ZZ327	Oleaceae
ZZ327	Oleaceae
ZZ331	Oleaceae
ZZ331	Rosaceae
ZZ331	Rosaceae
ZZ331	Arecaceae
ZZ331	Arecaceae
ZZ331	Sapindaceae
ZZ331	Oleaceae
ZZ331	Oleaceae
ZZ331	Oleaceae
ZZ331	Oleaceae
ZZ331	Rosaceae
ZZ331	Buxaceae
ZZ331	Oleaceae
ZZ331	Rosaceae
ZZ331	Rosaceae
ZZ331	Lythraceae
ZZ331	Hamamelidaceae
ZZ331	Oleaceae
ZZ331	Aquifoliaceae
ZZ332	Rosaceae
ZZ332	Rosaceae
ZZ332	Rosaceae
ZZ332	Rosaceae
ZZ332	Rosaceae
ZZ332	Rosaceae
ZZ332	Rosaceae
ZZ332	Rosaceae
ZZ332	Rosaceae
ZZ332	Celastraceae
ZZ332	Buxaceae
ZZ332	Cupressaceae
ZZ332	Rosaceae
