# Supplementary material for: Spatial patterns and driving factors of plant diversity along the urban–rural gradient in the context of urbanization in Zhengzhou, China
Source: PeerJ. 2024 Oct 11;12:e18261. doi: 10.7717/peerj.18261 (PMC11472805; doi:10.7717/peerj.18261)
Supplement: Supplemental Information 1 [file peerj-12-18261-s001.zip › Raw data for Wayne diagrams/Family/Shrubs of the southern sample zone - Family.csv]

Sample	Family
ZZ025	Buxaceae
ZZ026	Rosaceae
ZZ026	Rosaceae
ZZ026	Rosaceae
ZZ026	Rosaceae
ZZ026	Garryaceae
ZZ026	Buxaceae
ZZ026	Oleaceae
ZZ026	Rosaceae
ZZ026	Pittosporaceae
ZZ026	Oleaceae
ZZ026	Buxaceae
ZZ026	Berberidaceae
ZZ026	Araliaceae
ZZ026	Lythraceae
ZZ026	Lythraceae
ZZ026	Aquifoliaceae
ZZ026	Rosaceae
ZZ026	Hamamelidaceae
ZZ026	Celastraceae
ZZ026	Calycanthaceae
ZZ026	Fabaceae
ZZ031	Oleaceae
ZZ031	Pittosporaceae
ZZ031	Rosaceae
ZZ031	Oleaceae
ZZ031	Hamamelidaceae
ZZ031	Lythraceae
ZZ031	Oleaceae
ZZ031	Rosaceae
ZZ031	Rosaceae
ZZ031	Berberidaceae
ZZ031	Hamamelidaceae
ZZ031	Oleaceae
ZZ032	Lythraceae
ZZ033	Oleaceae
ZZ033	Oleaceae
ZZ033	Oleaceae
ZZ033	Oleaceae
ZZ033	Oleaceae
ZZ033	Oleaceae
ZZ033	Oleaceae
ZZ033	Berberidaceae
ZZ033	Oleaceae
ZZ033	Rosaceae
ZZ034	Oleaceae
ZZ034	Oleaceae
ZZ034	Celastraceae
ZZ034	Phytolaccaceae
ZZ034	Rosaceae
ZZ034	Berberidaceae
ZZ034	Pittosporaceae
ZZ034	Solanaceae
ZZ037	Rosaceae
ZZ037	Rosaceae
ZZ037	Oleaceae
ZZ037	Rosaceae
ZZ038	Fabaceae
ZZ038	Viburnaceae
ZZ038	Berberidaceae
ZZ038	Rosaceae
ZZ039	Oleaceae
ZZ039	Oleaceae
ZZ039	Oleaceae
ZZ039	Oleaceae
ZZ039	Oleaceae
ZZ039	Rosaceae
ZZ039	Rosaceae
ZZ039	Celastraceae
ZZ040	Cupressaceae
ZZ040	Oleaceae
ZZ040	Celastraceae
ZZ042	Buxaceae
ZZ042	Oleaceae
ZZ042	Aquifoliaceae
ZZ042	Pittosporaceae
ZZ042	Celastraceae
ZZ043	Rosaceae
ZZ043	Rosaceae
ZZ043	Rosaceae
ZZ043	Aquifoliaceae
ZZ043	Pittosporaceae
ZZ043	Garryaceae
ZZ043	Oleaceae
ZZ043	Cupressaceae
ZZ043	Oleaceae
ZZ043	Rosaceae
ZZ044	Pittosporaceae
ZZ044	Hamamelidaceae
ZZ044	Oleaceae
ZZ044	Aquifoliaceae
ZZ044	Rosaceae
ZZ044	Hamamelidaceae
ZZ044	Celastraceae
ZZ044	Oleaceae
ZZ044	Celastraceae
ZZ045	Rosaceae
ZZ045	Aquifoliaceae
ZZ045	Rosaceae
ZZ045	Rosaceae
ZZ045	Pittosporaceae
ZZ045	Buxaceae
ZZ045	Rosaceae
ZZ046	Oleaceae
ZZ046	Oleaceae
ZZ046	Oleaceae
ZZ046	Oleaceae
ZZ046	Oleaceae
ZZ046	Oleaceae
ZZ046	Oleaceae
ZZ046	Rosaceae
ZZ047	Rosaceae
ZZ047	Celastraceae
ZZ049	Rosaceae
ZZ049	Rosaceae
ZZ049	Rosaceae
ZZ049	Rosaceae
ZZ049	Rosaceae
ZZ049	Rosaceae
ZZ049	Rosaceae
ZZ049	Rosaceae
ZZ049	Rosaceae
ZZ049	Oleaceae
ZZ049	Solanaceae
ZZ050	Oleaceae
ZZ050	Oleaceae
ZZ050	Oleaceae
ZZ050	Oleaceae
ZZ050	Oleaceae
ZZ050	Rosaceae
ZZ050	Buxaceae
ZZ050	Celastraceae
ZZ050	Oleaceae
ZZ050	Rosaceae
ZZ050	Rosaceae
ZZ050	Oleaceae
ZZ051	Oleaceae
ZZ051	Celastraceae
ZZ051	Rosaceae
ZZ051	Pittosporaceae
ZZ052	Oleaceae
ZZ052	Oleaceae
ZZ052	Rosaceae
ZZ052	Rosaceae
ZZ052	Rosaceae
ZZ052	Buxaceae
ZZ052	Pittosporaceae
ZZ052	Rosaceae
ZZ052	Berberidaceae
ZZ052	Rosaceae
ZZ054	Oleaceae
ZZ054	Oleaceae
ZZ054	Oleaceae
ZZ054	Oleaceae
ZZ054	Oleaceae
ZZ054	Oleaceae
ZZ054	Moraceae
ZZ055	Rosaceae
ZZ055	Sapindaceae
ZZ055	Rosaceae
ZZ055	Garryaceae
ZZ055	Malvaceae
ZZ055	Rosaceae
ZZ056	Oleaceae
ZZ056	Oleaceae
ZZ056	Oleaceae
ZZ056	Oleaceae
ZZ056	Oleaceae
ZZ056	Oleaceae
ZZ056	Oleaceae
ZZ057	Rosaceae
ZZ057	Oleaceae
ZZ057	Araliaceae
ZZ057	Buxaceae
ZZ060	Buxaceae
ZZ060	Rosaceae
ZZ060	Pittosporaceae
ZZ060	Berberidaceae
ZZ060	Rosaceae
ZZ061	Oleaceae
ZZ061	Oleaceae
ZZ061	Oleaceae
ZZ061	Oleaceae
ZZ061	Rosaceae
ZZ061	Rosaceae
ZZ062	Caprifoliaceae
ZZ062	Lythraceae
ZZ062	Buxaceae
ZZ063	Oleaceae
ZZ063	Oleaceae
ZZ063	Oleaceae
ZZ063	Oleaceae
ZZ063	Oleaceae
ZZ063	Rosaceae
ZZ063	Lythraceae
ZZ063	Buxaceae
ZZ063	Oleaceae
ZZ064	Oleaceae
ZZ064	Oleaceae
ZZ064	Oleaceae
ZZ064	Oleaceae
ZZ064	Oleaceae
ZZ064	Oleaceae
ZZ064	Oleaceae
ZZ064	Rosaceae
ZZ064	Celastraceae
ZZ148	Rosaceae
ZZ148	Rosaceae
ZZ148	Rosaceae
ZZ148	Rosaceae
ZZ148	Rosaceae
ZZ148	Rosaceae
ZZ148	Rosaceae
ZZ148	Oleaceae
ZZ148	Sapindaceae
ZZ148	Pittosporaceae
ZZ148	Ericaceae
ZZ148	Oleaceae
ZZ148	Rosaceae
ZZ148	Rubiaceae
ZZ148	Malvaceae
ZZ237	Rosaceae
ZZ237	Pittosporaceae
ZZ237	Celastraceae
ZZ237	Berberidaceae
ZZ237	Cupressaceae
ZZ237	Asparagaceae
ZZ323	Rosaceae
ZZ323	Berberidaceae
ZZ324	Moraceae
ZZ324	Moraceae
ZZ324	Buxaceae
ZZ324	Rosaceae
ZZ324	Rosaceae
ZZ324	Berberidaceae
ZZ333	Rosaceae
ZZ333	Rosaceae
ZZ333	Rosaceae
ZZ333	Pittosporaceae
ZZ333	Celastraceae
ZZ334	Rosaceae
ZZ334	Rosaceae
ZZ334	Rosaceae
ZZ334	Rosaceae
ZZ334	Oleaceae
ZZ334	Lythraceae
ZZ334	Malvaceae
ZZ334	Oleaceae
ZZ334	Rosaceae
ZZ334	Celastraceae
ZZ334	Rosaceae
ZZ335	Rosaceae
ZZ335	Rosaceae
ZZ335	Oleaceae
ZZ335	Oleaceae
ZZ335	Oleaceae
ZZ335	Oleaceae
ZZ335	Oleaceae
ZZ335	Oleaceae
ZZ335	Oleaceae
ZZ335	Oleaceae
ZZ335	Oleaceae
ZZ335	Oleaceae
ZZ335	Lythraceae
ZZ335	Viburnaceae
ZZ335	Rosaceae
ZZ335	Oleaceae
ZZ335	Rosaceae
ZZ335	Pittosporaceae
ZZ335	Celastraceae
ZZ335	Buxaceae
ZZ336	Rosaceae
ZZ336	Rosaceae
ZZ336	Rosaceae
ZZ336	Rosaceae
ZZ336	Rosaceae
ZZ336	Rosaceae
ZZ336	Rosaceae
ZZ336	Oleaceae
ZZ336	Oleaceae
ZZ336	Oleaceae
ZZ336	Oleaceae
ZZ336	Rosaceae
ZZ336	Rosaceae
ZZ336	Rosaceae
ZZ336	Rosaceae
ZZ336	Rosaceae
ZZ336	Oleaceae
ZZ336	Celastraceae
ZZ336	Lythraceae
ZZ336	Berberidaceae
ZZ336	Buxaceae
ZZ336	Oleaceae
ZZ336	Rosaceae
ZZ337	Buxaceae
