# Supplementary material for: Spatial patterns and driving factors of plant diversity along the urban–rural gradient in the context of urbanization in Zhengzhou, China
Source: PeerJ. 2024 Oct 11;12:e18261. doi: 10.7717/peerj.18261 (PMC11472805; doi:10.7717/peerj.18261)
Supplement: Supplemental Information 1 [file peerj-12-18261-s001.zip › Raw data for Wayne diagrams/Family/Shrubs of the western sample zone - Family.csv]

Sample	Family
ZZ005	Rosaceae
ZZ005	Rosaceae
ZZ005	Rosaceae
ZZ005	Rosaceae
ZZ005	Rosaceae
ZZ005	Berberidaceae
ZZ005	Buxaceae
ZZ005	Oleaceae
ZZ005	Celastraceae
ZZ005	Oleaceae
ZZ005	Oleaceae
ZZ005	Pittosporaceae
ZZ006	Rosaceae
ZZ006	Cupressaceae
ZZ006	Caprifoliaceae
ZZ006	Rosaceae
ZZ006	Rosaceae
ZZ006	Buxaceae
ZZ006	Araliaceae
ZZ011	Pittosporaceae
ZZ011	Buxaceae
ZZ011	Rosaceae
ZZ012	Oleaceae
ZZ012	Pinaceae
ZZ012	Pinaceae
ZZ012	Hamamelidaceae
ZZ012	Pittosporaceae
ZZ012	Rosaceae
ZZ012	Oleaceae
ZZ012	Oleaceae
ZZ012	Oleaceae
ZZ012	Sciadopityaceae
ZZ012	Asparagaceae
ZZ012	Buxaceae
ZZ012	Rosaceae
ZZ017	Rosaceae
ZZ017	Rosaceae
ZZ017	Araliaceae
ZZ017	Berberidaceae
ZZ017	Oleaceae
ZZ017	Hamamelidaceae
ZZ017	Rosaceae
ZZ017	Cupressaceae
ZZ017	Celastraceae
ZZ018	Berberidaceae
ZZ018	Aquifoliaceae
ZZ018	Araliaceae
ZZ018	Buxaceae
ZZ018	Celastraceae
ZZ018	Rosaceae
ZZ018	Buxaceae
ZZ018	Buxaceae
ZZ019	Oleaceae
ZZ019	Oleaceae
ZZ019	Oleaceae
ZZ019	Oleaceae
ZZ019	Oleaceae
ZZ019	Oleaceae
ZZ019	Oleaceae
ZZ019	Oleaceae
ZZ019	Celastraceae
ZZ019	Buxaceae
ZZ019	Buxaceae
ZZ020	Rosaceae
ZZ020	Oleaceae
ZZ020	Rosaceae
ZZ020	Oleaceae
ZZ020	Celastraceae
ZZ020	Oleaceae
ZZ030	Oleaceae
ZZ030	Oleaceae
ZZ030	Rosaceae
ZZ030	Oleaceae
ZZ030	Rosaceae
ZZ030	Rosaceae
ZZ030	Rosaceae
ZZ030	Oleaceae
ZZ030	Celastraceae
ZZ030	Pittosporaceae
ZZ030	Buxaceae
ZZ041	Oleaceae
ZZ041	Oleaceae
ZZ041	Oleaceae
ZZ041	Oleaceae
ZZ041	Oleaceae
ZZ041	Oleaceae
ZZ041	Buxaceae
ZZ041	Rosaceae
ZZ041	Buxaceae
ZZ041	Pittosporaceae
ZZ041	Rosaceae
ZZ131	Oleaceae
ZZ131	Rosaceae
ZZ131	Oleaceae
ZZ131	Hamamelidaceae
ZZ131	Buxaceae
ZZ131	Pittosporaceae
ZZ131	Buxaceae
ZZ131	Rosaceae
ZZ131	Rosaceae
ZZ151	Viburnaceae
ZZ151	Buxaceae
ZZ151	Oleaceae
ZZ151	Oleaceae
ZZ151	Lamiaceae
ZZ151	Solanaceae
ZZ152	Moraceae
ZZ152	Rosaceae
ZZ152	Rosaceae
ZZ157	Pittosporaceae
ZZ157	Oleaceae
ZZ157	Buxaceae
ZZ157	Rosaceae
ZZ158	Rosaceae
ZZ158	Rosaceae
ZZ158	Rosaceae
ZZ158	Rosaceae
ZZ158	Rosaceae
ZZ158	Rosaceae
ZZ158	Rosaceae
ZZ158	Rosaceae
ZZ158	Rosaceae
ZZ158	Rosaceae
ZZ158	Rosaceae
ZZ158	Rosaceae
ZZ158	Rosaceae
ZZ158	Rosaceae
ZZ158	Celastraceae
ZZ158	Rosaceae
ZZ158	Buxaceae
ZZ159	Oleaceae
ZZ159	Buxaceae
ZZ159	Rosaceae
ZZ159	Oleaceae
ZZ159	Rosaceae
ZZ160	Oleaceae
ZZ160	Cupressaceae
ZZ160	Ericaceae
ZZ161	Oleaceae
ZZ161	Caprifoliaceae
ZZ161	Celastraceae
ZZ163	Rosaceae
ZZ163	Rosaceae
ZZ163	Rosaceae
ZZ163	Rosaceae
ZZ163	Rosaceae
ZZ163	Rosaceae
ZZ163	Rosaceae
ZZ163	Rosaceae
ZZ163	Rosaceae
ZZ163	Rosaceae
ZZ163	Rosaceae
ZZ163	Rosaceae
ZZ163	Rosaceae
ZZ163	Rosaceae
ZZ163	Rosaceae
ZZ163	Rosaceae
ZZ163	Rosaceae
ZZ163	Rosaceae
ZZ163	Magnoliaceae
ZZ163	Magnoliaceae
ZZ163	Magnoliaceae
ZZ163	Magnoliaceae
ZZ163	Oleaceae
ZZ163	Rosaceae
ZZ163	Oleaceae
ZZ163	Buxaceae
ZZ163	Celastraceae
ZZ163	Aquifoliaceae
ZZ163	Hamamelidaceae
ZZ164	Lythraceae
ZZ164	Lythraceae
ZZ164	Sapindaceae
ZZ164	Pittosporaceae
ZZ164	Oleaceae
ZZ164	Buxaceae
ZZ167	Moraceae
ZZ167	Rosaceae
ZZ167	Rosaceae
ZZ167	Hamamelidaceae
ZZ167	Oleaceae
ZZ167	Berberidaceae
ZZ167	Oleaceae
ZZ167	Oleaceae
ZZ167	Rosaceae
ZZ167	Oleaceae
ZZ168	Oleaceae
ZZ168	Oleaceae
ZZ168	Oleaceae
ZZ168	Oleaceae
ZZ168	Oleaceae
ZZ168	Oleaceae
ZZ168	Pittosporaceae
ZZ169	Oleaceae
ZZ169	Oleaceae
ZZ169	Oleaceae
ZZ169	Oleaceae
ZZ169	Oleaceae
ZZ169	Oleaceae
ZZ169	Oleaceae
ZZ169	Oleaceae
ZZ169	Oleaceae
ZZ169	Oleaceae
ZZ169	Oleaceae
ZZ169	Oleaceae
ZZ169	Oleaceae
ZZ169	Oleaceae
ZZ169	Oleaceae
ZZ169	Oleaceae
ZZ169	Oleaceae
ZZ169	Oleaceae
ZZ169	Oleaceae
ZZ169	Oleaceae
ZZ169	Oleaceae
ZZ169	Oleaceae
ZZ169	Oleaceae
ZZ169	Oleaceae
ZZ169	Oleaceae
ZZ169	Oleaceae
ZZ169	Oleaceae
ZZ169	Oleaceae
ZZ169	Oleaceae
ZZ169	Oleaceae
ZZ169	Oleaceae
ZZ169	Oleaceae
ZZ169	Oleaceae
ZZ169	Oleaceae
ZZ169	Oleaceae
ZZ169	Oleaceae
ZZ169	Oleaceae
ZZ169	Oleaceae
ZZ169	Oleaceae
ZZ169	Oleaceae
ZZ169	Oleaceae
ZZ169	Oleaceae
ZZ169	Oleaceae
ZZ169	Oleaceae
ZZ169	Oleaceae
ZZ169	Oleaceae
ZZ169	Oleaceae
ZZ169	Oleaceae
ZZ169	Oleaceae
ZZ169	Oleaceae
ZZ169	Oleaceae
ZZ169	Oleaceae
ZZ169	Oleaceae
ZZ169	Rosaceae
ZZ169	Rosaceae
ZZ169	Rosaceae
ZZ169	Rosaceae
ZZ169	Rosaceae
ZZ169	Rosaceae
ZZ169	Rosaceae
ZZ169	Rosaceae
ZZ169	Rosaceae
ZZ169	Rosaceae
ZZ169	Rosaceae
ZZ169	Rosaceae
ZZ169	Rosaceae
ZZ169	Rosaceae
ZZ169	Rosaceae
ZZ169	Rosaceae
ZZ169	Rosaceae
ZZ169	Rosaceae
ZZ169	Rosaceae
ZZ169	Rosaceae
ZZ169	Rosaceae
ZZ169	Rosaceae
ZZ169	Rosaceae
ZZ169	Rosaceae
ZZ169	Rosaceae
ZZ169	Rosaceae
ZZ169	Rosaceae
ZZ169	Rosaceae
ZZ169	Rosaceae
ZZ169	Rosaceae
ZZ169	Rosaceae
ZZ169	Rosaceae
ZZ169	Rosaceae
ZZ169	Rosaceae
ZZ169	Rosaceae
ZZ169	Rosaceae
ZZ169	Rosaceae
ZZ169	Rosaceae
ZZ169	Rosaceae
ZZ169	Rosaceae
ZZ169	Rosaceae
ZZ170	Cupressaceae
ZZ170	Cupressaceae
ZZ170	Buxaceae
ZZ170	Oleaceae
ZZ170	Rosaceae
ZZ171	Meliaceae
ZZ171	Meliaceae
ZZ171	Meliaceae
ZZ171	Meliaceae
ZZ171	Meliaceae
ZZ171	Meliaceae
ZZ171	Meliaceae
ZZ171	Meliaceae
ZZ171	Meliaceae
ZZ171	Meliaceae
ZZ171	Meliaceae
ZZ171	Meliaceae
ZZ171	Meliaceae
ZZ171	Meliaceae
ZZ171	Meliaceae
ZZ171	Meliaceae
ZZ171	Meliaceae
ZZ171	Meliaceae
ZZ171	Meliaceae
ZZ171	Meliaceae
ZZ171	Meliaceae
ZZ171	Meliaceae
ZZ171	Meliaceae
ZZ171	Meliaceae
ZZ171	Meliaceae
ZZ171	Meliaceae
ZZ171	Meliaceae
ZZ171	Salicaceae
ZZ171	Rosaceae
ZZ171	Rosaceae
ZZ171	Rosaceae
ZZ171	Rosaceae
ZZ171	Rosaceae
ZZ171	Oleaceae
ZZ171	Rosaceae
ZZ171	Rosaceae
ZZ171	Rosaceae
ZZ172	Oleaceae
ZZ172	Oleaceae
ZZ172	Oleaceae
ZZ172	Oleaceae
ZZ172	Oleaceae
ZZ172	Oleaceae
ZZ172	Oleaceae
ZZ172	Oleaceae
ZZ172	Oleaceae
ZZ172	Oleaceae
ZZ172	Oleaceae
ZZ172	Oleaceae
ZZ172	Oleaceae
ZZ172	Oleaceae
ZZ172	Rosaceae
ZZ172	Rosaceae
ZZ172	Lythraceae
ZZ172	Lythraceae
ZZ172	Lythraceae
ZZ172	Lythraceae
ZZ172	Lythraceae
ZZ172	Lythraceae
ZZ172	Lythraceae
ZZ172	Lythraceae
ZZ172	Lythraceae
ZZ172	Lythraceae
ZZ172	Lythraceae
ZZ172	Lythraceae
ZZ172	Lythraceae
ZZ172	Oleaceae
ZZ172	Buxaceae
ZZ172	Pittosporaceae
ZZ172	Rosaceae
ZZ172	Celastraceae
ZZ172	Oleaceae
ZZ172	Salicaceae
ZZ173	Rosaceae
ZZ173	Rosaceae
ZZ173	Rosaceae
ZZ173	Rosaceae
ZZ173	Rosaceae
ZZ173	Rosaceae
ZZ173	Rosaceae
ZZ173	Rosaceae
ZZ173	Rosaceae
ZZ173	Rosaceae
ZZ173	Rosaceae
ZZ173	Rosaceae
ZZ173	Rosaceae
ZZ173	Rosaceae
ZZ173	Rosaceae
ZZ173	Rosaceae
ZZ173	Rosaceae
ZZ173	Salicaceae
ZZ173	Salicaceae
ZZ173	Salicaceae
ZZ173	Salicaceae
ZZ173	Salicaceae
ZZ173	Salicaceae
ZZ173	Salicaceae
ZZ173	Salicaceae
ZZ173	Salicaceae
ZZ173	Salicaceae
ZZ173	Salicaceae
ZZ173	Salicaceae
ZZ173	Salicaceae
ZZ173	Salicaceae
ZZ173	Salicaceae
ZZ173	Salicaceae
ZZ173	Salicaceae
ZZ173	Salicaceae
ZZ173	Salicaceae
ZZ173	Salicaceae
ZZ173	Salicaceae
ZZ173	Salicaceae
ZZ173	Salicaceae
ZZ173	Salicaceae
ZZ173	Salicaceae
ZZ173	Salicaceae
ZZ173	Salicaceae
ZZ173	Salicaceae
ZZ173	Oleaceae
ZZ173	Oleaceae
ZZ173	Oleaceae
ZZ173	Oleaceae
ZZ173	Oleaceae
ZZ173	Oleaceae
ZZ173	Oleaceae
ZZ173	Oleaceae
ZZ173	Oleaceae
ZZ173	Oleaceae
ZZ173	Oleaceae
ZZ173	Oleaceae
ZZ173	Oleaceae
ZZ173	Oleaceae
ZZ173	Oleaceae
ZZ173	Oleaceae
ZZ173	Oleaceae
ZZ173	Oleaceae
ZZ173	Rosaceae
ZZ173	Lythraceae
ZZ176	Pinaceae
ZZ176	Pinaceae
ZZ176	Pinaceae
ZZ176	Pinaceae
ZZ176	Pinaceae
ZZ176	Pinaceae
ZZ176	Pinaceae
ZZ176	Pinaceae
ZZ176	Oleaceae
ZZ176	Oleaceae
ZZ176	Lythraceae
ZZ176	Berberidaceae
ZZ176	Oleaceae
ZZ176	Celastraceae
ZZ176	Calycanthaceae
ZZ176	Rosaceae
ZZ176	Rosaceae
ZZ177	Rosaceae
ZZ177	Rosaceae
ZZ177	Rosaceae
ZZ177	Rosaceae
ZZ177	Rosaceae
ZZ177	Rosaceae
ZZ177	Rosaceae
ZZ177	Rosaceae
ZZ177	Rosaceae
ZZ177	Rosaceae
ZZ177	Rosaceae
ZZ177	Rosaceae
ZZ177	Rosaceae
ZZ177	Rosaceae
ZZ177	Rosaceae
ZZ177	Rosaceae
ZZ177	Rosaceae
ZZ177	Rosaceae
ZZ177	Rosaceae
ZZ177	Rosaceae
ZZ177	Rosaceae
ZZ177	Rosaceae
ZZ177	Rosaceae
ZZ178	Pinaceae
ZZ178	Pinaceae
ZZ178	Pinaceae
ZZ178	Pinaceae
ZZ178	Pinaceae
ZZ178	Pinaceae
ZZ178	Pinaceae
ZZ178	Pinaceae
ZZ178	Pinaceae
ZZ178	Pinaceae
ZZ178	Pinaceae
ZZ178	Pinaceae
ZZ178	Pinaceae
ZZ178	Pinaceae
ZZ178	Pinaceae
ZZ178	Pinaceae
ZZ178	Pinaceae
ZZ178	Pinaceae
ZZ178	Pinaceae
ZZ178	Pinaceae
ZZ178	Pinaceae
ZZ178	Celastraceae
ZZ178	Aquifoliaceae
ZZ178	Rosaceae
ZZ178	Oleaceae
ZZ178	Rosaceae
ZZ178	Buxaceae
ZZ178	Rosaceae
ZZ178	Celastraceae
ZZ179	Rosaceae
ZZ179	Rosaceae
ZZ179	Rosaceae
ZZ179	Rosaceae
ZZ179	Rosaceae
ZZ179	Rosaceae
ZZ179	Rosaceae
ZZ179	Rosaceae
ZZ179	Rosaceae
ZZ179	Rosaceae
ZZ179	Rosaceae
ZZ179	Rosaceae
ZZ179	Rosaceae
ZZ179	Rosaceae
ZZ179	Rosaceae
ZZ179	Rosaceae
ZZ179	Rosaceae
ZZ179	Rosaceae
ZZ179	Rosaceae
ZZ179	Rosaceae
ZZ179	Rosaceae
ZZ179	Rosaceae
ZZ179	Rosaceae
ZZ179	Rosaceae
ZZ179	Rosaceae
ZZ179	Rosaceae
ZZ179	Rosaceae
ZZ179	Rosaceae
ZZ179	Rosaceae
ZZ179	Rosaceae
ZZ179	Rosaceae
ZZ179	Rosaceae
ZZ179	Rosaceae
ZZ179	Rosaceae
ZZ179	Rosaceae
ZZ179	Rosaceae
ZZ179	Rosaceae
ZZ179	Rosaceae
ZZ179	Rosaceae
ZZ179	Rosaceae
ZZ179	Rosaceae
ZZ179	Rosaceae
ZZ179	Rosaceae
ZZ179	Rosaceae
ZZ179	Rosaceae
ZZ179	Rosaceae
ZZ179	Rosaceae
ZZ179	Rosaceae
ZZ179	Rosaceae
ZZ179	Rosaceae
ZZ179	Rosaceae
ZZ179	Rosaceae
ZZ179	Rosaceae
ZZ179	Rosaceae
ZZ179	Fabaceae
ZZ179	Rosaceae
ZZ179	Calycanthaceae
ZZ179	Pinaceae
ZZ179	Ericaceae
ZZ180	Salicaceae
ZZ180	Salicaceae
ZZ180	Salicaceae
ZZ180	Salicaceae
ZZ180	Salicaceae
ZZ180	Salicaceae
ZZ180	Salicaceae
ZZ180	Salicaceae
ZZ180	Salicaceae
ZZ180	Salicaceae
ZZ180	Salicaceae
ZZ180	Salicaceae
ZZ180	Salicaceae
ZZ180	Salicaceae
ZZ180	Salicaceae
ZZ180	Salicaceae
ZZ180	Salicaceae
ZZ180	Salicaceae
ZZ180	Salicaceae
ZZ180	Salicaceae
ZZ180	Salicaceae
ZZ180	Salicaceae
ZZ180	Salicaceae
ZZ180	Rosaceae
ZZ180	Rosaceae
ZZ180	Rosaceae
ZZ180	Rosaceae
ZZ180	Rosaceae
ZZ180	Rosaceae
ZZ180	Rosaceae
ZZ180	Rosaceae
ZZ180	Rosaceae
ZZ180	Rosaceae
ZZ180	Rosaceae
ZZ180	Rosaceae
ZZ180	Rosaceae
ZZ180	Oleaceae
ZZ180	Rosaceae
ZZ180	Oleaceae
ZZ180	Oleaceae
ZZ180	Lythraceae
ZZ184	Rosaceae
ZZ184	Rosaceae
ZZ184	Rosaceae
ZZ184	Rosaceae
ZZ184	Rosaceae
ZZ184	Rosaceae
ZZ184	Rosaceae
ZZ184	Rosaceae
ZZ184	Rosaceae
ZZ184	Rosaceae
ZZ184	Lythraceae
ZZ184	Lythraceae
ZZ184	Lythraceae
ZZ184	Lythraceae
ZZ184	Lythraceae
ZZ184	Lythraceae
ZZ184	Berberidaceae
ZZ187	Rosaceae
ZZ187	Rosaceae
ZZ187	Rosaceae
ZZ187	Rosaceae
ZZ187	Rosaceae
ZZ187	Rosaceae
ZZ187	Rosaceae
ZZ187	Rosaceae
ZZ187	Rosaceae
ZZ187	Rosaceae
ZZ187	Rosaceae
ZZ187	Rosaceae
ZZ187	Rosaceae
ZZ187	Celastraceae
ZZ187	Rosaceae
ZZ187	Oleaceae
ZZ187	Pittosporaceae
ZZ187	Rosaceae
ZZ187	Rosaceae
ZZ187	Rosaceae
ZZ187	Oleaceae
ZZ187	Lythraceae
ZZ188	Rosaceae
ZZ188	Rosaceae
ZZ188	Rosaceae
ZZ188	Rosaceae
ZZ188	Rosaceae
ZZ188	Rosaceae
ZZ188	Rosaceae
ZZ188	Rosaceae
ZZ188	Rosaceae
ZZ188	Rosaceae
ZZ188	Rosaceae
ZZ188	Rosaceae
ZZ188	Rosaceae
ZZ188	Rosaceae
ZZ188	Rosaceae
ZZ188	Rosaceae
ZZ188	Rosaceae
ZZ188	Rosaceae
ZZ188	Rosaceae
ZZ188	Rosaceae
ZZ188	Rosaceae
ZZ188	Rosaceae
ZZ188	Rosaceae
ZZ188	Rosaceae
ZZ188	Rosaceae
ZZ188	Rosaceae
ZZ188	Rosaceae
ZZ188	Rosaceae
ZZ188	Rosaceae
ZZ188	Rosaceae
ZZ188	Rosaceae
ZZ188	Rosaceae
ZZ188	Rosaceae
ZZ188	Rosaceae
ZZ188	Rosaceae
ZZ188	Lythraceae
ZZ188	Celastraceae
ZZ188	Pittosporaceae
ZZ188	Rosaceae
ZZ188	Magnoliaceae
ZZ189	Rosaceae
ZZ189	Rosaceae
ZZ189	Rosaceae
ZZ189	Rosaceae
ZZ189	Rosaceae
ZZ189	Rosaceae
ZZ189	Rosaceae
ZZ189	Rosaceae
ZZ189	Rosaceae
ZZ342	Rosaceae
ZZ342	Rosaceae
ZZ342	Rosaceae
ZZ342	Rosaceae
ZZ342	Oleaceae
ZZ342	Oleaceae
ZZ342	Arecaceae
ZZ342	Arecaceae
ZZ342	Arecaceae
ZZ342	Arecaceae
ZZ342	Arecaceae
ZZ342	Arecaceae
ZZ342	Arecaceae
ZZ342	Arecaceae
ZZ342	Oleaceae
ZZ342	Oleaceae
ZZ342	Oleaceae
ZZ342	Fabaceae
ZZ342	Berberidaceae
ZZ342	Asparagaceae
ZZ342	Thymelaeaceae
ZZ342	Solanaceae
ZZ343	Arecaceae
ZZ343	Arecaceae
ZZ343	Arecaceae
ZZ343	Arecaceae
ZZ343	Oleaceae
ZZ343	Buxaceae
ZZ343	Rosaceae
ZZ343	Berberidaceae
ZZ343	Oleaceae
ZZ343	Celastraceae
ZZ344	Pinaceae
ZZ344	Pinaceae
ZZ344	Pinaceae
ZZ344	Pinaceae
ZZ344	Rosaceae
ZZ344	Rosaceae
ZZ344	Malvaceae
ZZ344	Oleaceae
ZZ344	Garryaceae
ZZ345	Pittosporaceae
ZZ345	Rosaceae
