# Supplementary material for: Spatial patterns and driving factors of plant diversity along the urban–rural gradient in the context of urbanization in Zhengzhou, China
Source: PeerJ. 2024 Oct 11;12:e18261. doi: 10.7717/peerj.18261 (PMC11472805; doi:10.7717/peerj.18261)
Supplement: Supplemental Information 1 [file peerj-12-18261-s001.zip › Raw data for Wayne diagrams/Family/Trees of the eastern sample zone - Family.csv]

Sample	Family
ZZ016	Rosaceae
ZZ016	Rosaceae
ZZ016	Rosaceae
ZZ016	Rosaceae
ZZ016	Rosaceae
ZZ016	Rosaceae
ZZ016	Rosaceae
ZZ016	Rosaceae
ZZ016	Juglandaceae
ZZ016	Magnoliaceae
ZZ016	Magnoliaceae
ZZ016	Magnoliaceae
ZZ016	Magnoliaceae
ZZ016	Magnoliaceae
ZZ016	Magnoliaceae
ZZ016	Magnoliaceae
ZZ016	Hamamelidaceae
ZZ016	Lythraceae
ZZ021	Rosaceae
ZZ021	Rosaceae
ZZ021	Fabaceae
ZZ021	Fabaceae
ZZ021	Fabaceae
ZZ022	Magnoliaceae
ZZ022	Magnoliaceae
ZZ022	Magnoliaceae
ZZ022	Magnoliaceae
ZZ022	Magnoliaceae
ZZ022	Magnoliaceae
ZZ022	Rosaceae
ZZ022	Rosaceae
ZZ022	Rosaceae
ZZ022	Rosaceae
ZZ022	Rosaceae
ZZ022	Lythraceae
ZZ022	Fabaceae
ZZ022	Rosaceae
ZZ027	Sapindaceae
ZZ027	Sapindaceae
ZZ027	Sapindaceae
ZZ027	Rosaceae
ZZ027	Rosaceae
ZZ027	Rosaceae
ZZ027	Rosaceae
ZZ027	Rosaceae
ZZ027	Rosaceae
ZZ027	Rosaceae
ZZ027	Rosaceae
ZZ027	Pinaceae
ZZ027	Pinaceae
ZZ027	Pinaceae
ZZ027	Pinaceae
ZZ027	Rosaceae
ZZ027	Rosaceae
ZZ027	Rosaceae
ZZ027	Hamamelidaceae
ZZ027	Lythraceae
ZZ027	Oleaceae
ZZ028	Rosaceae
ZZ028	Rosaceae
ZZ028	Rosaceae
ZZ028	Rosaceae
ZZ028	Rosaceae
ZZ028	Rosaceae
ZZ028	Fabaceae
ZZ028	Fabaceae
ZZ028	Fabaceae
ZZ028	Oleaceae
ZZ028	Oleaceae
ZZ028	Hamamelidaceae
ZZ192	Ginkgoaceae
ZZ192	Ginkgoaceae
ZZ192	Ginkgoaceae
ZZ192	Ginkgoaceae
ZZ192	Ginkgoaceae
ZZ192	Ginkgoaceae
ZZ192	Ginkgoaceae
ZZ192	Ginkgoaceae
ZZ192	Ginkgoaceae
ZZ192	Ginkgoaceae
ZZ192	Ginkgoaceae
ZZ192	Ginkgoaceae
ZZ192	Ginkgoaceae
ZZ192	Ginkgoaceae
ZZ192	Ginkgoaceae
ZZ192	Ginkgoaceae
ZZ192	Ginkgoaceae
ZZ192	Ginkgoaceae
ZZ192	Ginkgoaceae
ZZ192	Ginkgoaceae
ZZ192	Ginkgoaceae
ZZ192	Ginkgoaceae
ZZ192	Ginkgoaceae
ZZ192	Ginkgoaceae
ZZ192	Platanaceae
ZZ192	Platanaceae
ZZ192	Platanaceae
ZZ192	Platanaceae
ZZ192	Platanaceae
ZZ192	Platanaceae
ZZ192	Platanaceae
ZZ192	Platanaceae
ZZ192	Cupressaceae
ZZ192	Rosaceae
ZZ192	Rosaceae
ZZ202	Fabaceae
ZZ202	Fabaceae
ZZ202	Fabaceae
ZZ202	Fabaceae
ZZ202	Fabaceae
ZZ202	Lauraceae
ZZ202	Lauraceae
ZZ202	Lauraceae
ZZ202	Lauraceae
ZZ202	Lauraceae
ZZ202	Lauraceae
ZZ202	Platanaceae
ZZ202	Platanaceae
ZZ202	Platanaceae
ZZ202	Platanaceae
ZZ202	Platanaceae
ZZ202	Platanaceae
ZZ202	Platanaceae
ZZ202	Platanaceae
ZZ202	Platanaceae
ZZ245	Ginkgoaceae
ZZ245	Ginkgoaceae
ZZ245	Ginkgoaceae
ZZ245	Ginkgoaceae
ZZ245	Ginkgoaceae
ZZ245	Ginkgoaceae
ZZ245	Ginkgoaceae
ZZ247	Sapindaceae
ZZ247	Sapindaceae
ZZ247	Sapindaceae
ZZ247	Sapindaceae
ZZ247	Sapindaceae
ZZ247	Sapindaceae
ZZ247	Sapindaceae
ZZ247	Sapindaceae
ZZ247	Sapindaceae
ZZ247	Sapindaceae
ZZ247	Juglandaceae
ZZ247	Juglandaceae
ZZ247	Juglandaceae
ZZ247	Juglandaceae
ZZ247	Juglandaceae
ZZ247	Juglandaceae
ZZ247	Juglandaceae
ZZ247	Juglandaceae
ZZ247	Juglandaceae
ZZ247	Rosaceae
ZZ247	Rosaceae
ZZ247	Rosaceae
ZZ247	Rosaceae
ZZ247	Rosaceae
ZZ247	Rosaceae
ZZ247	Rosaceae
ZZ247	Rosaceae
ZZ247	Rosaceae
ZZ247	Rosaceae
ZZ247	Rosaceae
ZZ247	Rosaceae
ZZ247	Rosaceae
ZZ247	Rosaceae
ZZ247	Rosaceae
ZZ247	Rosaceae
ZZ247	Rosaceae
ZZ247	Rosaceae
ZZ247	Rosaceae
ZZ247	Rosaceae
ZZ247	Rosaceae
ZZ247	Rosaceae
ZZ247	Rosaceae
ZZ247	Rosaceae
ZZ247	Rosaceae
ZZ247	Rosaceae
ZZ247	Rosaceae
ZZ247	Cupressaceae
ZZ247	Cupressaceae
ZZ247	Cupressaceae
ZZ247	Cupressaceae
ZZ247	Cupressaceae
ZZ247	Cupressaceae
ZZ247	Cupressaceae
ZZ247	Cupressaceae
ZZ251	Fabaceae
ZZ251	Fabaceae
ZZ251	Fabaceae
ZZ251	Fabaceae
ZZ251	Fabaceae
ZZ251	Fabaceae
ZZ251	Pinaceae
ZZ251	Pinaceae
ZZ251	Pinaceae
ZZ251	Pinaceae
ZZ251	Pinaceae
ZZ251	Pinaceae
ZZ251	Pinaceae
ZZ251	Pinaceae
ZZ251	Pinaceae
ZZ251	Pinaceae
ZZ251	Pinaceae
ZZ251	Pinaceae
ZZ251	Pinaceae
ZZ251	Rosaceae
ZZ251	Rosaceae
ZZ251	Rosaceae
ZZ251	Magnoliaceae
ZZ251	Magnoliaceae
ZZ251	Magnoliaceae
ZZ251	Rosaceae
ZZ251	Rosaceae
ZZ251	Rosaceae
ZZ251	Rosaceae
ZZ251	Oleaceae
ZZ251	Oleaceae
ZZ251	Oleaceae
ZZ252	Magnoliaceae
ZZ252	Magnoliaceae
ZZ252	Magnoliaceae
ZZ252	Magnoliaceae
ZZ252	Magnoliaceae
ZZ252	Magnoliaceae
ZZ252	Ginkgoaceae
ZZ252	Ginkgoaceae
ZZ252	Ginkgoaceae
ZZ252	Ginkgoaceae
ZZ252	Ginkgoaceae
ZZ252	Ginkgoaceae
ZZ252	Ginkgoaceae
ZZ252	Ginkgoaceae
ZZ252	Ginkgoaceae
ZZ252	Ginkgoaceae
ZZ253	Rosaceae
ZZ253	Rosaceae
ZZ253	Rosaceae
ZZ253	Rosaceae
ZZ253	Rosaceae
ZZ253	Magnoliaceae
ZZ253	Magnoliaceae
ZZ253	Magnoliaceae
ZZ253	Magnoliaceae
ZZ253	Magnoliaceae
ZZ253	Rosaceae
ZZ253	Rosaceae
ZZ253	Rosaceae
ZZ253	Rosaceae
ZZ253	Rosaceae
ZZ253	Rosaceae
ZZ253	Rosaceae
ZZ253	Rosaceae
ZZ253	Rosaceae
ZZ253	Rosaceae
ZZ253	Rosaceae
ZZ253	Rosaceae
ZZ253	Rosaceae
ZZ253	Rosaceae
ZZ253	Rosaceae
ZZ253	Rosaceae
ZZ253	Rosaceae
ZZ253	Rosaceae
ZZ253	Rosaceae
ZZ253	Rosaceae
ZZ253	Rosaceae
ZZ253	Rosaceae
ZZ253	Rosaceae
ZZ253	Rosaceae
ZZ253	Rosaceae
ZZ253	Cupressaceae
ZZ254	Eucommiaceae
ZZ254	Eucommiaceae
ZZ254	Eucommiaceae
ZZ254	Eucommiaceae
ZZ254	Eucommiaceae
ZZ254	Eucommiaceae
ZZ254	Eucommiaceae
ZZ254	Eucommiaceae
ZZ254	Eucommiaceae
ZZ254	Eucommiaceae
ZZ254	Magnoliaceae
ZZ254	Magnoliaceae
ZZ254	Magnoliaceae
ZZ254	Pinaceae
ZZ254	Pinaceae
ZZ254	Pinaceae
ZZ254	Pinaceae
ZZ254	Pinaceae
ZZ254	Rosaceae
ZZ256	Juglandaceae
ZZ256	Juglandaceae
ZZ256	Juglandaceae
ZZ256	Juglandaceae
ZZ256	Juglandaceae
ZZ256	Juglandaceae
ZZ256	Juglandaceae
ZZ256	Juglandaceae
ZZ256	Juglandaceae
ZZ256	Rosaceae
ZZ256	Rosaceae
ZZ256	Simaroubaceae
ZZ256	Simaroubaceae
ZZ256	Ginkgoaceae
ZZ256	Ginkgoaceae
ZZ256	Salicaceae
ZZ256	Salicaceae
ZZ256	Staphyleaceae
ZZ256	Magnoliaceae
ZZ256	Magnoliaceae
ZZ256	Fabaceae
ZZ257	Rosaceae
ZZ257	Rosaceae
ZZ257	Rosaceae
ZZ257	Rosaceae
ZZ257	Rosaceae
ZZ257	Rosaceae
ZZ257	Pinaceae
ZZ257	Pinaceae
ZZ257	Pinaceae
ZZ257	Pinaceae
ZZ257	Pinaceae
ZZ257	Magnoliaceae
ZZ257	Magnoliaceae
ZZ257	Magnoliaceae
ZZ257	Magnoliaceae
ZZ257	Magnoliaceae
ZZ257	Magnoliaceae
ZZ257	Magnoliaceae
ZZ257	Magnoliaceae
ZZ257	Magnoliaceae
ZZ257	Magnoliaceae
ZZ257	Rosaceae
ZZ257	Simaroubaceae
ZZ257	Simaroubaceae
ZZ257	Simaroubaceae
ZZ257	Simaroubaceae
ZZ257	Simaroubaceae
ZZ257	Anacardiaceae
ZZ257	Anacardiaceae
ZZ257	Fabaceae
ZZ258	Magnoliaceae
ZZ258	Magnoliaceae
ZZ258	Magnoliaceae
ZZ258	Magnoliaceae
ZZ258	Magnoliaceae
ZZ258	Magnoliaceae
ZZ258	Magnoliaceae
ZZ258	Magnoliaceae
ZZ258	Fabaceae
ZZ258	Fabaceae
ZZ258	Fabaceae
ZZ258	Fabaceae
ZZ258	Fabaceae
ZZ258	Fabaceae
ZZ258	Fabaceae
ZZ258	Fabaceae
ZZ258	Fabaceae
ZZ258	Fabaceae
ZZ258	Fabaceae
ZZ258	Fabaceae
ZZ258	Fabaceae
ZZ258	Fabaceae
ZZ258	Salicaceae
ZZ258	Salicaceae
ZZ258	Salicaceae
ZZ258	Salicaceae
ZZ258	Salicaceae
ZZ258	Salicaceae
ZZ258	Salicaceae
ZZ259	Magnoliaceae
ZZ259	Magnoliaceae
ZZ259	Magnoliaceae
ZZ259	Magnoliaceae
ZZ259	Magnoliaceae
ZZ259	Magnoliaceae
ZZ259	Magnoliaceae
ZZ259	Magnoliaceae
ZZ259	Magnoliaceae
ZZ259	Magnoliaceae
ZZ259	Magnoliaceae
ZZ259	Magnoliaceae
ZZ259	Magnoliaceae
ZZ259	Magnoliaceae
ZZ259	Magnoliaceae
ZZ259	Magnoliaceae
ZZ259	Magnoliaceae
ZZ259	Magnoliaceae
ZZ259	Malvaceae
ZZ259	Malvaceae
ZZ259	Malvaceae
ZZ259	Malvaceae
ZZ259	Malvaceae
ZZ259	Malvaceae
ZZ259	Cupressaceae
ZZ259	Cupressaceae
ZZ259	Cupressaceae
ZZ259	Fabaceae
ZZ259	Fabaceae
ZZ259	Fabaceae
ZZ259	Fabaceae
ZZ259	Fabaceae
ZZ259	Fabaceae
ZZ259	Fabaceae
ZZ259	Simaroubaceae
ZZ259	Simaroubaceae
ZZ260	Fabaceae
ZZ260	Fabaceae
ZZ260	Fabaceae
ZZ260	Fabaceae
ZZ260	Fabaceae
ZZ260	Fabaceae
ZZ260	Fabaceae
ZZ260	Rosaceae
ZZ260	Rosaceae
ZZ260	Rosaceae
ZZ260	Rosaceae
ZZ260	Rosaceae
ZZ260	Rosaceae
ZZ260	Rosaceae
ZZ260	Rosaceae
ZZ260	Rosaceae
ZZ260	Rosaceae
ZZ260	Rosaceae
ZZ260	Rosaceae
ZZ260	Rosaceae
ZZ260	Pinaceae
ZZ260	Pinaceae
ZZ260	Pinaceae
ZZ260	Pinaceae
ZZ260	Pinaceae
ZZ260	Oleaceae
ZZ260	Oleaceae
ZZ260	Oleaceae
ZZ260	Oleaceae
ZZ260	Oleaceae
ZZ260	Oleaceae
ZZ260	Oleaceae
ZZ260	Oleaceae
ZZ260	Oleaceae
ZZ260	Oleaceae
ZZ261	Magnoliaceae
ZZ261	Magnoliaceae
ZZ261	Magnoliaceae
ZZ261	Magnoliaceae
ZZ261	Magnoliaceae
ZZ261	Magnoliaceae
ZZ261	Magnoliaceae
ZZ261	Magnoliaceae
ZZ261	Oleaceae
ZZ261	Oleaceae
ZZ261	Oleaceae
ZZ261	Oleaceae
ZZ261	Oleaceae
ZZ261	Rosaceae
ZZ261	Rosaceae
ZZ261	Rosaceae
ZZ261	Rosaceae
ZZ261	Rosaceae
ZZ261	Rosaceae
ZZ261	Cupressaceae
ZZ261	Cupressaceae
ZZ261	Cupressaceae
ZZ261	Cupressaceae
ZZ261	Cupressaceae
ZZ261	Fabaceae
ZZ261	Fabaceae
ZZ261	Magnoliaceae
ZZ262	Rosaceae
ZZ262	Rosaceae
ZZ262	Rosaceae
ZZ262	Rosaceae
ZZ262	Rosaceae
ZZ262	Rosaceae
ZZ262	Rosaceae
ZZ262	Rosaceae
ZZ262	Rosaceae
ZZ262	Rosaceae
ZZ262	Rosaceae
ZZ262	Rosaceae
ZZ262	Rosaceae
ZZ262	Rosaceae
ZZ262	Rosaceae
ZZ262	Rosaceae
ZZ262	Rosaceae
ZZ262	Rosaceae
ZZ262	Rosaceae
ZZ262	Rosaceae
ZZ262	Rosaceae
ZZ262	Rosaceae
ZZ262	Rosaceae
ZZ262	Rosaceae
ZZ262	Lauraceae
ZZ262	Lauraceae
ZZ262	Lauraceae
ZZ262	Lauraceae
ZZ262	Lauraceae
ZZ262	Lauraceae
ZZ262	Lauraceae
ZZ262	Lauraceae
ZZ262	Ginkgoaceae
ZZ262	Ginkgoaceae
ZZ262	Ginkgoaceae
ZZ262	Ginkgoaceae
ZZ263	Pinaceae
ZZ263	Pinaceae
ZZ263	Pinaceae
ZZ263	Pinaceae
ZZ263	Oleaceae
ZZ263	Oleaceae
ZZ263	Oleaceae
ZZ263	Oleaceae
ZZ263	Oleaceae
ZZ263	Oleaceae
ZZ263	Oleaceae
ZZ263	Cupressaceae
ZZ263	Cupressaceae
ZZ263	Cupressaceae
ZZ263	Cupressaceae
ZZ263	Ginkgoaceae
ZZ263	Ginkgoaceae
ZZ263	Ginkgoaceae
ZZ263	Platanaceae
ZZ263	Lauraceae
ZZ263	Lauraceae
ZZ263	Lauraceae
ZZ263	Lauraceae
ZZ263	Lauraceae
ZZ263	Lauraceae
ZZ263	Cupressaceae
ZZ264	Fabaceae
ZZ264	Fabaceae
ZZ264	Fabaceae
ZZ264	Fabaceae
ZZ264	Fabaceae
ZZ264	Fabaceae
ZZ264	Magnoliaceae
ZZ264	Magnoliaceae
ZZ264	Magnoliaceae
ZZ264	Magnoliaceae
ZZ264	Platanaceae
ZZ264	Platanaceae
ZZ264	Platanaceae
ZZ264	Lauraceae
ZZ264	Lauraceae
ZZ264	Rosaceae
ZZ264	Rosaceae
ZZ264	Rosaceae
ZZ264	Rosaceae
ZZ265	Malvaceae
ZZ265	Malvaceae
ZZ265	Malvaceae
ZZ265	Malvaceae
ZZ265	Malvaceae
ZZ265	Sapindaceae
ZZ265	Rosaceae
ZZ265	Rosaceae
ZZ265	Rosaceae
ZZ265	Rosaceae
ZZ265	Rosaceae
ZZ265	Fabaceae
ZZ265	Fabaceae
ZZ265	Fabaceae
ZZ265	Fabaceae
ZZ265	Fabaceae
ZZ265	Fabaceae
ZZ265	Rosaceae
ZZ265	Lythraceae
ZZ265	Lythraceae
ZZ265	Lythraceae
ZZ265	Lythraceae
ZZ265	Lythraceae
ZZ265	Lythraceae
ZZ265	Cupressaceae
ZZ265	Lythraceae
ZZ266	Fabaceae
ZZ266	Fabaceae
ZZ266	Ginkgoaceae
ZZ266	Ginkgoaceae
ZZ266	Ginkgoaceae
ZZ266	Ginkgoaceae
ZZ266	Ginkgoaceae
ZZ266	Rosaceae
ZZ266	Rosaceae
ZZ266	Rosaceae
ZZ266	Arecaceae
ZZ266	Arecaceae
ZZ266	Arecaceae
ZZ266	Arecaceae
ZZ266	Arecaceae
ZZ266	Arecaceae
ZZ266	Arecaceae
ZZ266	Rosaceae
ZZ266	Rosaceae
ZZ266	Rosaceae
ZZ266	Rosaceae
ZZ266	Rosaceae
ZZ266	Rosaceae
ZZ266	Rosaceae
ZZ266	Rosaceae
ZZ266	Rosaceae
ZZ266	Rosaceae
ZZ266	Rosaceae
ZZ266	Rosaceae
ZZ266	Cupressaceae
ZZ267	Oleaceae
ZZ267	Oleaceae
ZZ267	Oleaceae
ZZ267	Oleaceae
ZZ267	Oleaceae
ZZ267	Oleaceae
ZZ267	Oleaceae
ZZ267	Oleaceae
ZZ267	Oleaceae
ZZ267	Oleaceae
ZZ267	Oleaceae
ZZ267	Oleaceae
ZZ267	Oleaceae
ZZ267	Oleaceae
ZZ267	Oleaceae
ZZ267	Oleaceae
ZZ267	Oleaceae
ZZ267	Oleaceae
ZZ267	Oleaceae
ZZ267	Oleaceae
ZZ267	Oleaceae
ZZ267	Oleaceae
ZZ267	Oleaceae
ZZ267	Oleaceae
ZZ267	Oleaceae
ZZ267	Oleaceae
ZZ267	Oleaceae
ZZ267	Oleaceae
ZZ267	Oleaceae
ZZ267	Cupressaceae
ZZ267	Cupressaceae
ZZ267	Cupressaceae
ZZ267	Cupressaceae
ZZ267	Cupressaceae
ZZ267	Cupressaceae
ZZ267	Cupressaceae
ZZ268	Salicaceae
ZZ268	Salicaceae
ZZ268	Salicaceae
ZZ268	Salicaceae
ZZ268	Salicaceae
ZZ268	Salicaceae
ZZ268	Salicaceae
ZZ268	Salicaceae
ZZ268	Salicaceae
ZZ268	Salicaceae
ZZ268	Salicaceae
ZZ268	Salicaceae
ZZ268	Salicaceae
ZZ268	Salicaceae
ZZ268	Salicaceae
ZZ268	Salicaceae
ZZ268	Salicaceae
ZZ268	Salicaceae
ZZ268	Salicaceae
ZZ268	Salicaceae
ZZ268	Salicaceae
ZZ268	Malvaceae
ZZ268	Pinaceae
ZZ268	Pinaceae
ZZ268	Pinaceae
ZZ268	Pinaceae
ZZ268	Pinaceae
ZZ268	Pinaceae
ZZ268	Pinaceae
ZZ269	Magnoliaceae
ZZ269	Magnoliaceae
ZZ269	Magnoliaceae
ZZ269	Magnoliaceae
ZZ269	Magnoliaceae
ZZ269	Magnoliaceae
ZZ269	Magnoliaceae
ZZ269	Magnoliaceae
ZZ269	Magnoliaceae
ZZ269	Magnoliaceae
ZZ269	Magnoliaceae
ZZ269	Magnoliaceae
ZZ269	Magnoliaceae
ZZ269	Magnoliaceae
ZZ269	Magnoliaceae
ZZ269	Magnoliaceae
ZZ269	Magnoliaceae
ZZ269	Magnoliaceae
ZZ269	Magnoliaceae
ZZ269	Magnoliaceae
ZZ269	Magnoliaceae
ZZ269	Magnoliaceae
ZZ269	Magnoliaceae
ZZ269	Magnoliaceae
ZZ269	Cupressaceae
ZZ269	Cupressaceae
ZZ269	Cupressaceae
ZZ269	Cupressaceae
ZZ269	Cupressaceae
ZZ269	Rosaceae
ZZ269	Rosaceae
ZZ269	Rosaceae
ZZ269	Rosaceae
ZZ269	Rosaceae
ZZ270	Salicaceae
ZZ270	Salicaceae
ZZ270	Salicaceae
ZZ270	Salicaceae
ZZ270	Salicaceae
ZZ270	Rosaceae
ZZ270	Rosaceae
ZZ270	Rosaceae
ZZ270	Rosaceae
ZZ270	Rosaceae
ZZ270	Juglandaceae
ZZ270	Juglandaceae
ZZ270	Juglandaceae
ZZ270	Juglandaceae
ZZ270	Juglandaceae
ZZ270	Juglandaceae
ZZ270	Juglandaceae
ZZ270	Juglandaceae
ZZ270	Araliaceae
ZZ270	Araliaceae
ZZ271	Eucommiaceae
ZZ271	Eucommiaceae
ZZ271	Eucommiaceae
ZZ271	Eucommiaceae
ZZ271	Pinaceae
ZZ271	Pinaceae
ZZ271	Moraceae
ZZ271	Moraceae
ZZ271	Cupressaceae
ZZ272	Ginkgoaceae
ZZ272	Ginkgoaceae
ZZ272	Ginkgoaceae
ZZ272	Ginkgoaceae
ZZ272	Ginkgoaceae
ZZ272	Ginkgoaceae
ZZ272	Ginkgoaceae
ZZ272	Ginkgoaceae
ZZ272	Ginkgoaceae
ZZ272	Ginkgoaceae
ZZ272	Ginkgoaceae
ZZ272	Ginkgoaceae
ZZ272	Ginkgoaceae
ZZ272	Platanaceae
ZZ272	Platanaceae
ZZ272	Platanaceae
ZZ272	Platanaceae
ZZ272	Fabaceae
ZZ272	Oleaceae
ZZ272	Oleaceae
ZZ272	Oleaceae
ZZ272	Oleaceae
ZZ272	Rosaceae
ZZ272	Rosaceae
ZZ272	Rosaceae
ZZ272	Rosaceae
ZZ272	Rosaceae
ZZ282	Juglandaceae
ZZ282	Juglandaceae
ZZ282	Juglandaceae
ZZ282	Juglandaceae
ZZ282	Juglandaceae
ZZ282	Juglandaceae
ZZ282	Juglandaceae
ZZ282	Juglandaceae
ZZ282	Juglandaceae
ZZ282	Juglandaceae
ZZ282	Juglandaceae
ZZ282	Juglandaceae
ZZ282	Rosaceae
ZZ282	Rosaceae
ZZ282	Rosaceae
ZZ282	Rosaceae
ZZ282	Rosaceae
ZZ282	Rosaceae
ZZ282	Pinaceae
ZZ282	Pinaceae
ZZ282	Pinaceae
ZZ282	Pinaceae
ZZ282	Pinaceae
ZZ282	Pinaceae
ZZ282	Pinaceae
ZZ282	Pinaceae
ZZ283	Magnoliaceae
ZZ283	Magnoliaceae
ZZ283	Magnoliaceae
ZZ283	Magnoliaceae
ZZ283	Magnoliaceae
ZZ283	Magnoliaceae
ZZ283	Magnoliaceae
ZZ283	Magnoliaceae
ZZ283	Magnoliaceae
ZZ283	Magnoliaceae
ZZ283	Platanaceae
ZZ283	Platanaceae
ZZ283	Platanaceae
ZZ283	Platanaceae
ZZ283	Platanaceae
ZZ283	Platanaceae
ZZ283	Lauraceae
ZZ283	Lauraceae
ZZ283	Lauraceae
ZZ283	Lauraceae
ZZ283	Lauraceae
ZZ283	Lauraceae
ZZ283	Fabaceae
ZZ284	Magnoliaceae
ZZ284	Magnoliaceae
ZZ284	Magnoliaceae
ZZ284	Magnoliaceae
ZZ284	Magnoliaceae
ZZ284	Magnoliaceae
ZZ284	Magnoliaceae
ZZ284	Magnoliaceae
ZZ284	Magnoliaceae
ZZ284	Magnoliaceae
ZZ284	Magnoliaceae
ZZ284	Magnoliaceae
ZZ284	Magnoliaceae
ZZ284	Magnoliaceae
ZZ284	Magnoliaceae
ZZ284	Magnoliaceae
ZZ284	Magnoliaceae
ZZ284	Magnoliaceae
ZZ284	Magnoliaceae
ZZ284	Magnoliaceae
ZZ284	Magnoliaceae
ZZ284	Pinaceae
ZZ284	Pinaceae
ZZ284	Pinaceae
ZZ284	Pinaceae
ZZ284	Pinaceae
ZZ284	Pinaceae
ZZ285	Platanaceae
ZZ285	Platanaceae
ZZ285	Platanaceae
ZZ285	Platanaceae
ZZ285	Platanaceae
ZZ285	Platanaceae
ZZ285	Fabaceae
ZZ285	Sapindaceae
ZZ285	Sapindaceae
ZZ285	Sapindaceae
ZZ285	Sapindaceae
ZZ285	Sapindaceae
ZZ285	Sapindaceae
ZZ285	Lythraceae
ZZ286	Platanaceae
ZZ286	Platanaceae
ZZ286	Platanaceae
ZZ286	Platanaceae
ZZ286	Platanaceae
ZZ286	Platanaceae
ZZ286	Rosaceae
ZZ286	Rosaceae
ZZ286	Rosaceae
ZZ286	Rosaceae
ZZ286	Rosaceae
ZZ286	Rosaceae
ZZ286	Rosaceae
ZZ286	Rosaceae
ZZ286	Rosaceae
ZZ286	Rosaceae
ZZ286	Rosaceae
ZZ286	Rosaceae
ZZ286	Malvaceae
ZZ286	Malvaceae
ZZ286	Malvaceae
ZZ286	Malvaceae
ZZ286	Fabaceae
ZZ286	Fabaceae
ZZ286	Fabaceae
ZZ287	Sapindaceae
ZZ287	Platanaceae
ZZ287	Platanaceae
ZZ287	Platanaceae
ZZ287	Platanaceae
ZZ287	Platanaceae
ZZ287	Platanaceae
ZZ287	Rosaceae
ZZ287	Rosaceae
ZZ287	Rosaceae
ZZ287	Rosaceae
ZZ287	Salicaceae
ZZ287	Salicaceae
ZZ287	Salicaceae
ZZ287	Salicaceae
ZZ287	Ginkgoaceae
ZZ287	Rosaceae
ZZ287	Sapindaceae
ZZ297	Platanaceae
ZZ297	Platanaceae
ZZ297	Platanaceae
ZZ297	Platanaceae
ZZ297	Platanaceae
ZZ297	Platanaceae
ZZ297	Platanaceae
ZZ297	Platanaceae
ZZ297	Oleaceae
ZZ297	Oleaceae
ZZ297	Oleaceae
ZZ297	Oleaceae
ZZ299	Fabaceae
ZZ299	Fabaceae
ZZ299	Fabaceae
ZZ299	Fabaceae
ZZ299	Fabaceae
ZZ299	Fabaceae
ZZ299	Fabaceae
ZZ299	Fabaceae
ZZ299	Fabaceae
ZZ299	Fabaceae
ZZ299	Fabaceae
ZZ299	Fabaceae
ZZ299	Fabaceae
ZZ299	Fabaceae
ZZ299	Fabaceae
ZZ299	Fabaceae
ZZ299	Fabaceae
ZZ299	Fabaceae
ZZ299	Salicaceae
ZZ299	Salicaceae
ZZ299	Salicaceae
ZZ299	Salicaceae
ZZ299	Cupressaceae
ZZ299	Cupressaceae
ZZ299	Cupressaceae
ZZ299	Cupressaceae
ZZ299	Viburnaceae
ZZ299	Rosaceae
ZZ300	Malvaceae
ZZ300	Malvaceae
ZZ300	Malvaceae
ZZ300	Malvaceae
ZZ300	Malvaceae
ZZ300	Malvaceae
ZZ300	Malvaceae
ZZ300	Malvaceae
ZZ300	Malvaceae
ZZ300	Malvaceae
ZZ300	Rosaceae
ZZ300	Rosaceae
ZZ300	Rosaceae
ZZ300	Rosaceae
ZZ300	Rosaceae
ZZ300	Rosaceae
ZZ300	Rosaceae
ZZ300	Rosaceae
ZZ300	Rosaceae
ZZ300	Rosaceae
ZZ300	Rosaceae
ZZ300	Rosaceae
ZZ300	Rosaceae
ZZ300	Rosaceae
ZZ300	Rosaceae
ZZ300	Rosaceae
ZZ301	Moraceae
ZZ301	Moraceae
ZZ301	Moraceae
ZZ301	Moraceae
ZZ301	Moraceae
ZZ301	Moraceae
ZZ301	Moraceae
ZZ301	Salicaceae
ZZ301	Salicaceae
ZZ301	Salicaceae
ZZ301	Salicaceae
ZZ301	Fabaceae
ZZ301	Fabaceae
ZZ301	Fabaceae
ZZ301	Fabaceae
ZZ301	Fabaceae
ZZ305	Euphorbiaceae
ZZ305	Euphorbiaceae
ZZ305	Euphorbiaceae
ZZ305	Euphorbiaceae
ZZ305	Oleaceae
ZZ305	Oleaceae
ZZ305	Oleaceae
ZZ305	Oleaceae
ZZ305	Oleaceae
ZZ305	Oleaceae
ZZ305	Oleaceae
ZZ305	Oleaceae
ZZ305	Oleaceae
ZZ305	Oleaceae
ZZ305	Oleaceae
ZZ305	Oleaceae
ZZ305	Oleaceae
ZZ305	Oleaceae
ZZ305	Oleaceae
ZZ305	Oleaceae
ZZ305	Oleaceae
ZZ305	Sapindaceae
ZZ305	Sapindaceae
ZZ305	Sapindaceae
ZZ305	Sapindaceae
ZZ305	Pinaceae
ZZ305	Pinaceae
ZZ305	Pinaceae
ZZ305	Pinaceae
ZZ305	Ginkgoaceae
ZZ305	Ginkgoaceae
ZZ305	Ginkgoaceae
ZZ305	Magnoliaceae
ZZ305	Magnoliaceae
ZZ306	Platanaceae
ZZ306	Platanaceae
ZZ306	Platanaceae
ZZ306	Platanaceae
ZZ306	Platanaceae
ZZ306	Platanaceae
ZZ306	Platanaceae
ZZ306	Platanaceae
ZZ306	Oleaceae
ZZ306	Oleaceae
ZZ306	Oleaceae
ZZ306	Oleaceae
ZZ306	Ginkgoaceae
ZZ306	Ginkgoaceae
ZZ306	Ginkgoaceae
ZZ306	Ginkgoaceae
ZZ306	Ginkgoaceae
ZZ306	Ginkgoaceae
ZZ306	Ginkgoaceae
ZZ306	Ginkgoaceae
ZZ306	Ginkgoaceae
ZZ306	Ginkgoaceae
ZZ306	Ginkgoaceae
ZZ306	Ginkgoaceae
ZZ306	Salicaceae
ZZ306	Rosaceae
ZZ306	Rosaceae
ZZ306	Rosaceae
ZZ306	Rosaceae
ZZ306	Rosaceae
ZZ306	Rosaceae
ZZ306	Rosaceae
ZZ306	Rosaceae
ZZ307	Fabaceae
ZZ307	Fabaceae
ZZ307	Fabaceae
ZZ307	Platanaceae
ZZ307	Platanaceae
ZZ307	Platanaceae
ZZ307	Pinaceae
ZZ307	Pinaceae
ZZ307	Pinaceae
ZZ307	Pinaceae
ZZ307	Pinaceae
ZZ307	Lythraceae
ZZ307	Lythraceae
ZZ307	Lythraceae
ZZ307	Lythraceae
ZZ307	Lythraceae
ZZ307	Lythraceae
ZZ307	Lythraceae
ZZ307	Lythraceae
ZZ307	Lythraceae
ZZ307	Lythraceae
ZZ307	Lythraceae
ZZ307	Lythraceae
ZZ307	Lythraceae
ZZ307	Lythraceae
ZZ307	Lythraceae
ZZ307	Lythraceae
ZZ307	Lythraceae
ZZ307	Fabaceae
ZZ308	Fabaceae
ZZ308	Fabaceae
ZZ308	Fabaceae
ZZ308	Fabaceae
ZZ308	Platanaceae
ZZ308	Platanaceae
ZZ308	Platanaceae
ZZ308	Platanaceae
ZZ308	Platanaceae
ZZ308	Rosaceae
ZZ308	Rosaceae
ZZ308	Rosaceae
ZZ308	Rosaceae
ZZ308	Rosaceae
ZZ308	Rosaceae
ZZ308	Arecaceae
ZZ308	Arecaceae
ZZ308	Arecaceae
ZZ308	Arecaceae
ZZ308	Arecaceae
ZZ308	Arecaceae
ZZ308	Ginkgoaceae
ZZ308	Rosaceae
ZZ308	Rosaceae
ZZ308	Rosaceae
ZZ308	Rosaceae
ZZ308	Rosaceae
ZZ308	Rosaceae
ZZ308	Lythraceae
ZZ308	Lythraceae
ZZ308	Lythraceae
ZZ308	Lythraceae
ZZ308	Lythraceae
ZZ308	Lythraceae
ZZ308	Lythraceae
ZZ308	Lythraceae
ZZ308	Lythraceae
ZZ308	Lythraceae
ZZ308	Lythraceae
ZZ308	Lythraceae
ZZ308	Lythraceae
ZZ308	Lythraceae
ZZ308	Lythraceae
ZZ308	Lythraceae
ZZ308	Lythraceae
ZZ308	Lythraceae
ZZ308	Lythraceae
ZZ308	Lythraceae
ZZ308	Lythraceae
ZZ308	Lythraceae
ZZ308	Lythraceae
ZZ308	Lythraceae
ZZ308	Lythraceae
ZZ308	Fabaceae
ZZ325	Ginkgoaceae
ZZ325	Ginkgoaceae
ZZ325	Ginkgoaceae
ZZ325	Ginkgoaceae
ZZ325	Ginkgoaceae
ZZ325	Ginkgoaceae
ZZ325	Ginkgoaceae
ZZ325	Ginkgoaceae
ZZ325	Ginkgoaceae
ZZ325	Ginkgoaceae
ZZ325	Ginkgoaceae
ZZ325	Ginkgoaceae
ZZ325	Ginkgoaceae
ZZ325	Ginkgoaceae
ZZ325	Ginkgoaceae
ZZ325	Ginkgoaceae
ZZ325	Ginkgoaceae
ZZ325	Ginkgoaceae
ZZ325	Ginkgoaceae
ZZ325	Ginkgoaceae
ZZ325	Ginkgoaceae
ZZ325	Ginkgoaceae
ZZ325	Ginkgoaceae
ZZ325	Ginkgoaceae
ZZ325	Ginkgoaceae
ZZ325	Rosaceae
ZZ325	Rosaceae
ZZ325	Rosaceae
ZZ325	Rosaceae
ZZ325	Rosaceae
ZZ325	Rosaceae
ZZ325	Rosaceae
ZZ325	Rosaceae
ZZ325	Rosaceae
ZZ325	Rosaceae
ZZ325	Rosaceae
ZZ325	Rosaceae
ZZ325	Rosaceae
ZZ325	Rosaceae
ZZ325	Rosaceae
ZZ325	Rosaceae
ZZ325	Platanaceae
ZZ325	Platanaceae
ZZ325	Platanaceae
ZZ325	Platanaceae
ZZ325	Platanaceae
ZZ325	Platanaceae
ZZ325	Platanaceae
ZZ326	Phyllanthaceae
ZZ326	Phyllanthaceae
ZZ326	Phyllanthaceae
ZZ326	Phyllanthaceae
ZZ326	Phyllanthaceae
ZZ326	Phyllanthaceae
ZZ326	Phyllanthaceae
ZZ326	Phyllanthaceae
ZZ326	Phyllanthaceae
ZZ326	Rosaceae
ZZ326	Rosaceae
ZZ326	Rosaceae
ZZ326	Rosaceae
ZZ326	Rosaceae
ZZ326	Rosaceae
ZZ326	Rosaceae
ZZ326	Rosaceae
ZZ326	Rosaceae
ZZ326	Rosaceae
ZZ326	Meliaceae
ZZ326	Meliaceae
ZZ326	Meliaceae
ZZ326	Ulmaceae
ZZ326	Oleaceae
ZZ326	Oleaceae
ZZ326	Oleaceae
ZZ326	Oleaceae
ZZ326	Oleaceae
ZZ326	Oleaceae
ZZ326	Oleaceae
ZZ326	Oleaceae
ZZ326	Oleaceae
ZZ326	Oleaceae
ZZ326	Viburnaceae
ZZ326	Viburnaceae
ZZ326	Viburnaceae
ZZ326	Viburnaceae
ZZ326	Viburnaceae
ZZ326	Viburnaceae
ZZ326	Viburnaceae
ZZ326	Rosaceae
ZZ326	Rosaceae
ZZ327	Rosaceae
ZZ327	Magnoliaceae
ZZ327	Fabaceae
ZZ327	Fabaceae
ZZ327	Fabaceae
ZZ327	Fabaceae
ZZ327	Fabaceae
ZZ327	Fabaceae
ZZ327	Fabaceae
ZZ327	Fabaceae
ZZ327	Fabaceae
ZZ327	Fabaceae
ZZ327	Fabaceae
ZZ327	Fabaceae
ZZ327	Fabaceae
ZZ327	Fabaceae
ZZ327	Rosaceae
ZZ327	Rosaceae
ZZ327	Rosaceae
ZZ327	Rosaceae
ZZ327	Cupressaceae
ZZ327	Cupressaceae
ZZ327	Cupressaceae
ZZ327	Cupressaceae
ZZ327	Hamamelidaceae
ZZ331	Ginkgoaceae
ZZ331	Ginkgoaceae
ZZ331	Ginkgoaceae
ZZ331	Sapindaceae
ZZ331	Sapindaceae
ZZ331	Oleaceae
ZZ331	Rosaceae
ZZ331	Rosaceae
ZZ331	Arecaceae
ZZ331	Arecaceae
ZZ331	Sapindaceae
ZZ331	Oleaceae
ZZ331	Oleaceae
ZZ331	Oleaceae
ZZ331	Oleaceae
ZZ331	Magnoliaceae
ZZ331	Magnoliaceae
ZZ331	Magnoliaceae
ZZ331	Rosaceae
ZZ331	Lythraceae
ZZ331	Hamamelidaceae
ZZ332	Pinaceae
ZZ332	Pinaceae
ZZ332	Magnoliaceae
ZZ332	Magnoliaceae
ZZ332	Magnoliaceae
ZZ332	Rosaceae
ZZ332	Rosaceae
ZZ332	Rosaceae
ZZ332	Rosaceae
ZZ332	Rosaceae
ZZ332	Rosaceae
ZZ332	Rosaceae
ZZ332	Rosaceae
ZZ332	Rosaceae
ZZ332	Rosaceae
ZZ332	Rosaceae
ZZ332	Rosaceae
ZZ332	Rosaceae
ZZ332	Rosaceae
ZZ332	Rosaceae
ZZ332	Rosaceae
ZZ332	Rosaceae
ZZ332	Rosaceae
ZZ332	Rosaceae
ZZ332	Rosaceae
ZZ332	Rosaceae
ZZ332	Rosaceae
ZZ332	Rosaceae
ZZ332	Rosaceae
ZZ332	Meliaceae
ZZ332	Meliaceae
ZZ332	Meliaceae
ZZ332	Cupressaceae
