# Supplementary material for: Spatial patterns and driving factors of plant diversity along the urban–rural gradient in the context of urbanization in Zhengzhou, China
Source: PeerJ. 2024 Oct 11;12:e18261. doi: 10.7717/peerj.18261 (PMC11472805; doi:10.7717/peerj.18261)
Supplement: Supplemental Information 1 [file peerj-12-18261-s001.zip › Raw data for Wayne diagrams/Family/Trees of the northern sample zone - Family.csv]

Sample	Family
ZZ002	Salicaceae
ZZ002	Sapindaceae
ZZ002	Sapindaceae
ZZ002	Sapindaceae
ZZ002	Sapindaceae
ZZ002	Fabaceae
ZZ002	Fabaceae
ZZ002	Fabaceae
ZZ002	Fabaceae
ZZ002	Rosaceae
ZZ002	Rosaceae
ZZ002	Rosaceae
ZZ002	Ginkgoaceae
ZZ002	Rosaceae
ZZ002	Cupressaceae
ZZ002	Hamamelidaceae
ZZ003	Oleaceae
ZZ003	Oleaceae
ZZ003	Oleaceae
ZZ003	Oleaceae
ZZ003	Oleaceae
ZZ003	Oleaceae
ZZ003	Oleaceae
ZZ003	Oleaceae
ZZ003	Oleaceae
ZZ004	Lauraceae
ZZ004	Lauraceae
ZZ004	Lauraceae
ZZ004	Lauraceae
ZZ004	Lauraceae
ZZ004	Lauraceae
ZZ004	Lauraceae
ZZ004	Lauraceae
ZZ004	Platanaceae
ZZ004	Platanaceae
ZZ004	Platanaceae
ZZ004	Platanaceae
ZZ004	Ginkgoaceae
ZZ004	Ginkgoaceae
ZZ004	Ginkgoaceae
ZZ004	Ginkgoaceae
ZZ004	Ginkgoaceae
ZZ004	Ginkgoaceae
ZZ004	Magnoliaceae
ZZ004	Magnoliaceae
ZZ004	Magnoliaceae
ZZ004	Magnoliaceae
ZZ004	Magnoliaceae
ZZ007	Rosaceae
ZZ007	Rosaceae
ZZ007	Sapindaceae
ZZ007	Rosaceae
ZZ007	Rosaceae
ZZ007	Rosaceae
ZZ007	Rosaceae
ZZ007	Salicaceae
ZZ007	Sapindaceae
ZZ007	Rosaceae
ZZ007	Platanaceae
ZZ007	Platanaceae
ZZ007	Platanaceae
ZZ007	Platanaceae
ZZ007	Hamamelidaceae
ZZ008	Salicaceae
ZZ008	Salicaceae
ZZ008	Salicaceae
ZZ008	Platanaceae
ZZ008	Celastraceae
ZZ008	Rosaceae
ZZ008	Rosaceae
ZZ008	Ginkgoaceae
ZZ008	Ginkgoaceae
ZZ008	Ginkgoaceae
ZZ008	Arecaceae
ZZ008	Arecaceae
ZZ008	Arecaceae
ZZ008	Cupressaceae
ZZ008	Rosaceae
ZZ008	Oleaceae
ZZ008	Oleaceae
ZZ008	Oleaceae
ZZ008	Oleaceae
ZZ008	Sapindaceae
ZZ008	Cupressaceae
ZZ008	Arecaceae
ZZ008	Rosaceae
ZZ008	Rosaceae
ZZ008	Rosaceae
ZZ008	Rosaceae
ZZ008	Fagaceae
ZZ008	Rosaceae
ZZ009	Fabaceae
ZZ009	Fabaceae
ZZ009	Fabaceae
ZZ009	Fabaceae
ZZ009	Fabaceae
ZZ009	Fabaceae
ZZ009	Fabaceae
ZZ009	Fabaceae
ZZ009	Fabaceae
ZZ009	Fabaceae
ZZ009	Fabaceae
ZZ009	Oleaceae
ZZ009	Salicaceae
ZZ010	Magnoliaceae
ZZ010	Salicaceae
ZZ010	Salicaceae
ZZ010	Salicaceae
ZZ010	Salicaceae
ZZ010	Fabaceae
ZZ010	Malvaceae
ZZ010	Lythraceae
ZZ010	Lythraceae
ZZ013	Hamamelidaceae
ZZ013	Cannabaceae
ZZ013	Cannabaceae
ZZ013	Cannabaceae
ZZ013	Cannabaceae
ZZ013	Cannabaceae
ZZ013	Cannabaceae
ZZ013	Cannabaceae
ZZ013	Ginkgoaceae
ZZ013	Ginkgoaceae
ZZ014	Ginkgoaceae
ZZ014	Rosaceae
ZZ015	Ginkgoaceae
ZZ065	Ulmaceae
ZZ065	Juglandaceae
ZZ065	Juglandaceae
ZZ065	Juglandaceae
ZZ065	Juglandaceae
ZZ065	Juglandaceae
ZZ065	Juglandaceae
ZZ065	Juglandaceae
ZZ065	Juglandaceae
ZZ065	Juglandaceae
ZZ065	Juglandaceae
ZZ065	Hamamelidaceae
ZZ066	Platanaceae
ZZ066	Platanaceae
ZZ066	Rosaceae
ZZ066	Rosaceae
ZZ066	Rosaceae
ZZ066	Rosaceae
ZZ066	Rosaceae
ZZ066	Rosaceae
ZZ066	Juglandaceae
ZZ066	Juglandaceae
ZZ066	Juglandaceae
ZZ066	Juglandaceae
ZZ066	Viburnaceae
ZZ066	Viburnaceae
ZZ066	Viburnaceae
ZZ066	Viburnaceae
ZZ066	Viburnaceae
ZZ066	Viburnaceae
ZZ066	Viburnaceae
ZZ066	Viburnaceae
ZZ066	Viburnaceae
ZZ066	Viburnaceae
ZZ066	Viburnaceae
ZZ074	Rosaceae
ZZ074	Rosaceae
ZZ074	Rosaceae
ZZ074	Oleaceae
ZZ074	Oleaceae
ZZ074	Oleaceae
ZZ074	Oleaceae
ZZ074	Ulmaceae
ZZ074	Eucommiaceae
ZZ074	Eucommiaceae
ZZ074	Eucommiaceae
ZZ074	Cupressaceae
ZZ075	Ginkgoaceae
ZZ075	Ginkgoaceae
ZZ075	Ginkgoaceae
ZZ075	Ginkgoaceae
ZZ075	Rosaceae
ZZ075	Rosaceae
ZZ075	Rosaceae
ZZ075	Rosaceae
ZZ075	Rosaceae
ZZ075	Oleaceae
ZZ075	Oleaceae
ZZ075	Oleaceae
ZZ075	Oleaceae
ZZ075	Rosaceae
ZZ075	Rosaceae
ZZ075	Nyssaceae
ZZ075	Nyssaceae
ZZ075	Nyssaceae
ZZ076	Fabaceae
ZZ076	Fabaceae
ZZ076	Fabaceae
ZZ076	Fabaceae
ZZ076	Fabaceae
ZZ076	Fabaceae
ZZ076	Fabaceae
ZZ076	Fabaceae
ZZ076	Fabaceae
ZZ079	Pinaceae
ZZ079	Rosaceae
ZZ079	Rosaceae
ZZ079	Rosaceae
ZZ079	Rosaceae
ZZ079	Rosaceae
ZZ079	Rosaceae
ZZ079	Rosaceae
ZZ079	Rosaceae
ZZ079	Rosaceae
ZZ079	Rosaceae
ZZ079	Fabaceae
ZZ079	Fabaceae
ZZ079	Fabaceae
ZZ079	Fabaceae
ZZ079	Fabaceae
ZZ079	Oleaceae
ZZ079	Oleaceae
ZZ079	Oleaceae
ZZ079	Hamamelidaceae
ZZ080	Platanaceae
ZZ080	Platanaceae
ZZ080	Platanaceae
ZZ080	Platanaceae
ZZ080	Platanaceae
ZZ080	Platanaceae
ZZ080	Pinaceae
ZZ080	Pinaceae
ZZ080	Pinaceae
ZZ080	Pinaceae
ZZ080	Pinaceae
ZZ080	Pinaceae
ZZ080	Pinaceae
ZZ080	Pinaceae
ZZ080	Pinaceae
ZZ080	Pinaceae
ZZ080	Pinaceae
ZZ080	Pinaceae
ZZ080	Pinaceae
ZZ080	Pinaceae
ZZ080	Pinaceae
ZZ080	Pinaceae
ZZ080	Pinaceae
ZZ080	Pinaceae
ZZ080	Pinaceae
ZZ080	Pinaceae
ZZ080	Pinaceae
ZZ080	Pinaceae
ZZ080	Pinaceae
ZZ080	Pinaceae
ZZ080	Sapindaceae
ZZ099	Ulmaceae
ZZ099	Ulmaceae
ZZ099	Ulmaceae
ZZ099	Ulmaceae
ZZ099	Ulmaceae
ZZ099	Ulmaceae
ZZ099	Ulmaceae
ZZ099	Ulmaceae
ZZ099	Rosaceae
ZZ099	Rosaceae
ZZ099	Rosaceae
ZZ099	Rosaceae
ZZ099	Rosaceae
ZZ099	Rosaceae
ZZ099	Rosaceae
ZZ099	Rosaceae
ZZ099	Rosaceae
ZZ104	Salicaceae
ZZ104	Salicaceae
ZZ104	Salicaceae
ZZ104	Salicaceae
ZZ104	Salicaceae
ZZ104	Salicaceae
ZZ104	Salicaceae
ZZ104	Salicaceae
ZZ104	Salicaceae
ZZ104	Salicaceae
ZZ104	Salicaceae
ZZ104	Salicaceae
ZZ104	Salicaceae
ZZ104	Salicaceae
ZZ104	Salicaceae
ZZ104	Salicaceae
ZZ104	Salicaceae
ZZ104	Salicaceae
ZZ105	Platanaceae
ZZ105	Platanaceae
ZZ105	Platanaceae
ZZ105	Platanaceae
ZZ105	Ginkgoaceae
ZZ105	Ginkgoaceae
ZZ105	Ginkgoaceae
ZZ105	Ginkgoaceae
ZZ105	Ginkgoaceae
ZZ105	Ginkgoaceae
ZZ106	Salicaceae
ZZ106	Salicaceae
ZZ106	Salicaceae
ZZ106	Salicaceae
ZZ113	Platanaceae
ZZ113	Platanaceae
ZZ113	Platanaceae
ZZ113	Platanaceae
ZZ113	Ulmaceae
ZZ113	Ulmaceae
ZZ113	Ulmaceae
ZZ113	Ulmaceae
ZZ113	Ulmaceae
ZZ113	Ulmaceae
ZZ113	Ulmaceae
ZZ113	Ulmaceae
ZZ113	Pinaceae
ZZ114	Lauraceae
ZZ114	Lauraceae
ZZ114	Lauraceae
ZZ114	Lauraceae
ZZ114	Lauraceae
ZZ114	Lauraceae
ZZ114	Lauraceae
ZZ114	Ulmaceae
ZZ114	Ulmaceae
ZZ114	Ulmaceae
ZZ114	Ulmaceae
ZZ114	Viburnaceae
ZZ115	Salicaceae
ZZ115	Salicaceae
ZZ115	Salicaceae
ZZ115	Salicaceae
ZZ115	Salicaceae
ZZ115	Salicaceae
ZZ115	Salicaceae
ZZ115	Salicaceae
ZZ115	Salicaceae
ZZ115	Salicaceae
ZZ115	Salicaceae
ZZ115	Platanaceae
ZZ115	Platanaceae
ZZ115	Platanaceae
ZZ115	Platanaceae
ZZ115	Platanaceae
ZZ115	Platanaceae
ZZ116	Platanaceae
ZZ116	Platanaceae
ZZ116	Platanaceae
ZZ116	Platanaceae
ZZ116	Platanaceae
ZZ116	Platanaceae
ZZ116	Platanaceae
ZZ116	Platanaceae
ZZ116	Fabaceae
ZZ116	Fabaceae
ZZ116	Fabaceae
ZZ116	Fabaceae
ZZ116	Fabaceae
ZZ116	Fabaceae
ZZ116	Fabaceae
ZZ116	Fabaceae
ZZ117	Lauraceae
ZZ117	Fagaceae
ZZ117	Fagaceae
ZZ117	Fagaceae
ZZ117	Fagaceae
ZZ117	Fagaceae
ZZ117	Fagaceae
ZZ117	Rosaceae
ZZ117	Rosaceae
ZZ117	Rosaceae
ZZ117	Moraceae
ZZ122	Rosaceae
ZZ122	Lythraceae
ZZ122	Lythraceae
ZZ122	Lythraceae
ZZ122	Lythraceae
ZZ122	Lythraceae
ZZ122	Lythraceae
ZZ122	Fabaceae
ZZ122	Fabaceae
ZZ122	Fabaceae
ZZ122	Fabaceae
ZZ122	Fabaceae
ZZ122	Fabaceae
ZZ122	Fabaceae
ZZ122	Rosaceae
ZZ122	Rosaceae
ZZ122	Rosaceae
ZZ122	Rosaceae
ZZ122	Rosaceae
ZZ122	Magnoliaceae
ZZ122	Magnoliaceae
ZZ122	Magnoliaceae
ZZ122	Magnoliaceae
ZZ122	Magnoliaceae
ZZ122	Ginkgoaceae
ZZ122	Ginkgoaceae
ZZ122	Ginkgoaceae
ZZ122	Rosaceae
ZZ122	Rosaceae
ZZ122	Rosaceae
ZZ122	Rosaceae
ZZ122	Fabaceae
ZZ122	Fabaceae
ZZ123	Rosaceae
ZZ123	Rosaceae
ZZ123	Rosaceae
ZZ123	Rosaceae
ZZ123	Rosaceae
ZZ123	Rosaceae
ZZ123	Rosaceae
ZZ123	Rosaceae
ZZ123	Rosaceae
ZZ123	Rosaceae
ZZ123	Rosaceae
ZZ123	Rosaceae
ZZ123	Rosaceae
ZZ123	Rosaceae
ZZ123	Rosaceae
ZZ123	Rosaceae
ZZ123	Rosaceae
ZZ123	Rosaceae
ZZ123	Rosaceae
ZZ123	Rosaceae
ZZ123	Rosaceae
ZZ123	Rosaceae
ZZ123	Rosaceae
ZZ123	Rosaceae
ZZ123	Rosaceae
ZZ123	Rosaceae
ZZ123	Rosaceae
ZZ123	Lythraceae
ZZ123	Lythraceae
ZZ123	Lythraceae
ZZ123	Lythraceae
ZZ123	Lythraceae
ZZ123	Lythraceae
ZZ123	Lythraceae
ZZ123	Lythraceae
ZZ123	Lythraceae
ZZ123	Lythraceae
ZZ123	Lythraceae
ZZ123	Lythraceae
ZZ123	Lythraceae
ZZ123	Lythraceae
ZZ123	Fabaceae
ZZ123	Fabaceae
ZZ123	Fabaceae
ZZ123	Fabaceae
ZZ123	Viburnaceae
ZZ123	Viburnaceae
ZZ123	Viburnaceae
ZZ123	Viburnaceae
ZZ123	Viburnaceae
ZZ123	Viburnaceae
ZZ123	Viburnaceae
ZZ123	Viburnaceae
ZZ128	Salicaceae
ZZ128	Salicaceae
ZZ128	Salicaceae
ZZ128	Salicaceae
ZZ128	Salicaceae
ZZ128	Salicaceae
ZZ128	Salicaceae
ZZ128	Salicaceae
ZZ128	Salicaceae
ZZ128	Salicaceae
ZZ128	Salicaceae
ZZ128	Salicaceae
ZZ128	Cupressaceae
ZZ129	Pinaceae
ZZ129	Pinaceae
ZZ129	Pinaceae
ZZ129	Pinaceae
ZZ129	Pinaceae
ZZ129	Pinaceae
ZZ129	Pinaceae
ZZ129	Pinaceae
ZZ129	Rosaceae
ZZ129	Rosaceae
ZZ129	Rosaceae
ZZ129	Rosaceae
ZZ129	Fabaceae
ZZ129	Fabaceae
ZZ129	Fabaceae
ZZ129	Fabaceae
ZZ129	Fabaceae
ZZ129	Fabaceae
ZZ129	Fabaceae
ZZ129	Rosaceae
ZZ130	Platanaceae
ZZ130	Platanaceae
ZZ130	Platanaceae
ZZ130	Platanaceae
ZZ130	Platanaceae
ZZ130	Platanaceae
ZZ130	Platanaceae
ZZ130	Platanaceae
ZZ130	Platanaceae
ZZ130	Platanaceae
ZZ136	Salicaceae
ZZ136	Salicaceae
ZZ136	Salicaceae
ZZ136	Salicaceae
ZZ136	Salicaceae
ZZ136	Salicaceae
ZZ136	Salicaceae
ZZ136	Salicaceae
ZZ136	Salicaceae
ZZ136	Pinaceae
ZZ136	Pinaceae
ZZ136	Pinaceae
ZZ136	Pinaceae
ZZ136	Sapindaceae
ZZ136	Betulaceae
ZZ136	Betulaceae
ZZ136	Betulaceae
ZZ136	Betulaceae
ZZ136	Paulowniaceae
ZZ136	Paulowniaceae
ZZ136	Paulowniaceae
ZZ136	Paulowniaceae
ZZ136	Paulowniaceae
ZZ136	Ginkgoaceae
ZZ136	Ginkgoaceae
ZZ136	Ginkgoaceae
ZZ136	Ginkgoaceae
ZZ136	Ginkgoaceae
ZZ136	Ginkgoaceae
ZZ136	Ginkgoaceae
ZZ136	Ginkgoaceae
ZZ136	Viburnaceae
ZZ140	Platanaceae
ZZ140	Platanaceae
ZZ140	Platanaceae
ZZ140	Platanaceae
ZZ140	Platanaceae
ZZ140	Platanaceae
ZZ140	Platanaceae
ZZ140	Platanaceae
ZZ140	Platanaceae
ZZ140	Platanaceae
ZZ140	Platanaceae
ZZ140	Platanaceae
ZZ140	Rosaceae
ZZ140	Rosaceae
ZZ140	Rosaceae
ZZ140	Rosaceae
ZZ140	Rosaceae
ZZ140	Rosaceae
ZZ140	Rosaceae
ZZ140	Rosaceae
ZZ140	Rosaceae
ZZ140	Rosaceae
ZZ140	Rosaceae
ZZ140	Rosaceae
ZZ140	Rosaceae
ZZ140	Rosaceae
ZZ140	Rosaceae
ZZ140	Rosaceae
ZZ140	Rosaceae
ZZ140	Lythraceae
ZZ140	Lythraceae
ZZ140	Lythraceae
ZZ140	Viburnaceae
ZZ140	Viburnaceae
ZZ140	Fabaceae
ZZ140	Fabaceae
ZZ166	Magnoliaceae
ZZ166	Oleaceae
ZZ166	Oleaceae
ZZ166	Oleaceae
ZZ166	Oleaceae
ZZ166	Oleaceae
ZZ166	Oleaceae
ZZ166	Rosaceae
ZZ166	Rosaceae
ZZ166	Rosaceae
ZZ166	Rosaceae
ZZ166	Rosaceae
ZZ166	Rosaceae
ZZ166	Rosaceae
ZZ166	Rosaceae
ZZ166	Rosaceae
ZZ166	Rosaceae
ZZ166	Rosaceae
ZZ166	Rosaceae
ZZ166	Rosaceae
ZZ166	Rosaceae
ZZ166	Rosaceae
ZZ166	Rosaceae
ZZ166	Rosaceae
ZZ166	Rosaceae
ZZ166	Rosaceae
ZZ166	Rosaceae
ZZ166	Rosaceae
ZZ166	Rosaceae
ZZ166	Rosaceae
ZZ166	Rosaceae
ZZ166	Paulowniaceae
ZZ166	Paulowniaceae
ZZ166	Pinaceae
ZZ190	Rosaceae
ZZ190	Rosaceae
ZZ190	Rosaceae
ZZ190	Rosaceae
ZZ190	Rosaceae
ZZ190	Rosaceae
ZZ190	Rosaceae
ZZ190	Rosaceae
ZZ190	Rosaceae
ZZ190	Rosaceae
ZZ190	Rosaceae
ZZ190	Rosaceae
ZZ190	Rosaceae
ZZ190	Rosaceae
ZZ190	Rosaceae
ZZ190	Rosaceae
ZZ190	Rosaceae
ZZ190	Rosaceae
ZZ190	Rosaceae
ZZ190	Rosaceae
ZZ190	Rosaceae
ZZ190	Rosaceae
ZZ190	Rosaceae
ZZ190	Rosaceae
ZZ190	Rosaceae
ZZ190	Sapindaceae
ZZ190	Sapindaceae
ZZ190	Sapindaceae
ZZ190	Sapindaceae
ZZ190	Oleaceae
ZZ190	Oleaceae
ZZ190	Oleaceae
ZZ190	Oleaceae
ZZ190	Oleaceae
ZZ190	Oleaceae
ZZ190	Oleaceae
ZZ190	Oleaceae
ZZ190	Oleaceae
ZZ190	Oleaceae
ZZ190	Oleaceae
ZZ190	Oleaceae
ZZ190	Oleaceae
ZZ190	Oleaceae
ZZ190	Oleaceae
ZZ190	Oleaceae
ZZ190	Oleaceae
ZZ190	Oleaceae
ZZ190	Oleaceae
ZZ190	Oleaceae
ZZ190	Oleaceae
ZZ190	Oleaceae
ZZ190	Oleaceae
ZZ190	Oleaceae
ZZ190	Oleaceae
ZZ190	Oleaceae
ZZ190	Oleaceae
ZZ190	Oleaceae
ZZ194	Ginkgoaceae
ZZ194	Ginkgoaceae
ZZ194	Ginkgoaceae
ZZ194	Ginkgoaceae
ZZ194	Ginkgoaceae
ZZ194	Ginkgoaceae
ZZ194	Lamiaceae
ZZ194	Ulmaceae
ZZ194	Ulmaceae
ZZ194	Ulmaceae
ZZ194	Ulmaceae
ZZ194	Magnoliaceae
ZZ194	Oleaceae
ZZ194	Magnoliaceae
ZZ194	Magnoliaceae
ZZ194	Magnoliaceae
ZZ194	Magnoliaceae
ZZ194	Magnoliaceae
ZZ194	Magnoliaceae
ZZ194	Sapindaceae
ZZ194	Juglandaceae
ZZ194	Juglandaceae
ZZ194	Juglandaceae
ZZ200	Oleaceae
ZZ200	Sapindaceae
ZZ200	Sapindaceae
ZZ200	Sapindaceae
ZZ200	Sapindaceae
ZZ200	Sapindaceae
ZZ200	Sapindaceae
ZZ200	Sapindaceae
ZZ200	Sapindaceae
ZZ200	Sapindaceae
ZZ200	Sapindaceae
ZZ200	Sapindaceae
ZZ200	Sapindaceae
ZZ200	Magnoliaceae
ZZ200	Fabaceae
ZZ200	Sapindaceae
ZZ200	Sapindaceae
ZZ200	Sapindaceae
ZZ200	Sapindaceae
ZZ200	Sapindaceae
ZZ200	Salicaceae
ZZ200	Salicaceae
ZZ200	Salicaceae
ZZ200	Salicaceae
ZZ200	Fabaceae
ZZ200	Fabaceae
ZZ200	Fabaceae
ZZ200	Sapindaceae
ZZ200	Cupressaceae
ZZ207	Magnoliaceae
ZZ207	Magnoliaceae
ZZ207	Magnoliaceae
ZZ207	Magnoliaceae
ZZ207	Magnoliaceae
ZZ207	Magnoliaceae
ZZ207	Magnoliaceae
ZZ207	Magnoliaceae
ZZ207	Magnoliaceae
ZZ207	Magnoliaceae
ZZ207	Magnoliaceae
ZZ207	Magnoliaceae
ZZ207	Magnoliaceae
ZZ207	Magnoliaceae
ZZ207	Magnoliaceae
ZZ207	Magnoliaceae
ZZ207	Magnoliaceae
ZZ207	Magnoliaceae
ZZ207	Magnoliaceae
ZZ207	Magnoliaceae
ZZ207	Magnoliaceae
ZZ207	Magnoliaceae
ZZ207	Magnoliaceae
ZZ207	Magnoliaceae
ZZ207	Magnoliaceae
ZZ207	Magnoliaceae
ZZ207	Magnoliaceae
ZZ207	Rosaceae
ZZ207	Rosaceae
ZZ207	Rosaceae
ZZ207	Rosaceae
ZZ207	Rosaceae
ZZ207	Rosaceae
ZZ207	Rosaceae
ZZ207	Arecaceae
ZZ215	Ginkgoaceae
ZZ215	Ginkgoaceae
ZZ215	Ginkgoaceae
ZZ215	Ginkgoaceae
ZZ215	Ginkgoaceae
ZZ215	Ginkgoaceae
ZZ215	Ginkgoaceae
ZZ215	Ginkgoaceae
ZZ215	Ginkgoaceae
ZZ215	Ginkgoaceae
ZZ215	Ginkgoaceae
ZZ215	Ginkgoaceae
ZZ215	Ginkgoaceae
ZZ215	Ginkgoaceae
ZZ215	Ginkgoaceae
ZZ215	Ginkgoaceae
ZZ215	Ginkgoaceae
ZZ215	Ginkgoaceae
ZZ215	Ginkgoaceae
ZZ215	Ginkgoaceae
ZZ215	Ginkgoaceae
ZZ215	Ginkgoaceae
ZZ215	Ginkgoaceae
ZZ215	Ginkgoaceae
ZZ215	Rosaceae
ZZ215	Rosaceae
ZZ215	Rosaceae
ZZ215	Rosaceae
ZZ215	Rosaceae
ZZ215	Rosaceae
ZZ215	Rosaceae
ZZ215	Rosaceae
ZZ215	Rosaceae
ZZ215	Rosaceae
ZZ215	Cupressaceae
ZZ216	Oleaceae
ZZ216	Oleaceae
ZZ216	Oleaceae
ZZ216	Oleaceae
ZZ216	Oleaceae
ZZ216	Oleaceae
ZZ216	Oleaceae
ZZ216	Oleaceae
ZZ216	Oleaceae
ZZ216	Oleaceae
ZZ216	Oleaceae
ZZ216	Oleaceae
ZZ216	Oleaceae
ZZ216	Oleaceae
ZZ216	Platanaceae
ZZ216	Platanaceae
ZZ216	Platanaceae
ZZ216	Platanaceae
ZZ216	Platanaceae
ZZ216	Platanaceae
ZZ216	Platanaceae
ZZ216	Platanaceae
ZZ216	Platanaceae
ZZ216	Hamamelidaceae
ZZ217	Pinaceae
ZZ217	Pinaceae
ZZ217	Pinaceae
ZZ217	Pinaceae
ZZ217	Fabaceae
ZZ217	Fabaceae
ZZ217	Fabaceae
ZZ217	Fabaceae
ZZ217	Fabaceae
ZZ217	Fabaceae
ZZ217	Fabaceae
ZZ217	Fabaceae
ZZ217	Fabaceae
ZZ217	Fabaceae
ZZ217	Fabaceae
ZZ217	Fabaceae
ZZ217	Fabaceae
ZZ217	Fabaceae
ZZ217	Fabaceae
ZZ217	Fabaceae
ZZ217	Fabaceae
ZZ217	Fabaceae
ZZ217	Fabaceae
ZZ217	Fabaceae
ZZ217	Platanaceae
ZZ217	Platanaceae
ZZ217	Platanaceae
ZZ217	Platanaceae
ZZ217	Platanaceae
ZZ217	Platanaceae
ZZ217	Platanaceae
ZZ217	Platanaceae
ZZ217	Platanaceae
ZZ217	Rosaceae
ZZ218	Oleaceae
ZZ218	Oleaceae
ZZ218	Oleaceae
ZZ218	Oleaceae
ZZ218	Oleaceae
ZZ218	Oleaceae
ZZ218	Platanaceae
ZZ218	Platanaceae
ZZ218	Platanaceae
ZZ218	Platanaceae
ZZ218	Platanaceae
ZZ218	Ginkgoaceae
ZZ218	Ginkgoaceae
ZZ218	Ginkgoaceae
ZZ218	Ginkgoaceae
ZZ218	Rosaceae
ZZ218	Rosaceae
ZZ218	Rosaceae
ZZ218	Rosaceae
ZZ218	Rosaceae
ZZ218	Rosaceae
ZZ218	Rosaceae
ZZ230	Rosaceae
ZZ230	Rosaceae
ZZ230	Rosaceae
ZZ230	Rosaceae
ZZ230	Rosaceae
ZZ230	Rosaceae
ZZ230	Rosaceae
ZZ230	Rosaceae
ZZ230	Rosaceae
ZZ230	Rosaceae
ZZ230	Rosaceae
ZZ230	Rosaceae
ZZ230	Rosaceae
ZZ230	Rosaceae
ZZ230	Rosaceae
ZZ230	Rosaceae
ZZ230	Rosaceae
ZZ230	Sapindaceae
ZZ230	Sapindaceae
ZZ230	Sapindaceae
ZZ230	Lythraceae
ZZ230	Lythraceae
ZZ230	Fabaceae
ZZ230	Fabaceae
ZZ235	Platanaceae
ZZ235	Platanaceae
ZZ235	Platanaceae
ZZ235	Platanaceae
ZZ235	Platanaceae
ZZ235	Platanaceae
ZZ235	Platanaceae
ZZ235	Platanaceae
ZZ235	Platanaceae
ZZ235	Platanaceae
ZZ235	Platanaceae
ZZ235	Platanaceae
ZZ235	Platanaceae
ZZ235	Platanaceae
ZZ235	Platanaceae
ZZ235	Platanaceae
ZZ235	Platanaceae
ZZ235	Platanaceae
ZZ235	Platanaceae
ZZ235	Platanaceae
ZZ235	Platanaceae
ZZ235	Platanaceae
ZZ235	Platanaceae
ZZ235	Platanaceae
ZZ235	Pinaceae
ZZ235	Pinaceae
ZZ235	Pinaceae
ZZ235	Pinaceae
ZZ235	Pinaceae
ZZ235	Pinaceae
ZZ235	Pinaceae
ZZ235	Pinaceae
ZZ235	Pinaceae
ZZ235	Pinaceae
ZZ235	Pinaceae
ZZ235	Pinaceae
ZZ235	Pinaceae
ZZ235	Pinaceae
ZZ236	Platanaceae
ZZ236	Platanaceae
ZZ236	Platanaceae
ZZ236	Platanaceae
ZZ236	Platanaceae
ZZ236	Platanaceae
ZZ236	Platanaceae
ZZ236	Platanaceae
ZZ236	Platanaceae
ZZ236	Platanaceae
ZZ236	Platanaceae
ZZ236	Platanaceae
ZZ236	Platanaceae
ZZ236	Platanaceae
ZZ236	Platanaceae
ZZ236	Rosaceae
ZZ236	Rosaceae
ZZ236	Rosaceae
ZZ236	Rosaceae
ZZ236	Rosaceae
ZZ236	Rosaceae
ZZ236	Rosaceae
ZZ236	Rosaceae
ZZ236	Rosaceae
ZZ236	Rosaceae
ZZ236	Rosaceae
ZZ236	Rosaceae
ZZ236	Rosaceae
ZZ236	Rosaceae
ZZ236	Rosaceae
ZZ236	Rosaceae
ZZ236	Rosaceae
ZZ236	Rosaceae
ZZ236	Rosaceae
ZZ236	Rosaceae
ZZ236	Rosaceae
ZZ236	Salicaceae
ZZ239	Oleaceae
ZZ239	Oleaceae
ZZ239	Oleaceae
ZZ239	Oleaceae
ZZ239	Oleaceae
ZZ239	Oleaceae
ZZ239	Oleaceae
ZZ239	Oleaceae
ZZ239	Oleaceae
ZZ239	Oleaceae
ZZ239	Oleaceae
ZZ239	Oleaceae
ZZ239	Oleaceae
ZZ239	Oleaceae
ZZ239	Oleaceae
ZZ239	Oleaceae
ZZ239	Oleaceae
ZZ239	Oleaceae
ZZ239	Oleaceae
ZZ239	Oleaceae
ZZ239	Oleaceae
ZZ239	Oleaceae
ZZ239	Oleaceae
ZZ239	Oleaceae
ZZ239	Oleaceae
ZZ239	Oleaceae
ZZ239	Oleaceae
ZZ239	Oleaceae
ZZ239	Oleaceae
ZZ239	Oleaceae
ZZ239	Oleaceae
ZZ239	Oleaceae
ZZ239	Oleaceae
ZZ239	Oleaceae
ZZ239	Oleaceae
ZZ239	Oleaceae
ZZ239	Oleaceae
ZZ239	Oleaceae
ZZ239	Oleaceae
ZZ239	Oleaceae
ZZ239	Oleaceae
ZZ239	Oleaceae
ZZ239	Oleaceae
ZZ239	Oleaceae
ZZ239	Oleaceae
ZZ239	Oleaceae
ZZ239	Oleaceae
ZZ239	Oleaceae
ZZ239	Oleaceae
ZZ239	Oleaceae
ZZ239	Oleaceae
ZZ239	Oleaceae
ZZ239	Oleaceae
ZZ239	Oleaceae
ZZ239	Oleaceae
ZZ239	Oleaceae
ZZ239	Oleaceae
ZZ239	Oleaceae
ZZ239	Oleaceae
ZZ239	Oleaceae
ZZ239	Oleaceae
ZZ239	Oleaceae
ZZ239	Oleaceae
ZZ239	Oleaceae
ZZ239	Oleaceae
ZZ239	Ginkgoaceae
ZZ239	Ginkgoaceae
ZZ239	Ginkgoaceae
ZZ239	Ginkgoaceae
ZZ239	Ginkgoaceae
ZZ239	Rosaceae
ZZ248	Salicaceae
ZZ248	Salicaceae
ZZ248	Salicaceae
ZZ248	Salicaceae
ZZ248	Oleaceae
ZZ248	Oleaceae
ZZ248	Oleaceae
ZZ248	Oleaceae
ZZ248	Oleaceae
ZZ248	Oleaceae
ZZ248	Oleaceae
ZZ248	Oleaceae
ZZ248	Oleaceae
ZZ248	Oleaceae
ZZ248	Oleaceae
ZZ248	Oleaceae
ZZ248	Oleaceae
ZZ248	Oleaceae
ZZ248	Oleaceae
ZZ249	Platanaceae
ZZ249	Platanaceae
ZZ249	Platanaceae
ZZ249	Platanaceae
ZZ249	Platanaceae
ZZ249	Platanaceae
ZZ249	Platanaceae
ZZ249	Ginkgoaceae
ZZ249	Ginkgoaceae
ZZ249	Ginkgoaceae
ZZ249	Ginkgoaceae
ZZ249	Fabaceae
ZZ249	Fabaceae
ZZ249	Fabaceae
ZZ249	Fabaceae
ZZ249	Fabaceae
ZZ249	Fabaceae
ZZ249	Rosaceae
ZZ249	Sapindaceae
ZZ328	Oleaceae
ZZ328	Oleaceae
ZZ328	Oleaceae
ZZ328	Oleaceae
ZZ328	Oleaceae
ZZ328	Oleaceae
ZZ328	Oleaceae
ZZ328	Oleaceae
ZZ328	Oleaceae
ZZ328	Oleaceae
ZZ328	Oleaceae
ZZ328	Oleaceae
ZZ328	Oleaceae
ZZ328	Platanaceae
ZZ328	Platanaceae
ZZ328	Magnoliaceae
ZZ328	Magnoliaceae
ZZ328	Magnoliaceae
ZZ329	Juglandaceae
ZZ329	Rosaceae
ZZ329	Rosaceae
ZZ329	Rosaceae
ZZ329	Rosaceae
ZZ329	Rosaceae
ZZ329	Rosaceae
ZZ329	Rosaceae
ZZ329	Rosaceae
ZZ329	Rosaceae
ZZ329	Rosaceae
ZZ329	Rosaceae
ZZ329	Rosaceae
ZZ329	Rosaceae
ZZ329	Rosaceae
ZZ329	Rosaceae
ZZ329	Rosaceae
ZZ329	Rosaceae
ZZ329	Rosaceae
ZZ329	Rosaceae
ZZ329	Rosaceae
ZZ329	Rosaceae
ZZ329	Rosaceae
ZZ329	Rosaceae
ZZ329	Rosaceae
ZZ329	Rosaceae
ZZ329	Rosaceae
ZZ329	Rosaceae
ZZ329	Rosaceae
ZZ329	Rosaceae
ZZ329	Rosaceae
ZZ329	Rosaceae
ZZ329	Rosaceae
ZZ329	Rosaceae
ZZ329	Rosaceae
ZZ329	Rosaceae
ZZ329	Rosaceae
ZZ329	Rosaceae
ZZ329	Rosaceae
ZZ329	Rosaceae
ZZ329	Rosaceae
ZZ329	Rosaceae
ZZ329	Rosaceae
ZZ329	Hamamelidaceae
ZZ330	Magnoliaceae
ZZ330	Magnoliaceae
ZZ330	Oleaceae
ZZ330	Oleaceae
ZZ330	Oleaceae
ZZ330	Oleaceae
ZZ330	Oleaceae
ZZ330	Oleaceae
ZZ330	Oleaceae
ZZ330	Oleaceae
ZZ330	Rosaceae
ZZ330	Rosaceae
ZZ330	Rosaceae
ZZ330	Sapindaceae
ZZ330	Sapindaceae
ZZ330	Sapindaceae
ZZ330	Sapindaceae
ZZ330	Rosaceae
ZZ330	Lythraceae
ZZ330	Rosaceae
