# Supplementary material for: Spatial patterns and driving factors of plant diversity along the urban–rural gradient in the context of urbanization in Zhengzhou, China
Source: PeerJ. 2024 Oct 11;12:e18261. doi: 10.7717/peerj.18261 (PMC11472805; doi:10.7717/peerj.18261)
Supplement: Supplemental Information 1 [file peerj-12-18261-s001.zip › Raw data for Wayne diagrams/Family/Trees of the southern sample zone - Family.csv]

Sample	Family
ZZ025	Ulmaceae
ZZ025	Ulmaceae
ZZ025	Ulmaceae
ZZ025	Ulmaceae
ZZ025	Ulmaceae
ZZ025	Ulmaceae
ZZ025	Ulmaceae
ZZ025	Ginkgoaceae
ZZ026	Rosaceae
ZZ026	Rosaceae
ZZ026	Rosaceae
ZZ026	Rosaceae
ZZ026	Magnoliaceae
ZZ026	Magnoliaceae
ZZ026	Magnoliaceae
ZZ026	Juglandaceae
ZZ026	Magnoliaceae
ZZ026	Magnoliaceae
ZZ026	Fabaceae
ZZ026	Pinaceae
ZZ026	Pinaceae
ZZ026	Rosaceae
ZZ026	Lythraceae
ZZ026	Lythraceae
ZZ026	Hamamelidaceae
ZZ026	Fabaceae
ZZ031	Pinaceae
ZZ031	Pinaceae
ZZ031	Platanaceae
ZZ031	Platanaceae
ZZ031	Platanaceae
ZZ031	Platanaceae
ZZ031	Rosaceae
ZZ031	Rosaceae
ZZ031	Rosaceae
ZZ031	Rosaceae
ZZ031	Oleaceae
ZZ031	Hamamelidaceae
ZZ031	Lythraceae
ZZ031	Rosaceae
ZZ031	Hamamelidaceae
ZZ032	Fabaceae
ZZ032	Fabaceae
ZZ032	Fabaceae
ZZ032	Fabaceae
ZZ032	Fabaceae
ZZ032	Fabaceae
ZZ032	Fabaceae
ZZ032	Fabaceae
ZZ032	Fabaceae
ZZ032	Fabaceae
ZZ032	Fabaceae
ZZ032	Fabaceae
ZZ032	Oleaceae
ZZ032	Salicaceae
ZZ032	Lythraceae
ZZ033	Oleaceae
ZZ033	Oleaceae
ZZ033	Fabaceae
ZZ033	Fabaceae
ZZ033	Fabaceae
ZZ033	Pinaceae
ZZ033	Pinaceae
ZZ033	Pinaceae
ZZ033	Pinaceae
ZZ033	Pinaceae
ZZ033	Pinaceae
ZZ033	Pinaceae
ZZ033	Pinaceae
ZZ033	Pinaceae
ZZ033	Malvaceae
ZZ033	Oleaceae
ZZ034	Rosaceae
ZZ034	Rosaceae
ZZ034	Rosaceae
ZZ034	Ginkgoaceae
ZZ034	Ginkgoaceae
ZZ034	Ginkgoaceae
ZZ034	Ginkgoaceae
ZZ034	Ginkgoaceae
ZZ034	Ginkgoaceae
ZZ034	Ginkgoaceae
ZZ034	Ginkgoaceae
ZZ034	Ginkgoaceae
ZZ034	Ginkgoaceae
ZZ034	Ginkgoaceae
ZZ034	Ginkgoaceae
ZZ034	Ginkgoaceae
ZZ034	Ginkgoaceae
ZZ034	Sapindaceae
ZZ034	Sapindaceae
ZZ034	Sapindaceae
ZZ034	Sapindaceae
ZZ037	Fabaceae
ZZ037	Fabaceae
ZZ037	Fabaceae
ZZ037	Fabaceae
ZZ037	Fabaceae
ZZ037	Fabaceae
ZZ037	Fabaceae
ZZ037	Fabaceae
ZZ037	Fabaceae
ZZ037	Fabaceae
ZZ037	Fabaceae
ZZ037	Fabaceae
ZZ038	Anacardiaceae
ZZ038	Viburnaceae
ZZ039	Anacardiaceae
ZZ039	Anacardiaceae
ZZ039	Anacardiaceae
ZZ039	Anacardiaceae
ZZ039	Anacardiaceae
ZZ039	Anacardiaceae
ZZ039	Anacardiaceae
ZZ039	Anacardiaceae
ZZ039	Rosaceae
ZZ039	Oleaceae
ZZ039	Oleaceae
ZZ039	Oleaceae
ZZ039	Oleaceae
ZZ039	Oleaceae
ZZ040	Salicaceae
ZZ040	Salicaceae
ZZ040	Salicaceae
ZZ040	Salicaceae
ZZ040	Salicaceae
ZZ040	Salicaceae
ZZ040	Pinaceae
ZZ040	Magnoliaceae
ZZ040	Magnoliaceae
ZZ040	Magnoliaceae
ZZ040	Magnoliaceae
ZZ040	Magnoliaceae
ZZ040	Magnoliaceae
ZZ040	Rosaceae
ZZ040	Rosaceae
ZZ042	Magnoliaceae
ZZ043	Magnoliaceae
ZZ043	Magnoliaceae
ZZ043	Magnoliaceae
ZZ043	Magnoliaceae
ZZ043	Magnoliaceae
ZZ043	Magnoliaceae
ZZ043	Magnoliaceae
ZZ043	Magnoliaceae
ZZ043	Magnoliaceae
ZZ043	Magnoliaceae
ZZ043	Magnoliaceae
ZZ043	Magnoliaceae
ZZ043	Magnoliaceae
ZZ043	Magnoliaceae
ZZ043	Magnoliaceae
ZZ043	Magnoliaceae
ZZ043	Magnoliaceae
ZZ043	Magnoliaceae
ZZ043	Magnoliaceae
ZZ043	Magnoliaceae
ZZ043	Magnoliaceae
ZZ043	Cupressaceae
ZZ043	Rosaceae
ZZ044	Platanaceae
ZZ044	Platanaceae
ZZ044	Platanaceae
ZZ044	Platanaceae
ZZ044	Platanaceae
ZZ044	Platanaceae
ZZ044	Platanaceae
ZZ044	Platanaceae
ZZ044	Platanaceae
ZZ044	Platanaceae
ZZ044	Platanaceae
ZZ044	Hamamelidaceae
ZZ044	Oleaceae
ZZ045	Platanaceae
ZZ045	Rosaceae
ZZ045	Rosaceae
ZZ046	Juglandaceae
ZZ046	Magnoliaceae
ZZ046	Sapindaceae
ZZ046	Sapindaceae
ZZ046	Sapindaceae
ZZ046	Sapindaceae
ZZ046	Sapindaceae
ZZ047	Sapindaceae
ZZ049	Sapindaceae
ZZ049	Sapindaceae
ZZ049	Sapindaceae
ZZ049	Sapindaceae
ZZ049	Rosaceae
ZZ049	Rosaceae
ZZ049	Rosaceae
ZZ049	Rosaceae
ZZ049	Rosaceae
ZZ049	Rosaceae
ZZ049	Rosaceae
ZZ049	Rosaceae
ZZ049	Fabaceae
ZZ049	Fabaceae
ZZ049	Fabaceae
ZZ049	Fabaceae
ZZ049	Fabaceae
ZZ049	Fabaceae
ZZ049	Magnoliaceae
ZZ050	Platanaceae
ZZ050	Platanaceae
ZZ050	Platanaceae
ZZ050	Platanaceae
ZZ050	Rosaceae
ZZ050	Pinaceae
ZZ050	Pinaceae
ZZ051	Sapindaceae
ZZ051	Sapindaceae
ZZ051	Sapindaceae
ZZ051	Sapindaceae
ZZ051	Sapindaceae
ZZ051	Sapindaceae
ZZ051	Sapindaceae
ZZ051	Sapindaceae
ZZ051	Sapindaceae
ZZ051	Sapindaceae
ZZ051	Sapindaceae
ZZ051	Pinaceae
ZZ051	Pinaceae
ZZ051	Pinaceae
ZZ051	Pinaceae
ZZ051	Ginkgoaceae
ZZ051	Ginkgoaceae
ZZ051	Ginkgoaceae
ZZ052	Rosaceae
ZZ052	Rosaceae
ZZ052	Rosaceae
ZZ052	Rosaceae
ZZ052	Rosaceae
ZZ052	Rosaceae
ZZ052	Rosaceae
ZZ052	Rosaceae
ZZ052	Rosaceae
ZZ052	Rosaceae
ZZ052	Rosaceae
ZZ052	Rosaceae
ZZ052	Rosaceae
ZZ052	Rosaceae
ZZ052	Rosaceae
ZZ054	Platanaceae
ZZ054	Platanaceae
ZZ054	Salicaceae
ZZ054	Moraceae
ZZ055	Sapindaceae
ZZ055	Sapindaceae
ZZ055	Sapindaceae
ZZ055	Sapindaceae
ZZ055	Sapindaceae
ZZ055	Sapindaceae
ZZ055	Sapindaceae
ZZ055	Sapindaceae
ZZ055	Sapindaceae
ZZ055	Sapindaceae
ZZ055	Sapindaceae
ZZ055	Sapindaceae
ZZ055	Sapindaceae
ZZ055	Sapindaceae
ZZ055	Sapindaceae
ZZ055	Sapindaceae
ZZ055	Sapindaceae
ZZ055	Sapindaceae
ZZ055	Sapindaceae
ZZ055	Sapindaceae
ZZ055	Sapindaceae
ZZ055	Sapindaceae
ZZ055	Malvaceae
ZZ055	Rosaceae
ZZ056	Fabaceae
ZZ056	Fabaceae
ZZ056	Fabaceae
ZZ056	Fabaceae
ZZ056	Fabaceae
ZZ056	Fabaceae
ZZ056	Fabaceae
ZZ056	Fabaceae
ZZ057	Platanaceae
ZZ057	Platanaceae
ZZ057	Platanaceae
ZZ057	Platanaceae
ZZ057	Platanaceae
ZZ057	Platanaceae
ZZ057	Platanaceae
ZZ057	Platanaceae
ZZ057	Platanaceae
ZZ057	Platanaceae
ZZ057	Platanaceae
ZZ057	Platanaceae
ZZ057	Sapindaceae
ZZ057	Sapindaceae
ZZ057	Sapindaceae
ZZ057	Sapindaceae
ZZ060	Platanaceae
ZZ060	Platanaceae
ZZ060	Platanaceae
ZZ060	Platanaceae
ZZ060	Platanaceae
ZZ060	Fabaceae
ZZ060	Rosaceae
ZZ061	Platanaceae
ZZ061	Platanaceae
ZZ061	Platanaceae
ZZ061	Platanaceae
ZZ061	Platanaceae
ZZ061	Platanaceae
ZZ061	Platanaceae
ZZ061	Platanaceae
ZZ061	Sapindaceae
ZZ061	Sapindaceae
ZZ061	Sapindaceae
ZZ061	Sapindaceae
ZZ061	Sapindaceae
ZZ061	Sapindaceae
ZZ062	Magnoliaceae
ZZ062	Magnoliaceae
ZZ062	Magnoliaceae
ZZ062	Magnoliaceae
ZZ062	Magnoliaceae
ZZ062	Magnoliaceae
ZZ062	Magnoliaceae
ZZ062	Sapindaceae
ZZ062	Sapindaceae
ZZ062	Sapindaceae
ZZ062	Sapindaceae
ZZ062	Sapindaceae
ZZ062	Sapindaceae
ZZ062	Fabaceae
ZZ062	Fabaceae
ZZ062	Fabaceae
ZZ062	Fabaceae
ZZ062	Fabaceae
ZZ062	Fabaceae
ZZ062	Lythraceae
ZZ063	Platanaceae
ZZ063	Platanaceae
ZZ063	Platanaceae
ZZ063	Platanaceae
ZZ063	Platanaceae
ZZ063	Platanaceae
ZZ063	Platanaceae
ZZ063	Sapindaceae
ZZ063	Lythraceae
ZZ064	Platanaceae
ZZ064	Platanaceae
ZZ064	Platanaceae
ZZ064	Platanaceae
ZZ064	Platanaceae
ZZ064	Platanaceae
ZZ064	Platanaceae
ZZ064	Oleaceae
ZZ064	Oleaceae
ZZ064	Oleaceae
ZZ148	Rosaceae
ZZ148	Rosaceae
ZZ148	Rosaceae
ZZ148	Rosaceae
ZZ148	Rosaceae
ZZ148	Rosaceae
ZZ148	Rosaceae
ZZ148	Rosaceae
ZZ237	Oleaceae
ZZ237	Oleaceae
ZZ237	Oleaceae
ZZ237	Oleaceae
ZZ237	Oleaceae
ZZ237	Oleaceae
ZZ237	Oleaceae
ZZ237	Oleaceae
ZZ237	Oleaceae
ZZ237	Rosaceae
ZZ237	Rosaceae
ZZ237	Rosaceae
ZZ237	Rosaceae
ZZ237	Rosaceae
ZZ237	Salicaceae
ZZ237	Salicaceae
ZZ237	Salicaceae
ZZ237	Salicaceae
ZZ237	Salicaceae
ZZ237	Salicaceae
ZZ323	Oleaceae
ZZ323	Oleaceae
ZZ323	Oleaceae
ZZ323	Oleaceae
ZZ323	Oleaceae
ZZ323	Oleaceae
ZZ323	Oleaceae
ZZ323	Oleaceae
ZZ323	Oleaceae
ZZ323	Oleaceae
ZZ323	Oleaceae
ZZ323	Oleaceae
ZZ323	Oleaceae
ZZ323	Oleaceae
ZZ323	Oleaceae
ZZ323	Oleaceae
ZZ323	Oleaceae
ZZ323	Oleaceae
ZZ323	Oleaceae
ZZ323	Oleaceae
ZZ323	Oleaceae
ZZ323	Oleaceae
ZZ323	Oleaceae
ZZ323	Oleaceae
ZZ323	Oleaceae
ZZ323	Oleaceae
ZZ323	Oleaceae
ZZ323	Oleaceae
ZZ323	Oleaceae
ZZ323	Oleaceae
ZZ323	Rosaceae
ZZ323	Rosaceae
ZZ323	Rosaceae
ZZ323	Rosaceae
ZZ323	Rosaceae
ZZ323	Rosaceae
ZZ323	Rosaceae
ZZ323	Rosaceae
ZZ323	Rosaceae
ZZ323	Rosaceae
ZZ323	Rosaceae
ZZ323	Rosaceae
ZZ323	Rosaceae
ZZ323	Rosaceae
ZZ323	Rosaceae
ZZ323	Rosaceae
ZZ323	Ulmaceae
ZZ323	Ulmaceae
ZZ323	Ulmaceae
ZZ323	Ulmaceae
ZZ323	Ulmaceae
ZZ324	Ulmaceae
ZZ324	Sapindaceae
ZZ324	Sapindaceae
ZZ324	Sapindaceae
ZZ324	Sapindaceae
ZZ324	Sapindaceae
ZZ324	Sapindaceae
ZZ324	Sapindaceae
ZZ324	Sapindaceae
ZZ324	Sapindaceae
ZZ324	Sapindaceae
ZZ324	Sapindaceae
ZZ324	Sapindaceae
ZZ324	Pinaceae
ZZ324	Pinaceae
ZZ324	Pinaceae
ZZ324	Pinaceae
ZZ324	Pinaceae
ZZ324	Pinaceae
ZZ324	Oleaceae
ZZ324	Oleaceae
ZZ324	Oleaceae
ZZ324	Oleaceae
ZZ324	Oleaceae
ZZ324	Oleaceae
ZZ324	Oleaceae
ZZ324	Oleaceae
ZZ324	Oleaceae
ZZ324	Oleaceae
ZZ324	Oleaceae
ZZ324	Rosaceae
ZZ324	Rosaceae
ZZ324	Rosaceae
ZZ324	Rosaceae
ZZ324	Rosaceae
ZZ324	Rosaceae
ZZ324	Rosaceae
ZZ324	Rosaceae
ZZ324	Rosaceae
ZZ324	Rosaceae
ZZ324	Moraceae
ZZ324	Moraceae
ZZ333	Pinaceae
ZZ333	Pinaceae
ZZ333	Pinaceae
ZZ333	Pinaceae
ZZ333	Pinaceae
ZZ333	Pinaceae
ZZ333	Pinaceae
ZZ333	Pinaceae
ZZ333	Magnoliaceae
ZZ333	Magnoliaceae
ZZ333	Magnoliaceae
ZZ333	Magnoliaceae
ZZ333	Magnoliaceae
ZZ333	Magnoliaceae
ZZ333	Magnoliaceae
ZZ333	Magnoliaceae
ZZ333	Magnoliaceae
ZZ333	Rosaceae
ZZ333	Rosaceae
ZZ333	Rosaceae
ZZ334	Rosaceae
ZZ334	Rosaceae
ZZ334	Rosaceae
ZZ334	Rosaceae
ZZ334	Ulmaceae
ZZ334	Ulmaceae
ZZ334	Oleaceae
ZZ334	Lythraceae
ZZ334	Malvaceae
ZZ334	Rosaceae
ZZ335	Sapindaceae
ZZ335	Sapindaceae
ZZ335	Sapindaceae
ZZ335	Rosaceae
ZZ335	Rosaceae
ZZ335	Oleaceae
ZZ335	Oleaceae
ZZ335	Oleaceae
ZZ335	Oleaceae
ZZ335	Oleaceae
ZZ335	Oleaceae
ZZ335	Oleaceae
ZZ335	Oleaceae
ZZ335	Oleaceae
ZZ335	Oleaceae
ZZ335	Lythraceae
ZZ335	Meliaceae
ZZ335	Meliaceae
ZZ335	Ginkgoaceae
ZZ335	Ginkgoaceae
ZZ335	Ginkgoaceae
ZZ335	Ginkgoaceae
ZZ335	Pinaceae
ZZ335	Pinaceae
ZZ335	Viburnaceae
ZZ336	Fabaceae
ZZ336	Fabaceae
ZZ336	Fabaceae
ZZ336	Rosaceae
ZZ336	Rosaceae
ZZ336	Rosaceae
ZZ336	Rosaceae
ZZ336	Rosaceae
ZZ336	Rosaceae
ZZ336	Rosaceae
ZZ336	Platanaceae
ZZ336	Platanaceae
ZZ336	Platanaceae
ZZ336	Platanaceae
ZZ336	Oleaceae
ZZ336	Oleaceae
ZZ336	Oleaceae
ZZ336	Oleaceae
ZZ336	Rosaceae
ZZ336	Rosaceae
ZZ336	Rosaceae
ZZ336	Rosaceae
ZZ336	Rosaceae
ZZ336	Rosaceae
ZZ336	Rosaceae
ZZ336	Oleaceae
ZZ336	Lythraceae
ZZ336	Rosaceae
ZZ337	Platanaceae
ZZ337	Platanaceae
ZZ337	Platanaceae
ZZ337	Platanaceae
ZZ337	Platanaceae
ZZ337	Platanaceae
ZZ337	Platanaceae
ZZ337	Meliaceae
ZZ337	Meliaceae
ZZ337	Meliaceae
ZZ337	Meliaceae
ZZ337	Meliaceae
ZZ337	Meliaceae
ZZ337	Meliaceae
ZZ337	Meliaceae
ZZ337	Meliaceae
ZZ337	Meliaceae
ZZ337	Meliaceae
ZZ337	Meliaceae
ZZ337	Meliaceae
ZZ337	Ginkgoaceae
ZZ337	Ginkgoaceae
ZZ337	Ginkgoaceae
ZZ337	Ginkgoaceae
ZZ337	Ginkgoaceae
ZZ337	Ginkgoaceae
ZZ337	Ginkgoaceae
ZZ337	Ginkgoaceae
ZZ337	Ginkgoaceae
ZZ337	Ginkgoaceae
ZZ337	Ginkgoaceae
ZZ337	Ginkgoaceae
ZZ337	Ginkgoaceae
ZZ337	Ginkgoaceae
ZZ337	Ginkgoaceae
ZZ337	Ginkgoaceae
ZZ337	Sapindaceae
ZZ337	Sapindaceae
ZZ337	Sapindaceae
ZZ337	Sapindaceae
ZZ337	Sapindaceae
ZZ337	Sapindaceae
ZZ337	Sapindaceae
ZZ337	Sapindaceae
ZZ337	Sapindaceae
ZZ337	Salicaceae
