# Supplementary material for: Spatial patterns and driving factors of plant diversity along the urban–rural gradient in the context of urbanization in Zhengzhou, China
Source: PeerJ. 2024 Oct 11;12:e18261. doi: 10.7717/peerj.18261 (PMC11472805; doi:10.7717/peerj.18261)
Supplement: Supplemental Information 1 [file peerj-12-18261-s001.zip › Raw data for Wayne diagrams/Family/Trees of the western sample zone - Family.csv]

Sample	Family
ZZ005	Rosaceae
ZZ005	Rosaceae
ZZ005	Rosaceae
ZZ005	Rosaceae
ZZ005	Malvaceae
ZZ005	Malvaceae
ZZ005	Malvaceae
ZZ005	Malvaceae
ZZ005	Malvaceae
ZZ005	Magnoliaceae
ZZ005	Rosaceae
ZZ005	Rosaceae
ZZ005	Rosaceae
ZZ005	Rosaceae
ZZ005	Rosaceae
ZZ005	Rosaceae
ZZ005	Rosaceae
ZZ005	Rosaceae
ZZ005	Rosaceae
ZZ005	Rosaceae
ZZ005	Rosaceae
ZZ005	Rosaceae
ZZ005	Rosaceae
ZZ005	Rosaceae
ZZ005	Oleaceae
ZZ005	Oleaceae
ZZ005	Oleaceae
ZZ005	Oleaceae
ZZ006	Sapindaceae
ZZ006	Sapindaceae
ZZ006	Sapindaceae
ZZ006	Sapindaceae
ZZ006	Sapindaceae
ZZ006	Sapindaceae
ZZ006	Sapindaceae
ZZ006	Sapindaceae
ZZ006	Sapindaceae
ZZ006	Sapindaceae
ZZ006	Sapindaceae
ZZ006	Sapindaceae
ZZ006	Sapindaceae
ZZ006	Sapindaceae
ZZ006	Sapindaceae
ZZ006	Cupressaceae
ZZ011	Fabaceae
ZZ011	Fabaceae
ZZ011	Fabaceae
ZZ011	Fabaceae
ZZ011	Fabaceae
ZZ011	Fabaceae
ZZ011	Fabaceae
ZZ011	Fabaceae
ZZ011	Fabaceae
ZZ011	Meliaceae
ZZ012	Oleaceae
ZZ012	Pinaceae
ZZ012	Pinaceae
ZZ012	Pinaceae
ZZ012	Pinaceae
ZZ012	Pinaceae
ZZ012	Pinaceae
ZZ012	Pinaceae
ZZ012	Juglandaceae
ZZ012	Boraginaceae
ZZ012	Hamamelidaceae
ZZ017	Magnoliaceae
ZZ017	Magnoliaceae
ZZ017	Magnoliaceae
ZZ017	Magnoliaceae
ZZ017	Magnoliaceae
ZZ017	Magnoliaceae
ZZ017	Magnoliaceae
ZZ017	Magnoliaceae
ZZ017	Magnoliaceae
ZZ017	Magnoliaceae
ZZ017	Magnoliaceae
ZZ017	Magnoliaceae
ZZ017	Magnoliaceae
ZZ017	Magnoliaceae
ZZ017	Arecaceae
ZZ017	Arecaceae
ZZ017	Arecaceae
ZZ017	Arecaceae
ZZ017	Ginkgoaceae
ZZ017	Ginkgoaceae
ZZ017	Hamamelidaceae
ZZ017	Cupressaceae
ZZ018	Ginkgoaceae
ZZ020	Moraceae
ZZ020	Moraceae
ZZ020	Moraceae
ZZ020	Moraceae
ZZ020	Moraceae
ZZ020	Moraceae
ZZ020	Moraceae
ZZ020	Oleaceae
ZZ030	Arecaceae
ZZ030	Arecaceae
ZZ030	Arecaceae
ZZ030	Arecaceae
ZZ030	Arecaceae
ZZ030	Arecaceae
ZZ030	Arecaceae
ZZ030	Arecaceae
ZZ030	Rosaceae
ZZ030	Oleaceae
ZZ030	Rosaceae
ZZ030	Rosaceae
ZZ030	Rosaceae
ZZ030	Sapindaceae
ZZ030	Rosaceae
ZZ030	Magnoliaceae
ZZ030	Rosaceae
ZZ030	Sapindaceae
ZZ030	Sapindaceae
ZZ030	Sapindaceae
ZZ030	Sapindaceae
ZZ030	Sapindaceae
ZZ041	Sapindaceae
ZZ041	Sapindaceae
ZZ041	Oleaceae
ZZ041	Magnoliaceae
ZZ041	Magnoliaceae
ZZ041	Oleaceae
ZZ041	Oleaceae
ZZ041	Oleaceae
ZZ131	Platanaceae
ZZ131	Platanaceae
ZZ131	Platanaceae
ZZ131	Sapindaceae
ZZ131	Sapindaceae
ZZ131	Sapindaceae
ZZ131	Rosaceae
ZZ131	Rosaceae
ZZ131	Rosaceae
ZZ131	Rosaceae
ZZ131	Moraceae
ZZ131	Hamamelidaceae
ZZ151	Salicaceae
ZZ151	Salicaceae
ZZ151	Pinaceae
ZZ151	Pinaceae
ZZ151	Pinaceae
ZZ151	Pinaceae
ZZ151	Pinaceae
ZZ151	Pinaceae
ZZ151	Pinaceae
ZZ151	Pinaceae
ZZ151	Pinaceae
ZZ151	Pinaceae
ZZ151	Pinaceae
ZZ151	Rosaceae
ZZ151	Rosaceae
ZZ151	Rosaceae
ZZ151	Rosaceae
ZZ151	Rosaceae
ZZ151	Rosaceae
ZZ151	Rosaceae
ZZ151	Rosaceae
ZZ151	Rosaceae
ZZ151	Rosaceae
ZZ151	Rosaceae
ZZ151	Rosaceae
ZZ151	Rosaceae
ZZ151	Rosaceae
ZZ151	Rosaceae
ZZ151	Rosaceae
ZZ151	Rosaceae
ZZ151	Rosaceae
ZZ151	Rosaceae
ZZ151	Rosaceae
ZZ151	Rosaceae
ZZ151	Viburnaceae
ZZ152	Pinaceae
ZZ152	Pinaceae
ZZ152	Pinaceae
ZZ152	Pinaceae
ZZ152	Pinaceae
ZZ152	Pinaceae
ZZ152	Pinaceae
ZZ152	Pinaceae
ZZ152	Pinaceae
ZZ152	Pinaceae
ZZ152	Pinaceae
ZZ152	Pinaceae
ZZ152	Pinaceae
ZZ152	Pinaceae
ZZ152	Pinaceae
ZZ152	Pinaceae
ZZ152	Pinaceae
ZZ152	Pinaceae
ZZ152	Pinaceae
ZZ152	Paulowniaceae
ZZ152	Paulowniaceae
ZZ152	Paulowniaceae
ZZ152	Paulowniaceae
ZZ152	Paulowniaceae
ZZ152	Paulowniaceae
ZZ152	Paulowniaceae
ZZ152	Rosaceae
ZZ152	Rosaceae
ZZ152	Rosaceae
ZZ152	Ginkgoaceae
ZZ152	Ginkgoaceae
ZZ152	Ginkgoaceae
ZZ152	Ginkgoaceae
ZZ152	Moraceae
ZZ152	Moraceae
ZZ152	Moraceae
ZZ152	Moraceae
ZZ152	Moraceae
ZZ152	Moraceae
ZZ152	Moraceae
ZZ152	Moraceae
ZZ157	Paulowniaceae
ZZ157	Paulowniaceae
ZZ157	Paulowniaceae
ZZ157	Paulowniaceae
ZZ157	Paulowniaceae
ZZ157	Paulowniaceae
ZZ157	Paulowniaceae
ZZ157	Paulowniaceae
ZZ157	Paulowniaceae
ZZ157	Platanaceae
ZZ157	Platanaceae
ZZ157	Platanaceae
ZZ157	Platanaceae
ZZ157	Platanaceae
ZZ157	Platanaceae
ZZ157	Platanaceae
ZZ157	Platanaceae
ZZ157	Platanaceae
ZZ157	Platanaceae
ZZ157	Platanaceae
ZZ158	Rosaceae
ZZ158	Rosaceae
ZZ158	Rosaceae
ZZ158	Rosaceae
ZZ158	Rosaceae
ZZ158	Rosaceae
ZZ158	Rosaceae
ZZ158	Rosaceae
ZZ158	Rosaceae
ZZ158	Rosaceae
ZZ158	Rosaceae
ZZ158	Rosaceae
ZZ158	Rosaceae
ZZ158	Rosaceae
ZZ158	Ginkgoaceae
ZZ158	Ginkgoaceae
ZZ158	Ginkgoaceae
ZZ158	Ginkgoaceae
ZZ159	Oleaceae
ZZ159	Oleaceae
ZZ159	Oleaceae
ZZ159	Oleaceae
ZZ159	Oleaceae
ZZ159	Oleaceae
ZZ159	Oleaceae
ZZ159	Ginkgoaceae
ZZ159	Ginkgoaceae
ZZ159	Ginkgoaceae
ZZ159	Rosaceae
ZZ159	Rosaceae
ZZ159	Rosaceae
ZZ160	Salicaceae
ZZ160	Salicaceae
ZZ160	Salicaceae
ZZ160	Salicaceae
ZZ160	Salicaceae
ZZ160	Salicaceae
ZZ160	Salicaceae
ZZ160	Salicaceae
ZZ160	Salicaceae
ZZ160	Salicaceae
ZZ160	Salicaceae
ZZ160	Salicaceae
ZZ160	Salicaceae
ZZ160	Paulowniaceae
ZZ160	Paulowniaceae
ZZ160	Paulowniaceae
ZZ160	Paulowniaceae
ZZ160	Paulowniaceae
ZZ160	Paulowniaceae
ZZ160	Paulowniaceae
ZZ160	Paulowniaceae
ZZ160	Paulowniaceae
ZZ160	Paulowniaceae
ZZ160	Magnoliaceae
ZZ160	Magnoliaceae
ZZ160	Magnoliaceae
ZZ160	Magnoliaceae
ZZ160	Magnoliaceae
ZZ160	Oleaceae
ZZ161	Juglandaceae
ZZ161	Juglandaceae
ZZ161	Juglandaceae
ZZ161	Juglandaceae
ZZ161	Juglandaceae
ZZ161	Juglandaceae
ZZ161	Juglandaceae
ZZ161	Juglandaceae
ZZ161	Juglandaceae
ZZ161	Juglandaceae
ZZ161	Juglandaceae
ZZ161	Juglandaceae
ZZ161	Juglandaceae
ZZ161	Juglandaceae
ZZ161	Juglandaceae
ZZ161	Juglandaceae
ZZ161	Juglandaceae
ZZ161	Cupressaceae
ZZ161	Cupressaceae
ZZ161	Cupressaceae
ZZ161	Cupressaceae
ZZ161	Cupressaceae
ZZ161	Cupressaceae
ZZ161	Salicaceae
ZZ161	Salicaceae
ZZ163	Ginkgoaceae
ZZ163	Ginkgoaceae
ZZ163	Ginkgoaceae
ZZ163	Rosaceae
ZZ163	Rosaceae
ZZ163	Rosaceae
ZZ163	Rosaceae
ZZ163	Rosaceae
ZZ163	Rosaceae
ZZ163	Rosaceae
ZZ163	Rosaceae
ZZ163	Rosaceae
ZZ163	Rosaceae
ZZ163	Rosaceae
ZZ163	Rosaceae
ZZ163	Rosaceae
ZZ163	Rosaceae
ZZ163	Rosaceae
ZZ163	Rosaceae
ZZ163	Rosaceae
ZZ163	Rosaceae
ZZ163	Ulmaceae
ZZ163	Ulmaceae
ZZ163	Magnoliaceae
ZZ163	Magnoliaceae
ZZ163	Magnoliaceae
ZZ163	Magnoliaceae
ZZ163	Oleaceae
ZZ163	Hamamelidaceae
ZZ164	Ginkgoaceae
ZZ164	Ginkgoaceae
ZZ164	Ginkgoaceae
ZZ164	Ginkgoaceae
ZZ164	Lythraceae
ZZ164	Lythraceae
ZZ164	Cannabaceae
ZZ164	Sapindaceae
ZZ167	Myrtaceae
ZZ167	Moraceae
ZZ167	Rosaceae
ZZ167	Hamamelidaceae
ZZ168	Lauraceae
ZZ168	Lauraceae
ZZ168	Lauraceae
ZZ168	Lauraceae
ZZ168	Lauraceae
ZZ168	Lauraceae
ZZ168	Lauraceae
ZZ168	Lauraceae
ZZ169	Platanaceae
ZZ169	Platanaceae
ZZ169	Platanaceae
ZZ169	Platanaceae
ZZ169	Platanaceae
ZZ169	Platanaceae
ZZ169	Platanaceae
ZZ169	Platanaceae
ZZ169	Platanaceae
ZZ169	Platanaceae
ZZ170	Cupressaceae
ZZ170	Cupressaceae
ZZ170	Rosaceae
ZZ170	Ulmaceae
ZZ170	Ulmaceae
ZZ170	Ulmaceae
ZZ170	Lauraceae
ZZ170	Lauraceae
ZZ170	Lauraceae
ZZ170	Lauraceae
ZZ170	Lauraceae
ZZ170	Lauraceae
ZZ170	Lauraceae
ZZ170	Lauraceae
ZZ170	Lauraceae
ZZ170	Lauraceae
ZZ170	Lauraceae
ZZ170	Lauraceae
ZZ170	Lauraceae
ZZ170	Lauraceae
ZZ170	Lauraceae
ZZ170	Lauraceae
ZZ170	Lauraceae
ZZ170	Lauraceae
ZZ170	Lauraceae
ZZ170	Lauraceae
ZZ170	Lauraceae
ZZ170	Lauraceae
ZZ170	Lauraceae
ZZ170	Lauraceae
ZZ170	Lauraceae
ZZ170	Lauraceae
ZZ171	Meliaceae
ZZ171	Meliaceae
ZZ171	Meliaceae
ZZ171	Meliaceae
ZZ171	Meliaceae
ZZ171	Meliaceae
ZZ171	Meliaceae
ZZ171	Meliaceae
ZZ171	Meliaceae
ZZ171	Meliaceae
ZZ171	Meliaceae
ZZ171	Meliaceae
ZZ171	Meliaceae
ZZ171	Meliaceae
ZZ171	Meliaceae
ZZ171	Meliaceae
ZZ171	Meliaceae
ZZ171	Meliaceae
ZZ171	Meliaceae
ZZ171	Meliaceae
ZZ171	Meliaceae
ZZ171	Meliaceae
ZZ171	Meliaceae
ZZ171	Meliaceae
ZZ171	Meliaceae
ZZ171	Meliaceae
ZZ171	Meliaceae
ZZ171	Salicaceae
ZZ171	Rosaceae
ZZ171	Rosaceae
ZZ171	Rosaceae
ZZ171	Rosaceae
ZZ171	Rosaceae
ZZ171	Magnoliaceae
ZZ171	Magnoliaceae
ZZ171	Magnoliaceae
ZZ171	Magnoliaceae
ZZ171	Magnoliaceae
ZZ171	Magnoliaceae
ZZ171	Magnoliaceae
ZZ171	Magnoliaceae
ZZ171	Magnoliaceae
ZZ171	Magnoliaceae
ZZ171	Magnoliaceae
ZZ171	Magnoliaceae
ZZ171	Magnoliaceae
ZZ171	Magnoliaceae
ZZ171	Magnoliaceae
ZZ171	Magnoliaceae
ZZ171	Magnoliaceae
ZZ171	Magnoliaceae
ZZ171	Magnoliaceae
ZZ171	Magnoliaceae
ZZ171	Magnoliaceae
ZZ171	Magnoliaceae
ZZ171	Magnoliaceae
ZZ171	Magnoliaceae
ZZ171	Magnoliaceae
ZZ171	Magnoliaceae
ZZ171	Magnoliaceae
ZZ171	Magnoliaceae
ZZ171	Magnoliaceae
ZZ171	Magnoliaceae
ZZ171	Magnoliaceae
ZZ171	Magnoliaceae
ZZ171	Magnoliaceae
ZZ171	Rosaceae
ZZ172	Rosaceae
ZZ172	Rosaceae
ZZ172	Lythraceae
ZZ172	Lythraceae
ZZ172	Lythraceae
ZZ172	Lythraceae
ZZ172	Lythraceae
ZZ172	Lythraceae
ZZ172	Lythraceae
ZZ172	Lythraceae
ZZ172	Lythraceae
ZZ172	Lythraceae
ZZ172	Lythraceae
ZZ172	Lythraceae
ZZ172	Lythraceae
ZZ172	Oleaceae
ZZ172	Salicaceae
ZZ173	Rosaceae
ZZ173	Rosaceae
ZZ173	Rosaceae
ZZ173	Rosaceae
ZZ173	Rosaceae
ZZ173	Rosaceae
ZZ173	Rosaceae
ZZ173	Rosaceae
ZZ173	Rosaceae
ZZ173	Rosaceae
ZZ173	Rosaceae
ZZ173	Rosaceae
ZZ173	Rosaceae
ZZ173	Rosaceae
ZZ173	Rosaceae
ZZ173	Rosaceae
ZZ173	Rosaceae
ZZ173	Salicaceae
ZZ173	Salicaceae
ZZ173	Salicaceae
ZZ173	Salicaceae
ZZ173	Salicaceae
ZZ173	Salicaceae
ZZ173	Salicaceae
ZZ173	Salicaceae
ZZ173	Salicaceae
ZZ173	Salicaceae
ZZ173	Salicaceae
ZZ173	Salicaceae
ZZ173	Salicaceae
ZZ173	Salicaceae
ZZ173	Salicaceae
ZZ173	Salicaceae
ZZ173	Salicaceae
ZZ173	Salicaceae
ZZ173	Salicaceae
ZZ173	Salicaceae
ZZ173	Salicaceae
ZZ173	Salicaceae
ZZ173	Salicaceae
ZZ173	Salicaceae
ZZ173	Salicaceae
ZZ173	Salicaceae
ZZ173	Salicaceae
ZZ173	Salicaceae
ZZ173	Lauraceae
ZZ173	Rosaceae
ZZ173	Lythraceae
ZZ176	Platanaceae
ZZ176	Platanaceae
ZZ176	Platanaceae
ZZ176	Platanaceae
ZZ176	Platanaceae
ZZ176	Platanaceae
ZZ176	Platanaceae
ZZ176	Platanaceae
ZZ176	Platanaceae
ZZ176	Platanaceae
ZZ176	Platanaceae
ZZ176	Platanaceae
ZZ176	Platanaceae
ZZ176	Pinaceae
ZZ176	Pinaceae
ZZ176	Pinaceae
ZZ176	Pinaceae
ZZ176	Pinaceae
ZZ176	Pinaceae
ZZ176	Pinaceae
ZZ176	Pinaceae
ZZ176	Oleaceae
ZZ176	Lythraceae
ZZ176	Rosaceae
ZZ177	Betulaceae
ZZ177	Betulaceae
ZZ177	Betulaceae
ZZ177	Betulaceae
ZZ177	Betulaceae
ZZ177	Betulaceae
ZZ177	Betulaceae
ZZ177	Betulaceae
ZZ177	Betulaceae
ZZ177	Betulaceae
ZZ177	Betulaceae
ZZ177	Betulaceae
ZZ177	Betulaceae
ZZ177	Betulaceae
ZZ177	Betulaceae
ZZ177	Betulaceae
ZZ177	Betulaceae
ZZ177	Betulaceae
ZZ177	Betulaceae
ZZ177	Betulaceae
ZZ177	Betulaceae
ZZ177	Betulaceae
ZZ177	Rosaceae
ZZ177	Rosaceae
ZZ177	Rosaceae
ZZ177	Rosaceae
ZZ177	Rosaceae
ZZ177	Rosaceae
ZZ177	Rosaceae
ZZ177	Rosaceae
ZZ177	Rosaceae
ZZ177	Rosaceae
ZZ177	Rosaceae
ZZ177	Rosaceae
ZZ177	Rosaceae
ZZ177	Rosaceae
ZZ177	Rosaceae
ZZ177	Rosaceae
ZZ177	Rosaceae
ZZ177	Rosaceae
ZZ177	Rosaceae
ZZ177	Rosaceae
ZZ177	Rosaceae
ZZ177	Rosaceae
ZZ177	Rosaceae
ZZ177	Ginkgoaceae
ZZ177	Ginkgoaceae
ZZ177	Ginkgoaceae
ZZ177	Rosaceae
ZZ178	Pinaceae
ZZ178	Pinaceae
ZZ178	Pinaceae
ZZ178	Pinaceae
ZZ178	Pinaceae
ZZ178	Pinaceae
ZZ178	Pinaceae
ZZ178	Pinaceae
ZZ178	Pinaceae
ZZ178	Pinaceae
ZZ178	Pinaceae
ZZ178	Pinaceae
ZZ178	Pinaceae
ZZ178	Pinaceae
ZZ178	Pinaceae
ZZ178	Pinaceae
ZZ178	Pinaceae
ZZ178	Pinaceae
ZZ178	Pinaceae
ZZ178	Pinaceae
ZZ178	Pinaceae
ZZ178	Rosaceae
ZZ178	Rosaceae
ZZ179	Rosaceae
ZZ179	Rosaceae
ZZ179	Rosaceae
ZZ179	Rosaceae
ZZ179	Rosaceae
ZZ179	Rosaceae
ZZ179	Rosaceae
ZZ179	Rosaceae
ZZ179	Rosaceae
ZZ179	Rosaceae
ZZ179	Rosaceae
ZZ179	Rosaceae
ZZ179	Rosaceae
ZZ179	Rosaceae
ZZ179	Rosaceae
ZZ179	Rosaceae
ZZ179	Rosaceae
ZZ179	Rosaceae
ZZ179	Rosaceae
ZZ179	Rosaceae
ZZ179	Rosaceae
ZZ179	Rosaceae
ZZ179	Rosaceae
ZZ179	Rosaceae
ZZ179	Rosaceae
ZZ179	Rosaceae
ZZ179	Rosaceae
ZZ179	Rosaceae
ZZ179	Rosaceae
ZZ179	Rosaceae
ZZ179	Rosaceae
ZZ179	Rosaceae
ZZ179	Rosaceae
ZZ179	Rosaceae
ZZ179	Rosaceae
ZZ179	Rosaceae
ZZ179	Rosaceae
ZZ179	Rosaceae
ZZ179	Rosaceae
ZZ179	Rosaceae
ZZ179	Rosaceae
ZZ179	Rosaceae
ZZ179	Rosaceae
ZZ179	Rosaceae
ZZ179	Rosaceae
ZZ179	Rosaceae
ZZ179	Rosaceae
ZZ179	Rosaceae
ZZ179	Rosaceae
ZZ179	Rosaceae
ZZ179	Rosaceae
ZZ179	Rosaceae
ZZ179	Rosaceae
ZZ179	Ginkgoaceae
ZZ179	Ginkgoaceae
ZZ179	Ginkgoaceae
ZZ179	Fabaceae
ZZ179	Rosaceae
ZZ179	Pinaceae
ZZ179	Fabaceae
ZZ180	Salicaceae
ZZ180	Salicaceae
ZZ180	Salicaceae
ZZ180	Salicaceae
ZZ180	Salicaceae
ZZ180	Salicaceae
ZZ180	Salicaceae
ZZ180	Salicaceae
ZZ180	Salicaceae
ZZ180	Salicaceae
ZZ180	Salicaceae
ZZ180	Salicaceae
ZZ180	Salicaceae
ZZ180	Salicaceae
ZZ180	Salicaceae
ZZ180	Salicaceae
ZZ180	Salicaceae
ZZ180	Salicaceae
ZZ180	Salicaceae
ZZ180	Salicaceae
ZZ180	Salicaceae
ZZ180	Salicaceae
ZZ180	Salicaceae
ZZ180	Ginkgoaceae
ZZ180	Ginkgoaceae
ZZ180	Ginkgoaceae
ZZ180	Ginkgoaceae
ZZ180	Ginkgoaceae
ZZ180	Ginkgoaceae
ZZ180	Ginkgoaceae
ZZ180	Ginkgoaceae
ZZ180	Ginkgoaceae
ZZ180	Rosaceae
ZZ180	Rosaceae
ZZ180	Rosaceae
ZZ180	Rosaceae
ZZ180	Rosaceae
ZZ180	Rosaceae
ZZ180	Rosaceae
ZZ180	Rosaceae
ZZ180	Rosaceae
ZZ180	Rosaceae
ZZ180	Rosaceae
ZZ180	Rosaceae
ZZ180	Rosaceae
ZZ180	Rosaceae
ZZ180	Oleaceae
ZZ180	Lythraceae
ZZ184	Rosaceae
ZZ184	Rosaceae
ZZ184	Rosaceae
ZZ184	Rosaceae
ZZ184	Rosaceae
ZZ184	Rosaceae
ZZ184	Rosaceae
ZZ184	Rosaceae
ZZ184	Rosaceae
ZZ184	Rosaceae
ZZ184	Rosaceae
ZZ184	Rosaceae
ZZ184	Rosaceae
ZZ184	Rosaceae
ZZ184	Rosaceae
ZZ184	Rosaceae
ZZ184	Rosaceae
ZZ184	Rosaceae
ZZ184	Rosaceae
ZZ184	Rosaceae
ZZ184	Rosaceae
ZZ184	Rosaceae
ZZ184	Rosaceae
ZZ184	Rosaceae
ZZ184	Rosaceae
ZZ184	Rosaceae
ZZ184	Rosaceae
ZZ184	Rosaceae
ZZ184	Rosaceae
ZZ184	Rosaceae
ZZ184	Rosaceae
ZZ184	Lythraceae
ZZ184	Lythraceae
ZZ184	Lythraceae
ZZ184	Lythraceae
ZZ184	Lythraceae
ZZ184	Lythraceae
ZZ187	Rosaceae
ZZ187	Rosaceae
ZZ187	Rosaceae
ZZ187	Rosaceae
ZZ187	Magnoliaceae
ZZ187	Magnoliaceae
ZZ187	Magnoliaceae
ZZ187	Magnoliaceae
ZZ187	Magnoliaceae
ZZ187	Magnoliaceae
ZZ187	Magnoliaceae
ZZ187	Magnoliaceae
ZZ187	Magnoliaceae
ZZ187	Magnoliaceae
ZZ187	Magnoliaceae
ZZ187	Magnoliaceae
ZZ187	Magnoliaceae
ZZ187	Magnoliaceae
ZZ187	Rosaceae
ZZ187	Rosaceae
ZZ187	Rosaceae
ZZ187	Rosaceae
ZZ187	Rosaceae
ZZ187	Rosaceae
ZZ187	Rosaceae
ZZ187	Rosaceae
ZZ187	Rosaceae
ZZ187	Rosaceae
ZZ187	Rosaceae
ZZ187	Rosaceae
ZZ187	Rosaceae
ZZ187	Ulmaceae
ZZ187	Ulmaceae
ZZ187	Ulmaceae
ZZ187	Ulmaceae
ZZ187	Rosaceae
ZZ187	Rosaceae
ZZ187	Oleaceae
ZZ187	Lythraceae
ZZ188	Rosaceae
ZZ188	Rosaceae
ZZ188	Rosaceae
ZZ188	Rosaceae
ZZ188	Rosaceae
ZZ188	Rosaceae
ZZ188	Rosaceae
ZZ188	Rosaceae
ZZ188	Rosaceae
ZZ188	Rosaceae
ZZ188	Rosaceae
ZZ188	Rosaceae
ZZ188	Rosaceae
ZZ188	Rosaceae
ZZ188	Rosaceae
ZZ188	Rosaceae
ZZ188	Rosaceae
ZZ188	Rosaceae
ZZ188	Rosaceae
ZZ188	Rosaceae
ZZ188	Rosaceae
ZZ188	Rosaceae
ZZ188	Rosaceae
ZZ188	Rosaceae
ZZ188	Rosaceae
ZZ188	Rosaceae
ZZ188	Rosaceae
ZZ188	Rosaceae
ZZ188	Rosaceae
ZZ188	Rosaceae
ZZ188	Rosaceae
ZZ188	Rosaceae
ZZ188	Rosaceae
ZZ188	Rosaceae
ZZ188	Rosaceae
ZZ188	Rosaceae
ZZ188	Rosaceae
ZZ188	Rosaceae
ZZ188	Rosaceae
ZZ188	Rosaceae
ZZ188	Rosaceae
ZZ188	Rosaceae
ZZ188	Rosaceae
ZZ188	Rosaceae
ZZ188	Rosaceae
ZZ188	Rosaceae
ZZ188	Rosaceae
ZZ188	Lauraceae
ZZ188	Lauraceae
ZZ188	Lauraceae
ZZ188	Lauraceae
ZZ188	Lauraceae
ZZ188	Lauraceae
ZZ188	Lauraceae
ZZ188	Lauraceae
ZZ188	Lauraceae
ZZ188	Lauraceae
ZZ188	Lauraceae
ZZ188	Lauraceae
ZZ188	Lauraceae
ZZ188	Lauraceae
ZZ188	Lauraceae
ZZ188	Lauraceae
ZZ188	Lauraceae
ZZ188	Lauraceae
ZZ188	Lauraceae
ZZ188	Lauraceae
ZZ188	Lauraceae
ZZ188	Lauraceae
ZZ188	Lauraceae
ZZ188	Lauraceae
ZZ188	Lauraceae
ZZ188	Lauraceae
ZZ188	Lauraceae
ZZ188	Lauraceae
ZZ188	Lauraceae
ZZ188	Lauraceae
ZZ188	Lauraceae
ZZ188	Lauraceae
ZZ188	Lauraceae
ZZ188	Lauraceae
ZZ188	Lauraceae
ZZ188	Lauraceae
ZZ188	Lauraceae
ZZ188	Lauraceae
ZZ188	Lauraceae
ZZ188	Lauraceae
ZZ188	Lauraceae
ZZ188	Lythraceae
ZZ188	Rosaceae
ZZ188	Magnoliaceae
ZZ189	Rosaceae
ZZ189	Rosaceae
ZZ189	Rosaceae
ZZ189	Rosaceae
ZZ189	Rosaceae
ZZ189	Rosaceae
ZZ189	Rosaceae
ZZ189	Rosaceae
ZZ189	Rosaceae
ZZ189	Rosaceae
ZZ189	Ulmaceae
ZZ189	Ulmaceae
ZZ189	Ulmaceae
ZZ189	Ulmaceae
ZZ189	Ulmaceae
ZZ189	Ulmaceae
ZZ189	Ulmaceae
ZZ189	Ulmaceae
ZZ189	Ulmaceae
ZZ189	Ulmaceae
ZZ189	Ulmaceae
ZZ189	Ulmaceae
ZZ189	Ulmaceae
ZZ189	Ulmaceae
ZZ189	Ulmaceae
ZZ189	Ulmaceae
ZZ189	Ulmaceae
ZZ189	Ulmaceae
ZZ189	Ulmaceae
ZZ189	Ulmaceae
ZZ189	Ulmaceae
ZZ189	Ulmaceae
ZZ189	Ulmaceae
ZZ189	Ulmaceae
ZZ189	Rosaceae
ZZ189	Rosaceae
ZZ189	Rosaceae
ZZ189	Rosaceae
ZZ189	Rosaceae
ZZ189	Rosaceae
ZZ189	Rosaceae
ZZ189	Rosaceae
ZZ189	Rosaceae
ZZ189	Rosaceae
ZZ178	Pinaceae
ZZ178	Pinaceae
ZZ178	Pinaceae
ZZ178	Pinaceae
ZZ178	Pinaceae
ZZ178	Pinaceae
ZZ178	Pinaceae
ZZ178	Pinaceae
ZZ178	Pinaceae
ZZ178	Pinaceae
ZZ178	Pinaceae
ZZ178	Pinaceae
ZZ178	Pinaceae
ZZ178	Pinaceae
ZZ178	Pinaceae
ZZ178	Pinaceae
ZZ178	Pinaceae
ZZ178	Pinaceae
ZZ178	Pinaceae
ZZ178	Pinaceae
ZZ178	Pinaceae
ZZ178	Rosaceae
ZZ178	Oleaceae
ZZ178	Rosaceae
ZZ179	Rosaceae
ZZ179	Rosaceae
ZZ179	Rosaceae
ZZ179	Rosaceae
ZZ179	Rosaceae
ZZ179	Rosaceae
ZZ179	Rosaceae
ZZ179	Rosaceae
ZZ179	Rosaceae
ZZ179	Rosaceae
ZZ179	Rosaceae
ZZ179	Rosaceae
ZZ179	Rosaceae
ZZ179	Rosaceae
ZZ179	Rosaceae
ZZ179	Rosaceae
ZZ179	Rosaceae
ZZ179	Rosaceae
ZZ179	Rosaceae
ZZ179	Rosaceae
ZZ179	Rosaceae
ZZ179	Rosaceae
ZZ179	Rosaceae
ZZ179	Rosaceae
ZZ179	Rosaceae
ZZ179	Rosaceae
ZZ179	Rosaceae
ZZ179	Rosaceae
ZZ179	Rosaceae
ZZ179	Rosaceae
ZZ179	Rosaceae
ZZ179	Rosaceae
ZZ179	Rosaceae
ZZ179	Rosaceae
ZZ179	Rosaceae
ZZ179	Rosaceae
ZZ179	Rosaceae
ZZ179	Rosaceae
ZZ179	Rosaceae
ZZ179	Rosaceae
ZZ179	Rosaceae
ZZ179	Rosaceae
ZZ179	Rosaceae
ZZ179	Rosaceae
ZZ179	Rosaceae
ZZ179	Rosaceae
ZZ179	Rosaceae
ZZ179	Rosaceae
ZZ179	Rosaceae
ZZ179	Rosaceae
ZZ179	Rosaceae
ZZ179	Rosaceae
ZZ179	Rosaceae
ZZ179	Ginkgoaceae
ZZ179	Ginkgoaceae
ZZ179	Ginkgoaceae
ZZ179	Fabaceae
ZZ179	Rosaceae
ZZ179	Calycanthaceae
ZZ179	Pinaceae
ZZ179	Fabaceae
ZZ180	Salicaceae
ZZ180	Salicaceae
ZZ180	Salicaceae
ZZ180	Salicaceae
ZZ180	Salicaceae
ZZ180	Salicaceae
ZZ180	Salicaceae
ZZ180	Salicaceae
ZZ180	Salicaceae
ZZ180	Salicaceae
ZZ180	Salicaceae
ZZ180	Salicaceae
ZZ180	Salicaceae
ZZ180	Salicaceae
ZZ180	Salicaceae
ZZ180	Salicaceae
ZZ180	Salicaceae
ZZ180	Salicaceae
ZZ180	Salicaceae
ZZ180	Salicaceae
ZZ180	Salicaceae
ZZ180	Salicaceae
ZZ180	Salicaceae
ZZ180	Ginkgoaceae
ZZ180	Ginkgoaceae
ZZ180	Ginkgoaceae
ZZ180	Ginkgoaceae
ZZ180	Ginkgoaceae
ZZ180	Ginkgoaceae
ZZ180	Ginkgoaceae
ZZ180	Ginkgoaceae
ZZ180	Ginkgoaceae
ZZ180	Rosaceae
ZZ180	Rosaceae
ZZ180	Rosaceae
ZZ180	Rosaceae
ZZ180	Rosaceae
ZZ180	Rosaceae
ZZ180	Rosaceae
ZZ180	Rosaceae
ZZ180	Rosaceae
ZZ180	Rosaceae
ZZ180	Rosaceae
ZZ180	Rosaceae
ZZ180	Rosaceae
ZZ184	Rosaceae
ZZ184	Rosaceae
ZZ184	Rosaceae
ZZ184	Rosaceae
ZZ184	Rosaceae
ZZ184	Rosaceae
ZZ184	Rosaceae
ZZ184	Rosaceae
ZZ184	Rosaceae
ZZ184	Rosaceae
ZZ184	Rosaceae
ZZ184	Rosaceae
ZZ184	Rosaceae
ZZ184	Rosaceae
ZZ184	Rosaceae
ZZ184	Rosaceae
ZZ184	Rosaceae
ZZ184	Rosaceae
ZZ184	Rosaceae
ZZ184	Rosaceae
ZZ184	Rosaceae
ZZ184	Rosaceae
ZZ184	Rosaceae
ZZ184	Rosaceae
ZZ184	Rosaceae
ZZ184	Rosaceae
ZZ184	Rosaceae
ZZ184	Rosaceae
ZZ184	Rosaceae
ZZ184	Rosaceae
ZZ184	Rosaceae
ZZ184	Lythraceae
ZZ184	Lythraceae
ZZ184	Lythraceae
ZZ184	Lythraceae
ZZ184	Lythraceae
ZZ184	Lythraceae
ZZ187	Rosaceae
ZZ187	Rosaceae
ZZ187	Rosaceae
ZZ187	Rosaceae
ZZ187	Magnoliaceae
ZZ187	Magnoliaceae
ZZ187	Magnoliaceae
ZZ187	Magnoliaceae
ZZ187	Magnoliaceae
ZZ187	Magnoliaceae
ZZ187	Magnoliaceae
ZZ187	Magnoliaceae
ZZ187	Magnoliaceae
ZZ187	Magnoliaceae
ZZ187	Magnoliaceae
ZZ187	Magnoliaceae
ZZ187	Magnoliaceae
ZZ187	Magnoliaceae
ZZ187	Rosaceae
ZZ187	Rosaceae
ZZ187	Rosaceae
ZZ187	Rosaceae
ZZ187	Rosaceae
ZZ187	Rosaceae
ZZ187	Rosaceae
ZZ187	Rosaceae
ZZ187	Rosaceae
ZZ187	Rosaceae
ZZ187	Rosaceae
ZZ187	Rosaceae
ZZ187	Rosaceae
ZZ187	Ulmaceae
ZZ187	Ulmaceae
ZZ187	Ulmaceae
ZZ187	Ulmaceae
ZZ188	Rosaceae
ZZ188	Rosaceae
ZZ188	Rosaceae
ZZ188	Rosaceae
ZZ188	Rosaceae
ZZ188	Rosaceae
ZZ188	Rosaceae
ZZ188	Rosaceae
ZZ188	Rosaceae
ZZ188	Rosaceae
ZZ188	Rosaceae
ZZ188	Rosaceae
ZZ188	Rosaceae
ZZ188	Rosaceae
ZZ188	Rosaceae
ZZ188	Rosaceae
ZZ188	Rosaceae
ZZ188	Rosaceae
ZZ188	Rosaceae
ZZ188	Rosaceae
ZZ188	Rosaceae
ZZ188	Rosaceae
ZZ188	Rosaceae
ZZ188	Rosaceae
ZZ188	Rosaceae
ZZ188	Rosaceae
ZZ188	Rosaceae
ZZ188	Rosaceae
ZZ188	Rosaceae
ZZ188	Rosaceae
ZZ188	Rosaceae
ZZ188	Rosaceae
ZZ188	Rosaceae
ZZ188	Rosaceae
ZZ188	Rosaceae
ZZ188	Rosaceae
ZZ188	Rosaceae
ZZ188	Rosaceae
ZZ188	Rosaceae
ZZ188	Rosaceae
ZZ188	Rosaceae
ZZ188	Rosaceae
ZZ188	Rosaceae
ZZ188	Rosaceae
ZZ188	Rosaceae
ZZ188	Rosaceae
ZZ188	Rosaceae
ZZ188	Lauraceae
ZZ188	Lauraceae
ZZ188	Lauraceae
ZZ188	Lauraceae
ZZ188	Lauraceae
ZZ188	Lauraceae
ZZ188	Lauraceae
ZZ188	Lauraceae
ZZ188	Lauraceae
ZZ188	Lauraceae
ZZ188	Lauraceae
ZZ188	Lauraceae
ZZ188	Lauraceae
ZZ188	Lauraceae
ZZ188	Lauraceae
ZZ188	Lauraceae
ZZ188	Lauraceae
ZZ188	Lauraceae
ZZ188	Lauraceae
ZZ188	Lauraceae
ZZ188	Lauraceae
ZZ188	Lauraceae
ZZ188	Lauraceae
ZZ188	Lauraceae
ZZ188	Lauraceae
ZZ188	Lauraceae
ZZ188	Lauraceae
ZZ188	Lauraceae
ZZ188	Lauraceae
ZZ188	Lauraceae
ZZ188	Lauraceae
ZZ188	Lauraceae
ZZ188	Lauraceae
ZZ188	Lauraceae
ZZ188	Lauraceae
ZZ188	Lauraceae
ZZ188	Lauraceae
ZZ188	Lauraceae
ZZ188	Lauraceae
ZZ188	Lauraceae
ZZ188	Lauraceae
ZZ188	Lythraceae
ZZ188	Celastraceae
ZZ188	Pittosporaceae
ZZ188	Rosaceae
ZZ188	Magnoliaceae
ZZ188	Poaceae
ZZ188	Convolvulaceae
ZZ188	Poaceae
ZZ188	Poaceae
ZZ189	Rosaceae
ZZ189	Rosaceae
ZZ189	Rosaceae
ZZ189	Rosaceae
ZZ189	Rosaceae
ZZ189	Rosaceae
ZZ189	Rosaceae
ZZ189	Rosaceae
ZZ189	Rosaceae
ZZ189	Rosaceae
ZZ189	Ulmaceae
ZZ189	Ulmaceae
ZZ189	Ulmaceae
ZZ189	Ulmaceae
ZZ189	Ulmaceae
ZZ189	Ulmaceae
ZZ189	Ulmaceae
ZZ189	Ulmaceae
ZZ189	Ulmaceae
ZZ189	Ulmaceae
ZZ189	Ulmaceae
ZZ189	Ulmaceae
ZZ189	Ulmaceae
ZZ189	Ulmaceae
ZZ189	Ulmaceae
ZZ189	Ulmaceae
ZZ189	Ulmaceae
ZZ189	Ulmaceae
ZZ189	Ulmaceae
ZZ189	Ulmaceae
ZZ189	Ulmaceae
ZZ189	Ulmaceae
ZZ189	Ulmaceae
ZZ189	Ulmaceae
ZZ189	Rosaceae
ZZ189	Rosaceae
ZZ189	Rosaceae
ZZ189	Rosaceae
ZZ189	Rosaceae
ZZ189	Rosaceae
ZZ189	Rosaceae
ZZ189	Rosaceae
ZZ189	Rosaceae
ZZ189	Rosaceae
ZZ342	Platanaceae
ZZ342	Platanaceae
ZZ342	Platanaceae
ZZ342	Platanaceae
ZZ342	Platanaceae
ZZ342	Rosaceae
ZZ342	Rosaceae
ZZ342	Rosaceae
ZZ342	Rosaceae
ZZ342	Fabaceae
ZZ342	Oleaceae
ZZ342	Oleaceae
ZZ342	Arecaceae
ZZ342	Arecaceae
ZZ342	Arecaceae
ZZ342	Arecaceae
ZZ342	Arecaceae
ZZ342	Arecaceae
ZZ342	Arecaceae
ZZ342	Arecaceae
ZZ343	Ginkgoaceae
ZZ343	Ginkgoaceae
ZZ343	Ginkgoaceae
ZZ343	Ginkgoaceae
ZZ343	Rosaceae
ZZ343	Rosaceae
ZZ343	Rosaceae
ZZ343	Simaroubaceae
ZZ343	Arecaceae
ZZ343	Arecaceae
ZZ343	Arecaceae
ZZ343	Arecaceae
ZZ344	Sapindaceae
ZZ344	Sapindaceae
ZZ344	Sapindaceae
ZZ344	Sapindaceae
ZZ344	Sapindaceae
ZZ344	Pinaceae
ZZ344	Pinaceae
ZZ344	Pinaceae
ZZ344	Pinaceae
ZZ344	Rosaceae
ZZ344	Rosaceae
ZZ344	Sapindaceae
ZZ344	Sapindaceae
ZZ344	Sapindaceae
ZZ344	Sapindaceae
ZZ344	Sapindaceae
ZZ344	Sapindaceae
ZZ344	Rosaceae
ZZ344	Rosaceae
ZZ344	Rosaceae
ZZ344	Hamamelidaceae
ZZ344	Hamamelidaceae
ZZ344	Hamamelidaceae
ZZ344	Hamamelidaceae
ZZ344	Hamamelidaceae
ZZ344	Hamamelidaceae
ZZ344	Hamamelidaceae
ZZ344	Hamamelidaceae
ZZ344	Hamamelidaceae
ZZ344	Hamamelidaceae
ZZ344	Hamamelidaceae
ZZ344	Hamamelidaceae
ZZ344	Hamamelidaceae
ZZ344	Hamamelidaceae
ZZ344	Hamamelidaceae
ZZ344	Hamamelidaceae
ZZ344	Hamamelidaceae
ZZ344	Hamamelidaceae
ZZ344	Hamamelidaceae
ZZ344	Hamamelidaceae
ZZ344	Hamamelidaceae
ZZ344	Hamamelidaceae
ZZ344	Hamamelidaceae
ZZ344	Hamamelidaceae
ZZ344	Hamamelidaceae
ZZ344	Hamamelidaceae
ZZ344	Hamamelidaceae
ZZ344	Hamamelidaceae
ZZ344	Hamamelidaceae
ZZ344	Hamamelidaceae
ZZ344	Hamamelidaceae
ZZ344	Hamamelidaceae
ZZ344	Juglandaceae
ZZ344	Juglandaceae
ZZ344	Juglandaceae
ZZ344	Juglandaceae
ZZ345	Sapindaceae
ZZ345	Sapindaceae
ZZ345	Sapindaceae
ZZ345	Sapindaceae
ZZ345	Sapindaceae
ZZ345	Sapindaceae
ZZ345	Sapindaceae
ZZ345	Sapindaceae
ZZ345	Sapindaceae
ZZ345	Sapindaceae
ZZ345	Sapindaceae
ZZ345	Sapindaceae
ZZ345	Sapindaceae
ZZ345	Sapindaceae
ZZ345	Sapindaceae
ZZ345	Sapindaceae
ZZ345	Sapindaceae
ZZ345	Sapindaceae
ZZ345	Sapindaceae
ZZ345	Sapindaceae
ZZ345	Sapindaceae
ZZ345	Sapindaceae
ZZ345	Sapindaceae
ZZ345	Sapindaceae
ZZ345	Sapindaceae
ZZ345	Pinaceae
