# Supplementary material for: Spatial patterns and driving factors of plant diversity along the urban–rural gradient in the context of urbanization in Zhengzhou, China
Source: PeerJ. 2024 Oct 11;12:e18261. doi: 10.7717/peerj.18261 (PMC11472805; doi:10.7717/peerj.18261)
Supplement: Supplemental Information 1 [file peerj-12-18261-s001.zip › Raw data for Wayne diagrams/Genus/Herbaceous of the eastern sample zone - Genus.csv]

Sample	Genus
ZZ016	Viola
ZZ016	Veronica
ZZ016	Symphyotrichum
ZZ016	Cynodon
ZZ016	Lolium
ZZ016	Erigeron
ZZ016	Argyranthemum
ZZ016	Asparagus
ZZ016	Glandularia
ZZ016	Dimorphotheca
ZZ016	Chrysanthemum
ZZ016	Lupinus
ZZ016	Sedum
ZZ016	Setaria
ZZ016	Aquilegia
ZZ016	Cotoneaster
ZZ016	Penstemon
ZZ016	Festuca
ZZ016	Trimezia
ZZ016	Aspidistra
ZZ016	Ophiopogon
ZZ021	Erigeron
ZZ021	Impatiens
ZZ021	Phedimus
ZZ021	Mentha
ZZ021	Cynodon
ZZ021	Chenopodium
ZZ021	Ophiopogon
ZZ022	Yucca
ZZ022	Lolium
ZZ022	Zoysia
ZZ022	Ophiopogon
ZZ022	Nymphaea
ZZ022	Typha
ZZ022	Phyllostachys
ZZ022	Oxalis
ZZ022	Cynodon
ZZ022	Amaranthus
ZZ022	Erigeron
ZZ022	Stellaria
ZZ022	Polygonum
ZZ027	Poa
ZZ027	Lolium
ZZ027	Erigeron
ZZ027	Cynodon
ZZ027	Polygonum
ZZ027	Brassica
ZZ027	Viola
ZZ027	Trifolium
ZZ027	Dianthus
ZZ027	Causonis
ZZ027	Festuca
ZZ027	Oxalis
ZZ027	Mazus
ZZ027	Veronica
ZZ027	Heuchera
ZZ027	Cortaderia
ZZ027	Juncus
ZZ027	Hosta
ZZ027	Eleusine
ZZ027	Chenopodium
ZZ027	Glandularia
ZZ027	Leonurus
ZZ027	Polypogon
ZZ027	Symphyotrichum
ZZ027	Spiraea
ZZ027	Zephyranthes
ZZ028	Glandularia
ZZ028	Petunia
ZZ028	Tagetes
ZZ028	Tradescantia
ZZ028	Pelargonium
ZZ028	Dianthus
ZZ028	Digitaria
ZZ028	Hydrocotyle
ZZ028	Stellaria
ZZ028	Potentilla
ZZ028	Youngia
ZZ028	Oxalis
ZZ028	Zoysia
ZZ028	Lolium
ZZ192	Poa
ZZ192	Bromus
ZZ192	Erigeron
ZZ192	Zoysia
ZZ192	Imperata
ZZ192	Iris
ZZ202	Rosa
ZZ202	Ophiopogon
ZZ202	Rubia
ZZ202	Chenopodium
ZZ202	Poa
ZZ202	Cynodon
ZZ202	Cirsium
ZZ202	Physalis
ZZ202	Sonchus
ZZ202	Ixeris
ZZ245	Causonis
ZZ245	Cynodon
ZZ245	Humulus
ZZ245	Erigeron
ZZ245	Plantago
ZZ245	Euphorbia
ZZ245	Ophiopogon
ZZ245	Zephyranthes
ZZ245	Iris
ZZ245	Sonchus
ZZ245	Ixeris
ZZ245	Oxalis
ZZ245	Symphyotrichum
ZZ245	Solidago
ZZ245	Setaria
ZZ245	Elephantopus
ZZ245	Artemisia
ZZ247	Spiraea
ZZ247	Cynodon
ZZ247	Ophiopogon
ZZ247	Calystegia
ZZ247	Rubia
ZZ247	Eleusine
ZZ247	Poa
ZZ247	Oxalis
ZZ247	Plantago
ZZ247	Taraxacum
ZZ247	Vicia
ZZ247	Euphorbia
ZZ247	Sonchus
ZZ247	Veronica
ZZ251	Setaria
ZZ251	Oxalis
ZZ251	Sonchus
ZZ251	Chenopodium
ZZ252	Pseudosasa
ZZ252	Cynodon
ZZ252	Artemisia
ZZ252	Phyllostachys
ZZ252	Pleioblastus
ZZ252	Phyllostachys
ZZ252	Phyllostachys
ZZ252	Phyllostachys
ZZ252	Ophiopogon
ZZ253	Cynodon
ZZ253	Poa
ZZ253	Lolium
ZZ253	Ophiopogon
ZZ253	Iris
ZZ253	Euphorbia
ZZ253	Oxalis
ZZ253	Amaranthus
ZZ253	Digitaria
ZZ253	Panicum
ZZ253	Hemerocallis
ZZ253	Phyllostachys
ZZ254	Petunia
ZZ254	Rudbeckia
ZZ254	Erigeron
ZZ254	Poa
ZZ254	Zoysia
ZZ254	Lolium
ZZ254	Stellaria
ZZ254	Chenopodium
ZZ254	Erigeron
ZZ254	Vincetoxicum
ZZ254	Oxalis
ZZ254	Sonchus
ZZ254	Potentilla
ZZ254	Rorippa
ZZ254	Setaria
ZZ254	Amaranthus
ZZ256	Rosa
ZZ256	Oxalis
ZZ256	Ophiopogon
ZZ256	Erigeron
ZZ256	Sonchus
ZZ256	Rubia
ZZ256	Coreopsis
ZZ256	Dianthus
ZZ256	Sedum
ZZ256	Poa
ZZ256	Cirsium
ZZ256	Humulus
ZZ256	Zephyranthes
ZZ256	Chenopodium
ZZ256	Bromus
ZZ257	Iris
ZZ257	Oxalis
ZZ257	Ophiopogon
ZZ257	Trifolium
ZZ257	Euphorbia
ZZ257	Setaria
ZZ257	Cirsium
ZZ257	Alcea
ZZ257	Cynodon
ZZ257	Chenopodium
ZZ257	Vicia
ZZ257	Elephantopus
ZZ257	Plantago
ZZ257	Poa
ZZ257	Artemisia
ZZ258	Spiraea
ZZ258	Trifolium
ZZ258	Fragaria
ZZ258	Oxalis
ZZ258	Ophiopogon
ZZ258	Setaria
ZZ258	Chenopodium
ZZ258	Iris
ZZ258	Cynodon
ZZ258	Erigeron
ZZ258	Poa
ZZ258	Causonis
ZZ258	Cuscuta
ZZ258	Rubia
ZZ258	Elephantopus
ZZ259	Iris
ZZ259	Ophiopogon
ZZ259	Yucca
ZZ259	Cynodon
ZZ259	Oxalis
ZZ259	Setaria
ZZ259	Amaranthus
ZZ259	Plantago
ZZ259	Chenopodium
ZZ259	Digitaria
ZZ259	Humulus
ZZ259	Erigeron
ZZ259	Ixeris
ZZ259	Poa
ZZ259	Duchesnea
ZZ260	Iris
ZZ260	Liriope
ZZ260	Erigeron
ZZ260	Rubia
ZZ260	Humulus
ZZ260	Ixeris
ZZ260	Sonchus
ZZ260	Plantago
ZZ260	Euphorbia
ZZ260	Amaranthus
ZZ260	Poa
ZZ260	Cynodon
ZZ260	Setaria
ZZ260	Oxalis
ZZ260	Trifolium
ZZ260	Causonis
ZZ260	Calystegia
ZZ261	Iris
ZZ261	Setaria
ZZ261	Erigeron
ZZ261	Causonis
ZZ261	Ophiopogon
ZZ261	Artemisia
ZZ261	Veronica
ZZ261	Digitaria
ZZ261	Euphorbia
ZZ261	Sonchus
ZZ261	Poa
ZZ261	Zehneria
ZZ261	Cirsium
ZZ261	Oxalis
ZZ261	Sonchus
ZZ261	Portulaca
ZZ261	Galium
ZZ261	Paspalum
ZZ261	Taraxacum
ZZ262	Cynodon
ZZ262	Euphorbia
ZZ262	Chenopodium
ZZ262	Erigeron
ZZ262	Oxalis
ZZ262	Taraxacum
ZZ262	Rumex
ZZ262	Veronica
ZZ263	Iris
ZZ263	Rudbeckia
ZZ263	Poa
ZZ263	Eragrostis
ZZ263	Cynodon
ZZ263	Digitaria
ZZ263	Portulaca
ZZ263	Chenopodium
ZZ263	Amaranthus
ZZ263	Setaria
ZZ263	Potentilla
ZZ263	Euphorbia
ZZ263	Ixeris
ZZ263	Rumex
ZZ263	Sonchus
ZZ263	Ophiopogon
ZZ263	Zephyranthes
ZZ264	Gynostemma
ZZ264	Pleioblastus
ZZ264	Cynodon
ZZ264	Ophiopogon
ZZ264	Chenopodium
ZZ264	Amaranthus
ZZ264	Petunia
ZZ264	Panicum
ZZ265	Rosa
ZZ265	Trifolium
ZZ265	Oxalis
ZZ265	Ophiopogon
ZZ265	Liriope
ZZ265	Coreopsis
ZZ265	Erigeron
ZZ265	Euphorbia
ZZ265	Poa
ZZ265	Cynodon
ZZ266	Ophiopogon
ZZ266	Oxalis
ZZ266	Poa
ZZ267	Ophiopogon
ZZ267	Zephyranthes
ZZ267	Plantago
ZZ267	Causonis
ZZ267	Duchesnea
ZZ267	Cynodon
ZZ267	Euphorbia
ZZ267	Amaranthus
ZZ267	Perilla
ZZ267	Artemisia
ZZ267	Cynodon
ZZ267	Dianthus
ZZ267	Sedum
ZZ267	Coreopsis
ZZ267	Poa
ZZ267	Erigeron
ZZ267	Rubia
ZZ267	Humulus
ZZ267	Taraxacum
ZZ268	Spiraea
ZZ268	Ophiopogon
ZZ268	Poa
ZZ268	Lolium
ZZ268	Festuca
ZZ268	Trifolium
ZZ268	Oxalis
ZZ268	Euphorbia
ZZ268	Causonis
ZZ268	Rubia
ZZ268	Erigeron
ZZ268	Arenaria
ZZ268	Zoysia
ZZ269	Iris
ZZ269	Artemisia
ZZ269	Oxalis
ZZ269	Emilia
ZZ269	Chasmanthium
ZZ269	Oenothera
ZZ269	Erigeron
ZZ269	Cirsium
ZZ269	Sonchus
ZZ269	Picris
ZZ269	Ophiopogon
ZZ269	Chenopodium
ZZ269	Poa
ZZ269	Euphorbia
ZZ269	Sedum
ZZ269	Causonis
ZZ270	Ophiopogon
ZZ270	Poa
ZZ270	Eleusine
ZZ270	Cynodon
ZZ270	Symphyotrichum
ZZ270	Erigeron
ZZ270	Setaria
ZZ271	Campsis
ZZ271	Erigeron
ZZ271	Solidago
ZZ271	Chenopodium
ZZ271	Setaria
ZZ271	Neotrinia
ZZ271	Poa
ZZ271	Cynanchum
ZZ271	Vincetoxicum
ZZ271	Geranium
ZZ271	Ophiopogon
ZZ271	Lolium
ZZ271	Causonis
ZZ271	Humulus
ZZ271	Calystegia
ZZ271	Rubia
ZZ271	Eleusine
ZZ272	Solanum
ZZ272	Setaria
ZZ272	Oxalis
ZZ272	Lolium
ZZ272	Capsella
ZZ272	Amaranthus
ZZ272	Chenopodium
ZZ272	Duchesnea
ZZ272	Cynodon
ZZ272	Erigeron
ZZ272	Humulus
ZZ272	Euphorbia
ZZ272	Plantago
ZZ272	Sonchus
ZZ272	Ixeris
ZZ272	Euphorbia
ZZ272	Picris
ZZ272	Ophiopogon
ZZ272	Iris
ZZ282	Ophiopogon
ZZ282	Cynodon
ZZ282	Eleusine
ZZ282	Rubia
ZZ282	Poa
ZZ282	Setaria
ZZ282	Ixeris
ZZ282	Oxalis
ZZ282	Elephantopus
ZZ282	Euphorbia
ZZ283	Trachelospermum
ZZ283	Hedera
ZZ283	Ophiopogon
ZZ283	Oxalis
ZZ283	Cynodon
ZZ283	Microstegium
ZZ283	Causonis
ZZ283	Erigeron
ZZ283	Artemisia
ZZ283	Elephantopus
ZZ283	Taraxacum
ZZ283	Euphorbia
ZZ283	Veronica
ZZ283	Eleusine
ZZ283	Poa
ZZ283	Ixeris
ZZ283	Chenopodium
ZZ284	Liriope
ZZ284	Iris
ZZ284	Poa
ZZ284	Setaria
ZZ284	Cynodon
ZZ284	Agropyron
ZZ284	Portulaca
ZZ284	Veronica
ZZ284	Rubia
ZZ284	Erigeron
ZZ284	Ixeris
ZZ284	Oxalis
ZZ284	Sonchus
ZZ284	Euphorbia
ZZ284	Chenopodium
ZZ285	Oxalis
ZZ285	Trifolium
ZZ285	Liriope
ZZ285	Lolium
ZZ285	Sonchus
ZZ285	Taraxacum
ZZ285	Cynodon
ZZ285	Euphorbia
ZZ285	Zephyranthes
ZZ285	Ixeris
ZZ285	Poa
ZZ285	Rubia
ZZ285	Amaranthus
ZZ285	Causonis
ZZ285	Fragaria
ZZ285	Erigeron
ZZ285	Agropyron
ZZ286	Ophiopogon
ZZ286	Iris
ZZ286	Dianthus
ZZ286	Sedum
ZZ286	Cynodon
ZZ286	Taraxacum
ZZ287	Ophiopogon
ZZ287	Zephyranthes
ZZ287	Cynodon
ZZ287	Euphorbia
ZZ287	Lolium
ZZ287	Erigeron
ZZ287	Poa
ZZ287	Setaria
ZZ287	Eleusine
ZZ287	Erigeron
ZZ287	Cirsium
ZZ297	Cynodon
ZZ297	Lolium
ZZ297	Dianthus
ZZ297	Coreopsis
ZZ297	Sedum
ZZ297	Ophiopogon
ZZ297	Cirsium
ZZ299	Cynodon
ZZ299	Ophiopogon
ZZ299	Zephyranthes
ZZ299	Cirsium
ZZ299	Chenopodium
ZZ299	Lycium
ZZ299	Iris
ZZ300	Erigeron
ZZ300	Iris
ZZ300	Coreopsis
ZZ300	Viola
ZZ300	Picris
ZZ300	Amaranthus
ZZ300	Euphorbia
ZZ300	Panicum
ZZ300	Ophiopogon
ZZ300	Chenopodium
ZZ300	Poa
ZZ300	Cirsium
ZZ300	Plantago
ZZ301	Echinochloa
ZZ301	Humulus
ZZ301	Chenopodium
ZZ301	Artemisia
ZZ301	Sonchus
ZZ301	Rumex
ZZ301	Oenothera
ZZ301	Erigeron
ZZ301	Ixeris
ZZ301	Arenaria
ZZ301	Trigonotis
ZZ301	Capsella
ZZ301	Setaria
ZZ301	Cirsium
ZZ301	Artemisia
ZZ301	Imperata
ZZ301	Cynodon
ZZ301	Scorzonera
ZZ301	Bromus
ZZ301	Eleusine
ZZ301	Digitaria
ZZ301	Plantago
ZZ301	Taraxacum
ZZ305	Rosa
ZZ305	Setaria
ZZ305	Cynodon
ZZ305	Ixeris
ZZ305	Cirsium
ZZ305	Erigeron
ZZ305	Veronica
ZZ305	Dianthus
ZZ305	Oenothera
ZZ305	Lolium
ZZ305	Pennisetum
ZZ305	Chenopodium
ZZ305	Zoysia
ZZ305	Humulus
ZZ305	Triticum
ZZ305	Ophiopogon
ZZ305	Artemisia
ZZ305	Geranium
ZZ305	Cirsium
ZZ305	Sonchus
ZZ306	Ophiopogon
ZZ306	Cynodon
ZZ306	Cyperus
ZZ306	Iris
ZZ306	Setaria
ZZ306	Erigeron
ZZ306	Petunia
ZZ306	Humulus
ZZ306	Helianthus
ZZ306	Momordica
ZZ306	Dysphania
ZZ306	Amaranthus
ZZ306	Sonchus
ZZ306	Artemisia
ZZ306	Calystegia
ZZ306	Chenopodium
ZZ306	Artemisia
ZZ306	Ixeris
ZZ306	Verbascum
ZZ306	Causonis
ZZ306	Geranium
ZZ307	Rosa
ZZ307	Oxalis
ZZ307	Veronica
ZZ307	Erigeron
ZZ307	Echinacea
ZZ307	Iris
ZZ307	Cortaderia
ZZ307	Artemisia
ZZ307	Lolium
ZZ307	Rumex
ZZ307	Fragaria
ZZ307	Oenothera
ZZ307	Bromus
ZZ307	Ixeris
ZZ307	Cirsium
ZZ307	Setaria
ZZ307	Cynodon
ZZ307	Lavandula
ZZ308	Cynodon
ZZ308	Oxalis
ZZ308	Dichondra
ZZ308	Ophiopogon
ZZ308	Poa
ZZ308	Oxalis
ZZ308	Plantago
ZZ308	Veronica
ZZ308	Causonis
ZZ308	Elephantopus
ZZ325	Cynodon
ZZ325	Erigeron
ZZ325	Setaria
ZZ325	Polypogon
ZZ325	Picris
ZZ325	Youngia
ZZ325	Oxalis
ZZ325	Erigeron
ZZ325	Acalypha
ZZ326	Iris
ZZ326	Ophiopogon
ZZ326	Chenopodium
ZZ326	Eleusine
ZZ326	Plantago
ZZ326	Solanum
ZZ326	Youngia
ZZ326	Poa
ZZ326	Sonchus
ZZ326	Erigeron
ZZ327	Bambusa
ZZ327	Sedum
ZZ327	Penstemon
ZZ327	Zoysia
ZZ327	Cyperus
ZZ327	Cuphea
ZZ327	Helenium
ZZ327	Portulaca
ZZ327	Ageratum
ZZ327	Lactuca
ZZ327	Ophiopogon
ZZ327	Oxalis
ZZ327	Zoysia
ZZ331	Ophiopogon
ZZ331	Oxalis
ZZ332	Cynodon
ZZ332	Trifolium
ZZ332	Oxalis
ZZ332	Setaria
ZZ332	Poa
ZZ332	Euphorbia
ZZ332	Amaranthus
ZZ332	Causonis
ZZ332	Rumex
