# Supplementary material for: Spatial patterns and driving factors of plant diversity along the urban–rural gradient in the context of urbanization in Zhengzhou, China
Source: PeerJ. 2024 Oct 11;12:e18261. doi: 10.7717/peerj.18261 (PMC11472805; doi:10.7717/peerj.18261)
Supplement: Supplemental Information 1 [file peerj-12-18261-s001.zip › Raw data for Wayne diagrams/Genus/Herbaceous of the southern sample zone - Genus.csv]

Sample	Genus
ZZ025	Cynodon
ZZ026	Solanum
ZZ026	Ophiopogon
ZZ026	Eleusine
ZZ026	Causonis
ZZ026	Erigeron
ZZ026	Poa
ZZ026	Plantago
ZZ026	Oxalis
ZZ026	Symphyotrichum
ZZ026	Mentha
ZZ026	Lolium
ZZ026	Cynodon
ZZ026	Polypogon
ZZ026	Chenopodium
ZZ026	Impatiens
ZZ026	Youngia
ZZ026	Sonchus
ZZ026	Dianthus
ZZ026	Eleusine
ZZ026	Leonurus
ZZ031	Cynodon
ZZ031	Acalypha
ZZ031	Oxalis
ZZ031	Sonchus
ZZ031	Setaria
ZZ031	Convolvulus
ZZ031	Cyperus
ZZ031	Poa
ZZ031	Symphyotrichum
ZZ031	Picris
ZZ031	Erigeron
ZZ031	Lolium
ZZ031	Hosta
ZZ031	Ophiopogon
ZZ031	Erigeron
ZZ032	Causonis
ZZ032	Digitaria
ZZ032	Symphyotrichum
ZZ032	Artemisia
ZZ032	Vincetoxicum
ZZ033	Cynodon
ZZ033	Ophiopogon
ZZ033	Polygonum
ZZ033	Amaranthus
ZZ033	Euphorbia
ZZ033	Acalypha
ZZ033	Erigeron
ZZ033	Rudbeckia
ZZ034	Phytolacca
ZZ034	Lycium
ZZ034	Oxalis
ZZ034	Ophiopogon
ZZ034	Setaria
ZZ034	Cynodon
ZZ034	Erigeron
ZZ034	Petunia
ZZ034	Sonchus
ZZ034	Calystegia
ZZ034	Dianthus
ZZ034	Humulus
ZZ034	Chenopodium
ZZ034	Euphorbia
ZZ034	Convolvulus
ZZ034	Lolium
ZZ037	Amaranthus
ZZ037	Sonchus
ZZ037	Setaria
ZZ038	Amaranthus
ZZ038	Acalypha
ZZ038	Oxalis
ZZ038	Solanum
ZZ038	Chenopodium
ZZ038	Petunia
ZZ038	Digitaria
ZZ038	Taraxacum
ZZ038	Causonis
ZZ038	Artemisia
ZZ038	Geranium
ZZ038	Erigeron
ZZ038	Poa
ZZ038	Cynodon
ZZ038	Trifolium
ZZ038	Oenothera
ZZ039	Rosa
ZZ039	Oxalis
ZZ039	Ophiopogon
ZZ039	Cynodon
ZZ039	Poa
ZZ039	Setaria
ZZ039	Cirsium
ZZ040	Ophiopogon
ZZ040	Oxalis
ZZ040	Cynodon
ZZ040	Euphorbia
ZZ040	Rubia
ZZ040	Setaria
ZZ040	Digitaria
ZZ040	Amaranthus
ZZ040	Vicia
ZZ040	Lolium
ZZ042	Amaranthus
ZZ042	Setaria
ZZ042	Chenopodium
ZZ042	Polypogon
ZZ042	Ophiopogon
ZZ042	Heuchera
ZZ042	Symphyotrichum
ZZ042	Erigeron
ZZ042	Artemisia
ZZ042	Sonchus
ZZ042	Youngia
ZZ042	Cardamine
ZZ042	Alternanthera
ZZ042	Crepidiastrum
ZZ042	Cyperus
ZZ042	Persicaria
ZZ042	Stellaria
ZZ042	Ixeris
ZZ042	Dysphania
ZZ042	Rumex
ZZ042	Picris
ZZ043	Chenopodium
ZZ043	Ophiopogon
ZZ043	Oxalis
ZZ043	Causonis
ZZ043	Vincetoxicum
ZZ043	Solanum
ZZ043	Portulaca
ZZ043	Symphyotrichum
ZZ043	Sonchus
ZZ043	Iris
ZZ043	Ixeris
ZZ043	Setaria
ZZ044	Euonymus
ZZ044	Zoysia
ZZ044	Lolium
ZZ044	Cynodon
ZZ044	Oxalis
ZZ044	Stellaria
ZZ044	Causonis
ZZ044	Amaranthus
ZZ044	Ixeris
ZZ044	Erigeron
ZZ044	Rumex
ZZ044	Setaria
ZZ044	Rumex
ZZ044	Alcea
ZZ044	Polypogon
ZZ044	Poa
ZZ045	Setaria
ZZ045	Oxalis
ZZ045	Ophiopogon
ZZ045	Euphorbia
ZZ045	Erigeron
ZZ045	Teucrium
ZZ046	Koelreuteria
ZZ046	Koelreuteria
ZZ046	Koelreuteria
ZZ046	Koelreuteria
ZZ046	Koelreuteria
ZZ046	Oxalis
ZZ046	Ophiopogon
ZZ047	Koelreuteria
ZZ047	Erigeron
ZZ047	Ophiopogon
ZZ047	Setaria
ZZ047	Ixeris
ZZ047	Veronica
ZZ047	Eleusine
ZZ047	Acalypha
ZZ047	Oxalis
ZZ047	Sonchus
ZZ049	Iris
ZZ049	Cynodon
ZZ049	Setaria
ZZ049	Erigeron
ZZ049	Chenopodium
ZZ049	Crepidiastrum
ZZ049	Cyperus
ZZ049	Oxalis
ZZ049	Trifolium
ZZ049	Erigeron
ZZ049	Lycium
ZZ049	Ixeris
ZZ049	Causonis
ZZ050	Solanum
ZZ050	Ophiopogon
ZZ050	Cynodon
ZZ050	Erigeron
ZZ050	Setaria
ZZ050	Oxalis
ZZ050	Mirabilis
ZZ050	Aspidistra
ZZ050	Impatiens
ZZ050	Chenopodium
ZZ051	Datura
ZZ051	Humulus
ZZ051	Setaria
ZZ051	Rubia
ZZ051	Chenopodium
ZZ051	Acalypha
ZZ051	Miscanthus
ZZ051	Artemisia
ZZ051	Oxalis
ZZ051	Petunia
ZZ051	Picris
ZZ051	Alternanthera
ZZ051	Ophiopogon
ZZ051	Erigeron
ZZ051	Zephyranthes
ZZ051	Solanum
ZZ051	Sonchus
ZZ051	Cynodon
ZZ052	Cynodon
ZZ052	Sonchus
ZZ052	Erigeron
ZZ052	Ophiopogon
ZZ052	Trifolium
ZZ052	Taraxacum
ZZ052	Ixeris
ZZ052	Cirsium
ZZ052	Rubia
ZZ052	Setaria
ZZ052	Poa
ZZ052	Digitaria
ZZ052	Avena
ZZ052	Chenopodium
ZZ054	Humulus
ZZ054	Erigeron
ZZ054	Chenopodium
ZZ054	Imperata
ZZ054	Echinochloa
ZZ055	Spiraea
ZZ055	Farfugium
ZZ055	Cymbopogon
ZZ055	Erigeron
ZZ055	Lolium
ZZ055	Zoysia
ZZ055	Setaria
ZZ055	Youngia
ZZ055	Cynodon
ZZ055	Ophiopogon
ZZ056	Setaria
ZZ056	Humulus
ZZ056	Artemisia
ZZ056	Erigeron
ZZ056	Sonchus
ZZ056	Cirsium
ZZ056	Chenopodium
ZZ056	Artemisia
ZZ056	Chenopodium
ZZ056	Euphorbia
ZZ056	Artemisia
ZZ056	Ophiopogon
ZZ056	Solidago
ZZ056	Cynodon
ZZ057	Imperata
ZZ057	Ophiopogon
ZZ057	Zephyranthes
ZZ057	Humulus
ZZ057	Erigeron
ZZ057	Setaria
ZZ057	Rubia
ZZ057	Sonchus
ZZ057	Cynodon
ZZ060	Ophiopogon
ZZ060	Zoysia
ZZ060	Oxalis
ZZ060	Erigeron
ZZ061	Symphyotrichum
ZZ061	Sonchus
ZZ061	Erigeron
ZZ061	Setaria
ZZ062	Coreopsis
ZZ062	Alternanthera
ZZ062	Ophiopogon
ZZ062	Rubia
ZZ062	Ixeris
ZZ062	Cirsium
ZZ062	Sonchus
ZZ062	Taraxacum
ZZ062	Artemisia
ZZ062	Petunia
ZZ062	Artemisia
ZZ062	Erigeron
ZZ062	Erigeron
ZZ062	Lactuca
ZZ062	Oxalis
ZZ062	Zoysia
ZZ062	Cynodon
ZZ062	Veronica
ZZ063	Cynodon
ZZ063	Helianthus
ZZ063	Cirsium
ZZ063	Sonchus
ZZ063	Setaria
ZZ063	Amaranthus
ZZ063	Poa
ZZ063	Lolium
ZZ063	Oxalis
ZZ063	Humulus
ZZ063	Ixeris
ZZ063	Chenopodium
ZZ063	Rubia
ZZ063	Plantago
ZZ063	Artemisia
ZZ064	Cynodon
ZZ064	Poa
ZZ064	Chenopodium
ZZ064	Cirsium
ZZ064	Sonchus
ZZ064	Oxalis
ZZ064	Lolium
ZZ064	Geranium
ZZ064	Rubia
ZZ064	Iris
ZZ064	Setaria
ZZ064	Digitaria
ZZ148	Tagetes
ZZ148	Gardenia
ZZ148	Petunia
ZZ148	Pelargonium
ZZ148	Erigeron
ZZ148	Setaria
ZZ148	Artemisia
ZZ148	Verbena
ZZ148	Hibiscus
ZZ148	Chenopodium
ZZ148	Iris
ZZ148	Causonis
ZZ148	Sedum
ZZ148	Veronica
ZZ148	Oxalis
ZZ148	Portulaca
ZZ148	Coreopsis
ZZ148	Cynodon
ZZ148	Zoysia
ZZ237	Yucca
ZZ237	Solanum
ZZ237	Cynodon
ZZ237	Setaria
ZZ237	Poa
ZZ237	Oxalis
ZZ237	Ophiopogon
ZZ237	Rubia
ZZ237	Bromus
ZZ237	Euphorbia
ZZ237	Euphorbia
ZZ237	Veronica
ZZ237	Elephantopus
ZZ237	Taraxacum
ZZ237	Eleusine
ZZ237	Lolium
ZZ237	Calystegia
ZZ237	Cirsium
ZZ237	Sonchus
ZZ323	Ophiopogon
ZZ323	Cynodon
ZZ323	Vicia
ZZ323	Cirsium
ZZ323	Setaria
ZZ323	Oxalis
ZZ323	Geranium
ZZ323	Trifolium
ZZ323	Erigeron
ZZ323	Alternanthera
ZZ323	Elephantopus
ZZ323	Artemisia
ZZ323	Sonchus
ZZ324	Cynodon
ZZ324	Setaria
ZZ324	Poa
ZZ324	Lolium
ZZ324	Cirsium
ZZ324	Oenothera
ZZ324	Coreopsis
ZZ324	Amaranthus
ZZ324	Oxalis
ZZ324	Ophiopogon
ZZ324	Zephyranthes
ZZ324	Plantago
ZZ324	Bromus
ZZ324	Euphorbia
ZZ324	Rumex
ZZ324	Taraxacum
ZZ324	Elephantopus
ZZ324	Cucumis
ZZ324	Rubia
ZZ324	Duchesnea
ZZ324	Causonis
ZZ324	Erigeron
ZZ324	Artemisia
ZZ324	Iris
ZZ324	Hemerocallis
ZZ333	Dichondra
ZZ333	Cynodon
ZZ333	Rubia
ZZ333	Lolium
ZZ333	Erigeron
ZZ333	Crepidiastrum
ZZ333	Sonchus
ZZ333	Ixeris
ZZ333	Picris
ZZ333	Cyperus
ZZ333	Duchesnea
ZZ333	Stellaria
ZZ333	Melilotus
ZZ333	Centella
ZZ333	Oxalis
ZZ334	Bambusa
ZZ334	Cynodon
ZZ334	Lolium
ZZ334	Chenopodium
ZZ334	Poa
ZZ334	Stellaria
ZZ334	Ophiopogon
ZZ334	Oxalis
ZZ335	Rosa
ZZ335	Setaria
ZZ335	Erigeron
ZZ335	Lolium
ZZ335	Artemisia
ZZ335	Cynodon
ZZ335	Indocalamus
ZZ335	Ophiopogon
ZZ335	Oxalis
ZZ336	Ophiopogon
ZZ336	Cyperus
ZZ336	Setaria
ZZ336	Cynodon
ZZ336	Iris
ZZ336	Mentha
ZZ337	Persicaria
ZZ337	Humulus
ZZ337	Setaria
ZZ337	Chenopodium
ZZ337	Erigeron
ZZ337	Symphyotrichum
ZZ337	Cyperus
ZZ337	Cynodon
ZZ337	Sonchus
ZZ337	Amaranthus
ZZ337	Veronica
ZZ337	Gaura
