# Supplementary material for: Spatial patterns and driving factors of plant diversity along the urban–rural gradient in the context of urbanization in Zhengzhou, China
Source: PeerJ. 2024 Oct 11;12:e18261. doi: 10.7717/peerj.18261 (PMC11472805; doi:10.7717/peerj.18261)
Supplement: Supplemental Information 1 [file peerj-12-18261-s001.zip › Raw data for Wayne diagrams/Genus/Herbaceous of the western sample zone - Genus.csv]

Sample	Genus
ZZ005	Lactuca
ZZ005	Erigeron
ZZ005	Chenopodium
ZZ005	Picris
ZZ005	Amaranthus
ZZ006	Spiraea
ZZ006	Hemerocallis
ZZ006	Dianthus
ZZ006	Hylotelephium
ZZ006	Catharanthus
ZZ006	Hemerocallis
ZZ006	Iris
ZZ006	Lythrum
ZZ006	Physostegia
ZZ006	Parthenocissus
ZZ006	Erigeron
ZZ006	Cirsium
ZZ006	Rubia
ZZ006	Cynodon
ZZ006	Oxalis
ZZ006	Cynodon
ZZ006	Setaria
ZZ006	Erigeron
ZZ006	Ophiopogon
ZZ006	Lolium
ZZ006	Ophiopogon
ZZ006	Symphyotrichum
ZZ006	Chenopodium
ZZ006	Rosmarinus
ZZ006	Hedera
ZZ006	Duchesnea
ZZ006	Artemisia
ZZ011	Chenopodium
ZZ011	Erigeron
ZZ011	Cynodon
ZZ011	Ophiopogon
ZZ011	Setaria
ZZ012	Yucca
ZZ012	Erigeron
ZZ012	Oxalis
ZZ012	Cynodon
ZZ012	Amaranthus
ZZ012	Picris
ZZ012	Ixeris
ZZ012	Lactuca
ZZ012	Viola
ZZ012	Cortaderia
ZZ012	Juncus
ZZ012	Rosa
ZZ012	Impatiens
ZZ012	Petunia
ZZ012	Poa
ZZ017	Ruellia
ZZ017	Glandularia
ZZ017	Centaurea
ZZ017	Hydrangea
ZZ017	Hosta
ZZ017	Campanula
ZZ017	Reineckea
ZZ017	Ophiopogon
ZZ017	Erigeron
ZZ017	Symphyotrichum
ZZ017	Iris
ZZ017	Helianthus
ZZ017	Begonia
ZZ017	Oenothera
ZZ017	Petunia
ZZ017	Bergenia
ZZ017	Cynodon
ZZ018	Cynodon
ZZ018	Begonia
ZZ018	Hydrangea
ZZ018	Dianthus
ZZ018	Salvia
ZZ018	Centaurea
ZZ018	Eleusine
ZZ018	Oenothera
ZZ018	Microstegium
ZZ019	Causonis
ZZ019	Zoysia
ZZ020	Erigeron
ZZ020	Rumex
ZZ020	Viola
ZZ020	Veronica
ZZ020	Sonchus
ZZ020	Poa
ZZ020	Brassica
ZZ020	Glandularia
ZZ020	Chenopodium
ZZ020	Zoysia
ZZ020	Lolium
ZZ020	Eleusine
ZZ020	Vincetoxicum
ZZ020	Glandularia
ZZ020	Solanum
ZZ020	Stellaria
ZZ020	Setaria
ZZ020	Polypogon
ZZ020	Festuca
ZZ030	Setaria
ZZ030	Erigeron
ZZ030	Symphyotrichum
ZZ030	Eleusine
ZZ030	Lactuca
ZZ030	Ixeris
ZZ030	Plantago
ZZ030	Solanum
ZZ030	Ophiopogon
ZZ030	Cynodon
ZZ030	Oxalis
ZZ041	Eleusine
ZZ041	Plantago
ZZ041	Symphyotrichum
ZZ041	Lolium
ZZ041	Cynodon
ZZ041	Oxalis
ZZ041	Erigeron
ZZ041	Chenopodium
ZZ041	Humulus
ZZ041	Rumex
ZZ041	Alcea
ZZ041	Artemisia
ZZ041	Dahlia
ZZ041	Rosa
ZZ041	Phyllostachys
ZZ041	Solanum
ZZ131	Lolium
ZZ131	Ophiopogon
ZZ131	Chenopodium
ZZ131	Hemerocallis
ZZ131	Rosa
ZZ131	Cyperus
ZZ131	Erigeron
ZZ131	Eleusine
ZZ131	Oxalis
ZZ131	Sedum
ZZ131	Youngia
ZZ131	Setaria
ZZ151	Causonis
ZZ151	Ophiopogon
ZZ151	Oxalis
ZZ151	Ixeris
ZZ151	Digitaria
ZZ151	Cynodon
ZZ151	Lycium
ZZ151	Pennisetum
ZZ151	Cymbopogon
ZZ151	Miscanthus
ZZ151	Amaranthus
ZZ151	Erigeron
ZZ151	Vincetoxicum
ZZ151	Setaria
ZZ151	Convolvulus
ZZ151	Leonurus
ZZ151	Plantago
ZZ152	Rosa
ZZ152	Humulus
ZZ152	Setaria
ZZ152	Oxalis
ZZ152	Eleusine
ZZ152	Leonurus
ZZ152	Zoysia
ZZ152	Impatiens
ZZ152	Euphorbia
ZZ152	Picris
ZZ152	Bidens
ZZ152	Erigeron
ZZ152	Portulaca
ZZ152	Chenopodium
ZZ157	Oxalis
ZZ157	Chenopodium
ZZ157	Paederia
ZZ157	Symphyotrichum
ZZ157	Erigeron
ZZ157	Eleusine
ZZ157	Cynodon
ZZ158	Oxalis
ZZ158	Chenopodium
ZZ158	Paederia
ZZ158	Symphyotrichum
ZZ158	Erigeron
ZZ158	Eleusine
ZZ158	Cynodon
ZZ159	Chenopodium
ZZ159	Ophiopogon
ZZ159	Ixeris
ZZ159	Lactuca
ZZ159	Setaria
ZZ159	Cynodon
ZZ159	Picris
ZZ159	Erigeron
ZZ159	Cyperus
ZZ159	Crepidiastrum
ZZ159	Erigeron
ZZ159	Symphyotrichum
ZZ159	Richardia
ZZ160	Ophiopogon
ZZ160	Axonopus
ZZ160	Picris
ZZ160	Setaria
ZZ160	Viola
ZZ160	Cyperus
ZZ160	Erigeron
ZZ161	Euonymus
ZZ161	Cyperus
ZZ161	Setaria
ZZ161	Ranunculus
ZZ161	Chenopodium
ZZ161	Symphyotrichum
ZZ161	Erigeron
ZZ161	Oxalis
ZZ161	Plantago
ZZ161	Ixeris
ZZ161	Cirsium
ZZ161	Convolvulus
ZZ161	Lythrum
ZZ161	Phragmites
ZZ161	Typha
ZZ161	Youngia
ZZ163	Ophiopogon
ZZ163	Poa
ZZ163	Oxalis
ZZ163	Solanum
ZZ163	Symphyotrichum
ZZ163	Setaria
ZZ163	Cyperus
ZZ163	Phyllostachys
ZZ163	Indocalamus
ZZ163	Avena
ZZ164	Cynodon
ZZ164	Bromus
ZZ164	Erigeron
ZZ164	Setaria
ZZ164	Stellaria
ZZ164	Erigeron
ZZ164	Axonopus
ZZ164	Plantago
ZZ164	Amaranthus
ZZ164	Setaria
ZZ164	Humulus
ZZ167	Cynodon
ZZ167	Lolium
ZZ167	Erigeron
ZZ167	Setaria
ZZ167	Lactuca
ZZ167	Boehmeria
ZZ167	Stellaria
ZZ167	Chenopodium
ZZ167	Portulaca
ZZ167	Taraxacum
ZZ167	Eleusine
ZZ167	Alternanthera
ZZ168	Erigeron
ZZ168	Lolium
ZZ168	Setaria
ZZ168	Imperata
ZZ168	Cynodon
ZZ168	Axonopus
ZZ168	Oxalis
ZZ169	Phyllostachys
ZZ169	Phyllostachys
ZZ169	Bashania
ZZ169	Bothriospermum
ZZ169	Cynodon
ZZ169	Setaria
ZZ169	Rumex
ZZ169	Erigeron
ZZ170	Parthenocissus
ZZ170	Erigeron
ZZ170	Eleusine
ZZ170	Symphyotrichum
ZZ171	Tagetes
ZZ171	Pentas
ZZ171	Glandularia
ZZ171	Celosia
ZZ171	Torenia
ZZ172	Sonchus
ZZ172	Picris
ZZ172	Symphyotrichum
ZZ172	Erigeron
ZZ172	Cynodon
ZZ172	Ophiopogon
ZZ173	Cynodon
ZZ173	Erigeron
ZZ173	Humulus
ZZ173	Setaria
ZZ173	Chenopodium
ZZ173	Vincetoxicum
ZZ173	Rumex
ZZ173	Crepidiastrum
ZZ176	Cynodon
ZZ176	Humulus
ZZ176	Vincetoxicum
ZZ176	Causonis
ZZ176	Imperata
ZZ176	Chenopodium
ZZ177	Chenopodium
ZZ177	Oxalis
ZZ177	Axonopus
ZZ177	Setaria
ZZ177	Cynodon
ZZ177	Ixeris
ZZ177	Erigeron
ZZ177	Cyperus
ZZ178	Cynodon
ZZ178	Bromus
ZZ178	Lolium
ZZ178	Cyperus
ZZ178	Erigeron
ZZ179	Cymbopogon
ZZ179	Trifolium
ZZ179	Cynodon
ZZ179	Erigeron
ZZ179	Geranium
ZZ179	Vincetoxicum
ZZ179	Veronica
ZZ180	Vincetoxicum
ZZ180	Setaria
ZZ180	Humulus
ZZ180	Zoysia
ZZ180	Erigeron
ZZ180	Cynodon
ZZ180	Lactuca
ZZ180	Cyperus
ZZ180	Crepidiastrum
ZZ180	Ixeris
ZZ180	Picris
ZZ180	Oxalis
ZZ184	Mahonia
ZZ184	Erigeron
ZZ184	Cynodon
ZZ184	Cyperus
ZZ184	Symphyotrichum
ZZ184	Sonchus
ZZ184	Trifolium
ZZ187	Ophiopogon
ZZ187	Lolium
ZZ187	Erigeron
ZZ188	Zoysia
ZZ188	Convolvulus
ZZ188	Cynodon
ZZ188	Miscanthus
ZZ189	Setaria
ZZ189	Portulaca
ZZ189	Chenopodium
ZZ189	Cyperus
ZZ189	Rorippa
ZZ189	Ophiopogon
ZZ189	Iris
ZZ342	Yucca
ZZ342	Chenopodium
ZZ342	Ophiopogon
ZZ342	Polygonum
ZZ342	Erigeron
ZZ342	Cynodon
ZZ342	Artemisia
ZZ342	Setaria
ZZ342	Trigonotis
ZZ342	Amaranthus
ZZ342	Erigeron
ZZ342	Digitaria
ZZ342	Dioscorea
ZZ342	Oxalis
ZZ342	Lycium
ZZ343	Chenopodium
ZZ343	Setaria
ZZ343	Erigeron
ZZ343	Oxalis
ZZ343	Eleusine
ZZ343	Solanum
ZZ343	Mentha
ZZ343	Cyperus
ZZ343	Sonchus
ZZ343	Dioscorea
ZZ343	Ophiopogon
ZZ343	Causonis
ZZ343	Vincetoxicum
ZZ343	Taraxacum
ZZ344	Oxalis
ZZ344	Cymbopogon
ZZ344	Phyllostachys
ZZ344	Cynodon
ZZ344	Hypericum
ZZ344	Ophiopogon
ZZ345	Chenopodium
ZZ345	Erigeron
ZZ345	Setaria
ZZ345	Oxalis
ZZ345	Lolium
ZZ345	Symphyotrichum
ZZ345	Cynodon
ZZ345	Mazus
ZZ345	Lonicera
ZZ345	Rumex
ZZ345	Amaranthus
ZZ345	Physostegia
ZZ345	Iris
ZZ345	Hylotelephium
ZZ345	Coreopsis
ZZ345	Ophiopogon
ZZ345	Spiraea
