# Supplementary material for: Spatial patterns and driving factors of plant diversity along the urban–rural gradient in the context of urbanization in Zhengzhou, China
Source: PeerJ. 2024 Oct 11;12:e18261. doi: 10.7717/peerj.18261 (PMC11472805; doi:10.7717/peerj.18261)
Supplement: Supplemental Information 1 [file peerj-12-18261-s001.zip › Raw data for Wayne diagrams/Genus/Herbaceous plants of the northern sample zone - Genus.csv]

Sample	Genus
ZZ002	Cynodon
ZZ002	Oxalis
ZZ002	Centaurea
ZZ002	Ophiopogon
ZZ002	Philadelphus
ZZ002	Setaria
ZZ002	Erigeron
ZZ002	Lolium
ZZ002	Causonis
ZZ003	Rosa
ZZ003	Chenopodium
ZZ003	Galium
ZZ003	Cynodon
ZZ003	Lactuca
ZZ003	Setaria
ZZ003	Symphyotrichum
ZZ003	Erigeron
ZZ004	Yucca
ZZ004	Alcea
ZZ004	Farfugium
ZZ004	Cynodon
ZZ004	Lolium
ZZ004	Hedera
ZZ004	Hosta
ZZ004	Ophiopogon
ZZ004	Erigeron
ZZ004	Setaria
ZZ004	Ophiopogon
ZZ004	Chenopodium
ZZ004	Amaranthus
ZZ004	Oxalis
ZZ004	Rubia
ZZ004	Portulaca
ZZ007	Chenopodium
ZZ007	Amaranthus
ZZ007	Erigeron
ZZ007	Poa
ZZ007	Ophiopogon
ZZ007	Phyllostachys
ZZ007	Lolium
ZZ007	Oxalis
ZZ007	Iris
ZZ007	Ophiopogon
ZZ008	Lycium
ZZ008	Ophiopogon
ZZ008	Zephyranthes
ZZ008	Oxalis
ZZ008	Viola
ZZ008	Erigeron
ZZ008	Solanum
ZZ008	Viola
ZZ008	Viola
ZZ008	Euphorbia
ZZ008	Cynodon
ZZ008	Sonchus
ZZ008	Zoysia
ZZ009	Setaria
ZZ009	Rumex
ZZ009	Cynodon
ZZ010	Poa
ZZ010	Polypogon
ZZ010	Causonis
ZZ010	Oxalis
ZZ010	Setaria
ZZ010	Cynodon
ZZ013	Zoysia
ZZ013	Erigeron
ZZ013	Cynodon
ZZ013	Oxalis
ZZ013	Plantago
ZZ013	Amaranthus
ZZ013	Ophiopogon
ZZ013	Convolvulus
ZZ013	Erigeron
ZZ013	Alternanthera
ZZ013	Chenopodium
ZZ013	Youngia
ZZ013	Ophiopogon
ZZ014	Cynodon
ZZ014	Eleusine
ZZ014	Erigeron
ZZ014	Symphyotrichum
ZZ014	Chenopodium
ZZ015	Humulus
ZZ015	Cynodon
ZZ015	Erigeron
ZZ015	Zoysia
ZZ015	Artemisia
ZZ015	Stellaria
ZZ015	Lactuca
ZZ015	Setaria
ZZ015	Solanum
ZZ015	Cyperus
ZZ015	Ipomoea
ZZ015	Chenopodium
ZZ015	Taraxacum
ZZ065	Rosa
ZZ065	Gardenia
ZZ065	Ajuga
ZZ065	Setaria
ZZ065	Erigeron
ZZ065	Cynodon
ZZ065	Duchesnea
ZZ065	Oxalis
ZZ065	Lactuca
ZZ065	Hypericum
ZZ065	Viola
ZZ065	Salvia
ZZ065	Ophiopogon
ZZ065	Distylium
ZZ065	Farfugium
ZZ065	Petunia
ZZ065	Carex
ZZ066	Oxalis
ZZ066	Ophiopogon
ZZ066	Ophiopogon
ZZ066	Eupatorium
ZZ066	Lobelia
ZZ066	Hemerocallis
ZZ066	Zinnia
ZZ066	Canna
ZZ066	Erigeron
ZZ066	Cynodon
ZZ066	Chenopodium
ZZ066	Morinda
ZZ066	Hedera
ZZ066	Iris
ZZ074	Yucca
ZZ074	Trifolium
ZZ074	Erigeron
ZZ074	Oxalis
ZZ074	Setaria
ZZ074	Chenopodium
ZZ074	Cynodon
ZZ074	Alternanthera
ZZ074	Lolium
ZZ074	Zoysia
ZZ074	Ophiopogon
ZZ074	Iris
ZZ074	Ophiopogon
ZZ075	Erigeron
ZZ075	Eleusine
ZZ075	Zoysia
ZZ075	Oxalis
ZZ075	Ixeris
ZZ075	Taraxacum
ZZ075	Cynodon
ZZ075	Lactuca
ZZ076	Ophiopogon
ZZ076	Iris
ZZ076	Erigeron
ZZ079	Rosa
ZZ079	Lolium
ZZ079	Plantago
ZZ079	Cynodon
ZZ079	Ixeris
ZZ079	Erigeron
ZZ079	Setaria
ZZ079	Axonopus
ZZ079	Oxalis
ZZ079	Trifolium
ZZ079	Chenopodium
ZZ079	Taraxacum
ZZ079	Ophiopogon
ZZ079	Ophiopogon
ZZ080	Yucca
ZZ080	Ophiopogon
ZZ080	Amaranthus
ZZ080	Lolium
ZZ080	Cyperus
ZZ080	Chenopodium
ZZ080	Oxalis
ZZ099	Erigeron
ZZ099	Setaria
ZZ099	Oxalis
ZZ099	Ophiopogon
ZZ099	Iris
ZZ099	Cynodon
ZZ104	Ophiopogon
ZZ104	Cynodon
ZZ104	Lolium
ZZ104	Oxalis
ZZ104	Symphyotrichum
ZZ104	Zoysia
ZZ104	Amaranthus
ZZ104	Chenopodium
ZZ105	Oxalis
ZZ105	Ophiopogon
ZZ105	Ipomoea
ZZ105	Erigeron
ZZ105	Sonchus
ZZ105	Erigeron
ZZ105	Bidens
ZZ105	Eleusine
ZZ105	Cynodon
ZZ105	Zoysia
ZZ105	Portulaca
ZZ106	Oxalis
ZZ106	Ophiopogon
ZZ106	Alternanthera
ZZ106	Cynodon
ZZ106	Setaria
ZZ106	Zoysia
ZZ106	Rumex
ZZ106	Trachelospermum
ZZ106	Chenopodium
ZZ106	Solanum
ZZ106	Trifolium
ZZ106	Erigeron
ZZ106	Ophiopogon
ZZ106	Lolium
ZZ106	Mahonia
ZZ113	Lolium
ZZ113	Cynodon
ZZ113	Lactuca
ZZ113	Ixeris
ZZ113	Setaria
ZZ113	Humulus
ZZ113	Erigeron
ZZ113	Ophiopogon
ZZ113	Leonurus
ZZ113	Gaura
ZZ113	Causonis
ZZ113	Taraxacum
ZZ113	Euphorbia
ZZ113	Veronica
ZZ113	Picris
ZZ113	Artemisia
ZZ113	Vincetoxicum
ZZ113	Chenopodium
ZZ113	Solanum
ZZ113	Eleusine
ZZ113	Phragmites
ZZ114	Ophiopogon
ZZ114	Oxalis
ZZ114	Erigeron
ZZ114	Chenopodium
ZZ114	Rumex
ZZ114	Cyperus
ZZ114	Humulus
ZZ114	Cynodon
ZZ114	Hemerocallis
ZZ114	Iris
ZZ114	Trifolium
ZZ115	Erigeron
ZZ115	Setaria
ZZ115	Chenopodium
ZZ115	Phyllostachys
ZZ115	Humulus
ZZ115	Taraxacum
ZZ115	Cynodon
ZZ115	Ophiopogon
ZZ115	Lolium
ZZ115	Lactuca
ZZ115	Oxalis
ZZ116	Rosa
ZZ116	Setaria
ZZ116	Cynodon
ZZ116	Amaranthus
ZZ116	Oxalis
ZZ116	Rumex
ZZ116	Ophiopogon
ZZ116	Potentilla
ZZ117	Humulus
ZZ117	Duchesnea
ZZ117	Rumex
ZZ117	Ipomoea
ZZ117	Alternanthera
ZZ117	Iris
ZZ117	Symphyotrichum
ZZ117	Phragmites
ZZ117	Potentilla
ZZ117	Oxalis
ZZ117	Erigeron
ZZ117	Portulaca
ZZ117	Lactuca
ZZ117	Cyperus
ZZ117	Setaria
ZZ117	Trachelospermum
ZZ122	Ophiopogon
ZZ122	Cynodon
ZZ122	Humulus
ZZ122	Phyllostachys
ZZ122	Erigeron
ZZ122	Setaria
ZZ122	Zoysia
ZZ122	Chenopodium
ZZ122	Rubia
ZZ123	Sonchus
ZZ123	Leonurus
ZZ123	Lactuca
ZZ123	Humulus
ZZ123	Chenopodium
ZZ123	Erigeron
ZZ123	Capsella
ZZ123	Artemisia
ZZ123	Setaria
ZZ123	Taraxacum
ZZ123	Verbena
ZZ123	Alternanthera
ZZ123	Asparagus
ZZ123	Euphorbia
ZZ128	Erigeron
ZZ128	Oxalis
ZZ128	Cynodon
ZZ128	Lolium
ZZ128	Humulus
ZZ128	Lactuca
ZZ128	Chenopodium
ZZ128	Zoysia
ZZ128	Plantago
ZZ129	Rosa
ZZ129	Lactuca
ZZ129	Erigeron
ZZ129	Humulus
ZZ129	Chenopodium
ZZ129	Picris
ZZ129	Cynodon
ZZ129	Setaria
ZZ129	Ophiopogon
ZZ130	Cyperus
ZZ130	Helianthus
ZZ130	Humulus
ZZ130	Setaria
ZZ130	Cynodon
ZZ130	Rumex
ZZ130	Abutilon
ZZ130	Eleusine
ZZ130	Symphyotrichum
ZZ130	Lactuca
ZZ130	Chenopodium
ZZ130	Erigeron
ZZ130	Phyllostachys
ZZ130	Portulaca
ZZ136	Oenothera
ZZ136	Erigeron
ZZ136	Cynodon
ZZ136	Phragmites
ZZ136	Setaria
ZZ136	Coreopsis
ZZ136	Oxalis
ZZ136	Bromus
ZZ136	Geranium
ZZ136	Plantago
ZZ136	Alternanthera
ZZ136	Bidens
ZZ136	Chenopodium
ZZ136	Eleusine
ZZ136	Zoysia
ZZ136	Artemisia
ZZ140	Erigeron
ZZ140	Cynodon
ZZ140	Chenopodium
ZZ140	Lolium
ZZ140	Zoysia
ZZ140	Ophiopogon
ZZ140	Symphyotrichum
ZZ140	Amaranthus
ZZ166	Oxalis
ZZ166	Cynodon
ZZ166	Erigeron
ZZ166	Lolium
ZZ166	Chenopodium
ZZ166	Lactuca
ZZ166	Ophiopogon
ZZ190	Rosa
ZZ190	Cynodon
ZZ190	Trachelospermum
ZZ190	Setaria
ZZ190	Eleusine
ZZ190	Ophiopogon
ZZ190	Chenopodium
ZZ190	Symphyotrichum
ZZ190	Erigeron
ZZ190	Oenothera
ZZ190	Cymbopogon
ZZ190	Iris
ZZ190	Acorus
ZZ190	Phyllostachys
ZZ190	Mahonia
ZZ194	Chenopodium
ZZ194	Setaria
ZZ194	Erigeron
ZZ194	Lactuca
ZZ194	Rumex
ZZ194	Ophiopogon
ZZ194	Eleusine
ZZ194	Poa
ZZ194	Medicago
ZZ194	Solanum
ZZ194	Euonymus
ZZ194	Lolium
ZZ194	Iris
ZZ194	Oxalis
ZZ200	Lolium
ZZ200	Digitaria
ZZ200	Ophiopogon
ZZ200	Symphyotrichum
ZZ200	Erigeron
ZZ200	Medicago
ZZ200	Rumex
ZZ200	Euonymus
ZZ200	Chenopodium
ZZ200	Setaria
ZZ200	Axonopus
ZZ200	Oxalis
ZZ200	Iris
ZZ207	Cynodon
ZZ207	Setaria
ZZ207	Chenopodium
ZZ207	Lolium
ZZ207	Zoysia
ZZ207	Erigeron
ZZ207	Oxalis
ZZ207	Amaranthus
ZZ207	Erigeron
ZZ207	Microstegium
ZZ207	Rumex
ZZ207	Veronica
ZZ207	Trifolium
ZZ207	Elymus
ZZ207	Humulus
ZZ207	Polygonum
ZZ207	Potentilla
ZZ207	Vitis
ZZ215	Oxalis
ZZ215	Cynodon
ZZ215	Trifolium
ZZ215	Glandularia
ZZ215	Chenopodium
ZZ215	Leonurus
ZZ215	Erigeron
ZZ215	Eleusine
ZZ215	Cyperus
ZZ215	Euphorbia
ZZ215	Ophiopogon
ZZ216	Rosa
ZZ216	Cynodon
ZZ216	Oxalis
ZZ216	Ophiopogon
ZZ216	Helianthus
ZZ216	Phyllostachys
ZZ216	Setaria
ZZ216	Muhlenbergia
ZZ217	Eleusine
ZZ217	Setaria
ZZ217	Cynodon
ZZ217	Causonis
ZZ217	Oxalis
ZZ217	Chenopodium
ZZ217	Erigeron
ZZ217	Lactuca
ZZ217	Picris
ZZ217	Ophiopogon
ZZ217	Iris
ZZ217	Indocalamus
ZZ217	Echinacea
ZZ218	Trifolium
ZZ218	Ophiopogon
ZZ218	Cynodon
ZZ218	Erigeron
ZZ218	Cirsium
ZZ218	Fraxinus
ZZ218	Cyclospermum
ZZ218	Symphyotrichum
ZZ218	Setaria
ZZ218	Chenopodium
ZZ218	Ixeris
ZZ218	Iris
ZZ230	Rosa
ZZ230	Cynodon
ZZ230	Iris
ZZ230	Ixeris
ZZ230	Chenopodium
ZZ230	Eleusine
ZZ230	Trifolium
ZZ230	Leonurus
ZZ230	Oxalis
ZZ230	Setaria
ZZ230	Ophiopogon
ZZ230	Cyperus
ZZ235	Cynodon
ZZ235	Erigeron
ZZ235	Humulus
ZZ235	Amaranthus
ZZ235	Lolium
ZZ235	Eleusine
ZZ235	Rumex
ZZ235	Leymus
ZZ235	Gaura
ZZ235	Echinacea
ZZ235	Hemerocallis
ZZ236	Rumex
ZZ236	Setaria
ZZ236	Cynodon
ZZ236	Erigeron
ZZ236	Alcea
ZZ236	Humulus
ZZ236	Helianthus
ZZ236	Bromus
ZZ236	Erigeron
ZZ236	Erigeron
ZZ236	Cyperus
ZZ236	Plantago
ZZ236	Lactuca
ZZ236	Arundo
ZZ236	Trifolium
ZZ236	Artemisia
ZZ239	Chenopodium
ZZ239	Eleusine
ZZ239	Polypogon
ZZ239	Polygonum
ZZ239	Poa
ZZ239	Alternanthera
ZZ239	Phragmites
ZZ239	Ixeris
ZZ239	Amaranthus
ZZ239	Cynodon
ZZ248	Ophiopogon
ZZ248	Lolium
ZZ248	Setaria
ZZ248	Erigeron
ZZ248	Eleusine
ZZ248	Lactuca
ZZ248	Chenopodium
ZZ248	Symphyotrichum
ZZ248	Euphorbia
ZZ248	Ixeris
ZZ248	Cynodon
ZZ248	Tulbaghia
ZZ248	Phyllostachys
ZZ248	Hedera
ZZ248	Echinacea
ZZ249	Campsis
ZZ249	Erigeron
ZZ249	Cynodon
ZZ249	Oxalis
ZZ249	Lolium
ZZ249	Veronica
ZZ249	Picris
ZZ249	Stellaria
ZZ249	Youngia
ZZ249	Rubia
ZZ249	Setaria
ZZ249	Alternanthera
ZZ249	Zoysia
ZZ249	Rumex
ZZ328	Setaria
ZZ328	Stellaria
ZZ328	Erigeron
ZZ328	Petunia
ZZ328	Amaranthus
ZZ328	Glandularia
ZZ328	Rumex
ZZ329	Poa
ZZ329	Oxalis
ZZ329	Festuca
ZZ329	Eupatorium
ZZ329	Veronica
ZZ329	Erigeron
ZZ329	Oenothera
ZZ329	Salvia
ZZ329	Penstemon
ZZ329	Portulaca
ZZ329	Ophiopogon
ZZ330	Picris
ZZ330	Amaranthus
ZZ330	Cynodon
ZZ330	Erigeron
ZZ330	Vitis
ZZ330	Oxalis
ZZ330	Ophiopogon
ZZ330	Chenopodium
ZZ330	Poa
ZZ330	Rumex
ZZ330	Iris
