# Supplementary material for: Spatial patterns and driving factors of plant diversity along the urban–rural gradient in the context of urbanization in Zhengzhou, China
Source: PeerJ. 2024 Oct 11;12:e18261. doi: 10.7717/peerj.18261 (PMC11472805; doi:10.7717/peerj.18261)
Supplement: Supplemental Information 1 [file peerj-12-18261-s001.zip › Raw data for Wayne diagrams/Genus/Shrubs of the eastern sample zone - Genus.csv]

Sample	Genus
ZZ016	Eriobotrya
ZZ016	Eriobotrya
ZZ016	Eriobotrya
ZZ016	Eriobotrya
ZZ016	Eriobotrya
ZZ016	Prunus
ZZ016	Prunus
ZZ016	Prunus
ZZ016	Abelia
ZZ016	Ligustrum
ZZ016	Ilex
ZZ016	Loropetalum
ZZ016	Fatsia
ZZ016	Euonymus
ZZ016	Nandina
ZZ016	Pittosporum
ZZ016	Lagerstroemia
ZZ016	Ligustrum
ZZ021	Prunus
ZZ021	Prunus
ZZ021	Ficus
ZZ021	Osmanthus
ZZ021	Photinia
ZZ021	Rosa
ZZ022	Photinia
ZZ022	Photinia
ZZ022	Photinia
ZZ022	Photinia
ZZ022	Photinia
ZZ022	Buxus
ZZ022	Euonymus
ZZ022	Ligustrum
ZZ022	Buxus
ZZ022	Photinia
ZZ022	Punica
ZZ022	Nerium
ZZ022	Yucca
ZZ022	Cercis
ZZ022	Buxus
ZZ022	Prunus
ZZ027	Prunus
ZZ027	Prunus
ZZ027	Prunus
ZZ027	Prunus
ZZ027	Eriobotrya
ZZ027	Eriobotrya
ZZ027	Eriobotrya
ZZ027	Buxus
ZZ027	Buxus
ZZ027	Ilex
ZZ027	Ligustrum
ZZ027	Loropetalum
ZZ027	Lagerstroemia
ZZ027	Osmanthus
ZZ027	Nandina
ZZ027	Ligustrum
ZZ027	Ligustrum
ZZ027	Spiraea
ZZ028	Prunus
ZZ028	Prunus
ZZ028	Prunus
ZZ028	Prunus
ZZ028	Prunus
ZZ028	Prunus
ZZ028	Cercis
ZZ028	Cercis
ZZ028	Cercis
ZZ028	Ligustrum
ZZ028	Cycas
ZZ028	Ligustrum
ZZ028	Loropetalum
ZZ028	Ligustrum
ZZ028	Forsythia
ZZ028	Rhododendron
ZZ028	Buxus
ZZ028	Photinia
ZZ028	Rosa
ZZ192	Pittosporum
ZZ192	Photinia
ZZ192	Juniperus
ZZ192	Prunus
ZZ192	Photinia
ZZ192	Prunus
ZZ192	Ligustrum
ZZ202	Cercis
ZZ202	Cercis
ZZ202	Cercis
ZZ202	Cercis
ZZ202	Cercis
ZZ202	Rosa
ZZ202	Euonymus
ZZ202	Pittosporum
ZZ202	Pyracantha
ZZ245	Ligustrum
ZZ245	Ligustrum
ZZ245	Ligustrum
ZZ245	Ligustrum
ZZ245	Ligustrum
ZZ245	Ligustrum
ZZ245	Ligustrum
ZZ245	Ligustrum
ZZ245	Ligustrum
ZZ245	Ligustrum
ZZ245	Ligustrum
ZZ245	Ligustrum
ZZ245	Ligustrum
ZZ245	Ligustrum
ZZ245	Ligustrum
ZZ245	Ligustrum
ZZ245	Ligustrum
ZZ245	Ligustrum
ZZ245	Ligustrum
ZZ245	Ligustrum
ZZ245	Ligustrum
ZZ245	Pittosporum
ZZ245	Buxus
ZZ245	Ligustrum
ZZ245	Weigela
ZZ245	Nandina
ZZ247	Eriobotrya
ZZ247	Eriobotrya
ZZ247	Eriobotrya
ZZ247	Eriobotrya
ZZ247	Eriobotrya
ZZ247	Eriobotrya
ZZ247	Eriobotrya
ZZ247	Eriobotrya
ZZ247	Eriobotrya
ZZ247	Eriobotrya
ZZ247	Eriobotrya
ZZ247	Eriobotrya
ZZ247	Prunus
ZZ247	Prunus
ZZ247	Prunus
ZZ247	Prunus
ZZ247	Prunus
ZZ247	Prunus
ZZ247	Prunus
ZZ247	Prunus
ZZ247	Prunus
ZZ247	Prunus
ZZ247	Prunus
ZZ247	Prunus
ZZ247	Prunus
ZZ247	Prunus
ZZ247	Prunus
ZZ247	Photinia
ZZ247	Pittosporum
ZZ247	Cotoneaster
ZZ247	Rosa
ZZ247	Spiraea
ZZ251	Pinus
ZZ251	Pinus
ZZ251	Pinus
ZZ251	Pinus
ZZ251	Pinus
ZZ251	Pinus
ZZ251	Pinus
ZZ251	Pinus
ZZ251	Pinus
ZZ251	Pinus
ZZ251	Pinus
ZZ251	Pinus
ZZ251	Pinus
ZZ251	Photinia
ZZ251	Photinia
ZZ251	Photinia
ZZ251	Photinia
ZZ251	Osmanthus
ZZ251	Osmanthus
ZZ251	Osmanthus
ZZ251	Euonymus
ZZ251	Buxus
ZZ252	Rosa
ZZ252	Photinia
ZZ252	Buxus
ZZ253	Eriobotrya
ZZ253	Eriobotrya
ZZ253	Eriobotrya
ZZ253	Eriobotrya
ZZ253	Eriobotrya
ZZ253	Ligustrum
ZZ253	Ligustrum
ZZ253	Ligustrum
ZZ253	Ligustrum
ZZ253	Ligustrum
ZZ253	Euonymus
ZZ253	Photinia
ZZ253	Juniperus
ZZ254	Ligustrum
ZZ254	Ligustrum
ZZ254	Ligustrum
ZZ254	Ligustrum
ZZ254	Ligustrum
ZZ254	Ligustrum
ZZ254	Ligustrum
ZZ254	Ligustrum
ZZ254	Ligustrum
ZZ254	Ligustrum
ZZ254	Ligustrum
ZZ254	Malus
ZZ254	Pittosporum
ZZ254	Cornus
ZZ256	Ligustrum
ZZ256	Ligustrum
ZZ256	Ligustrum
ZZ256	Ligustrum
ZZ256	Ligustrum
ZZ256	Ligustrum
ZZ256	Ligustrum
ZZ256	Prunus
ZZ256	Prunus
ZZ256	Fatsia
ZZ256	Rosa
ZZ256	Cercis
ZZ256	Photinia
ZZ257	Photinia
ZZ257	Nandina
ZZ257	Ligustrum
ZZ257	Kerria
ZZ257	Platycladus
ZZ258	Spiraea
ZZ258	Cornus
ZZ259	Juniperus
ZZ259	Juniperus
ZZ259	Juniperus
ZZ259	Euonymus
ZZ259	Prunus
ZZ259	Nandina
ZZ259	Pittosporum
ZZ259	Yucca
ZZ260	Syringa
ZZ260	Syringa
ZZ260	Syringa
ZZ260	Syringa
ZZ260	Syringa
ZZ260	Syringa
ZZ260	Syringa
ZZ260	Syringa
ZZ260	Syringa
ZZ260	Syringa
ZZ260	Photinia
ZZ260	Pittosporum
ZZ260	Nandina
ZZ261	Ligustrum
ZZ261	Ligustrum
ZZ261	Ligustrum
ZZ261	Ligustrum
ZZ261	Ligustrum
ZZ261	Ligustrum
ZZ261	Nandina
ZZ261	Forsythia
ZZ261	Weigela
ZZ262	Pittosporum
ZZ262	Buxus
ZZ262	Berberis
ZZ262	Ligustrum
ZZ262	Gardenia
ZZ263	Rosa
ZZ263	Juniperus
ZZ263	Euonymus
ZZ263	Ligustrum
ZZ263	Pyracantha
ZZ264	Buxus
ZZ264	Photinia
ZZ264	Pittosporum
ZZ265	Prunus
ZZ265	Prunus
ZZ265	Prunus
ZZ265	Prunus
ZZ265	Prunus
ZZ265	Ligustrum
ZZ265	Ligustrum
ZZ265	Ligustrum
ZZ265	Ligustrum
ZZ265	Ligustrum
ZZ265	Punica
ZZ265	Punica
ZZ265	Punica
ZZ265	Punica
ZZ265	Punica
ZZ265	Punica
ZZ265	Juniperus
ZZ265	Berberis
ZZ265	Punica
ZZ265	Rosa
ZZ266	Cercis
ZZ266	Cercis
ZZ266	Ligustrum
ZZ266	Ligustrum
ZZ266	Ligustrum
ZZ266	Ligustrum
ZZ266	Ligustrum
ZZ266	Ligustrum
ZZ266	Ligustrum
ZZ266	Prunus
ZZ266	Prunus
ZZ266	Prunus
ZZ266	Prunus
ZZ266	Prunus
ZZ266	Prunus
ZZ266	Photinia
ZZ266	Photinia
ZZ266	Photinia
ZZ266	Photinia
ZZ266	Photinia
ZZ266	Photinia
ZZ266	Juniperus
ZZ266	Buxus
ZZ266	Ligustrum
ZZ266	Rosa
ZZ267	Photinia
ZZ267	Euonymus
ZZ267	Nandina
ZZ267	Pittosporum
ZZ268	Firmiana
ZZ268	Spiraea
ZZ268	Pittosporum
ZZ268	Photinia
ZZ269	Juniperus
ZZ269	Juniperus
ZZ269	Juniperus
ZZ269	Juniperus
ZZ269	Juniperus
ZZ269	Photinia
ZZ269	Ligustrum
ZZ270	Prunus
ZZ270	Prunus
ZZ270	Prunus
ZZ270	Prunus
ZZ270	Prunus
ZZ270	Ligustrum
ZZ270	Ligustrum
ZZ270	Pittosporum
ZZ271	Ligustrum
ZZ271	Ligustrum
ZZ271	Ligustrum
ZZ271	Ligustrum
ZZ271	Ligustrum
ZZ271	Ligustrum
ZZ271	Ligustrum
ZZ271	Ligustrum
ZZ271	Ligustrum
ZZ271	Ligustrum
ZZ271	Ligustrum
ZZ271	Ligustrum
ZZ271	Ligustrum
ZZ271	Ligustrum
ZZ271	Ligustrum
ZZ271	Ligustrum
ZZ271	Ligustrum
ZZ271	Broussonetia
ZZ271	Broussonetia
ZZ271	Pittosporum
ZZ271	Photinia
ZZ271	Juniperus
ZZ271	Euonymus
ZZ271	Campsis
ZZ272	Osmanthus
ZZ272	Osmanthus
ZZ272	Osmanthus
ZZ272	Osmanthus
ZZ272	Photinia
ZZ272	Ligustrum
ZZ272	Euonymus
ZZ282	Buxus
ZZ282	Pittosporum
ZZ282	Nerium
ZZ282	Photinia
ZZ283	Pittosporum
ZZ283	Platycladus
ZZ283	Nerium
ZZ283	Cercis
ZZ283	Hedera
ZZ284	Pyracantha
ZZ284	Photinia
ZZ284	Euonymus
ZZ285	Ligustrum
ZZ285	Ligustrum
ZZ285	Ligustrum
ZZ285	Ligustrum
ZZ285	Ligustrum
ZZ285	Ligustrum
ZZ285	Rosa
ZZ285	Photinia
ZZ285	Euonymus
ZZ285	Punica
ZZ286	Photinia
ZZ286	Photinia
ZZ286	Photinia
ZZ286	Photinia
ZZ286	Photinia
ZZ286	Photinia
ZZ286	Photinia
ZZ286	Photinia
ZZ286	Photinia
ZZ286	Photinia
ZZ286	Photinia
ZZ286	Photinia
ZZ286	Hibiscus
ZZ286	Hibiscus
ZZ286	Hibiscus
ZZ286	Hibiscus
ZZ286	Buxus
ZZ286	Photinia
ZZ287	Photinia
ZZ287	Photinia
ZZ287	Photinia
ZZ287	Photinia
ZZ287	Pittosporum
ZZ287	Photinia
ZZ287	Nerium
ZZ297	Euonymus
ZZ297	Photinia
ZZ297	Pittosporum
ZZ299	Salix
ZZ299	Salix
ZZ299	Salix
ZZ299	Salix
ZZ299	Juniperus
ZZ299	Juniperus
ZZ299	Juniperus
ZZ299	Juniperus
ZZ299	Viburnum
ZZ299	Photinia
ZZ299	Ligustrum
ZZ299	Photinia
ZZ299	Lycium
ZZ300	Prunus
ZZ300	Prunus
ZZ300	Prunus
ZZ300	Prunus
ZZ300	Prunus
ZZ300	Prunus
ZZ300	Prunus
ZZ300	Prunus
ZZ300	Prunus
ZZ300	Prunus
ZZ300	Buxus
ZZ300	Nerium
ZZ300	Pittosporum
ZZ300	Photinia
ZZ300	Jasminum
ZZ301	Broussonetia
ZZ301	Broussonetia
ZZ301	Broussonetia
ZZ301	Broussonetia
ZZ301	Broussonetia
ZZ301	Broussonetia
ZZ301	Broussonetia
ZZ305	Ligustrum
ZZ305	Ligustrum
ZZ305	Ligustrum
ZZ305	Ligustrum
ZZ305	Ligustrum
ZZ305	Chrysojasminum
ZZ305	Rosa
ZZ305	Photinia
ZZ305	Ligustrum
ZZ305	Berberis
ZZ306	Photinia
ZZ306	Photinia
ZZ306	Photinia
ZZ306	Photinia
ZZ306	Photinia
ZZ306	Photinia
ZZ306	Photinia
ZZ306	Photinia
ZZ306	Photinia
ZZ306	Nerium
ZZ306	Pittosporum
ZZ307	Lagerstroemia
ZZ307	Lagerstroemia
ZZ307	Lagerstroemia
ZZ307	Lagerstroemia
ZZ307	Lagerstroemia
ZZ307	Lagerstroemia
ZZ307	Lagerstroemia
ZZ307	Lagerstroemia
ZZ307	Lagerstroemia
ZZ307	Lagerstroemia
ZZ307	Lagerstroemia
ZZ307	Lagerstroemia
ZZ307	Lagerstroemia
ZZ307	Lagerstroemia
ZZ307	Lagerstroemia
ZZ307	Lagerstroemia
ZZ307	Lagerstroemia
ZZ307	Rosa
ZZ307	Euonymus
ZZ307	Rosa
ZZ307	Cercis
ZZ308	Trachycarpus
ZZ308	Trachycarpus
ZZ308	Trachycarpus
ZZ308	Trachycarpus
ZZ308	Trachycarpus
ZZ308	Trachycarpus
ZZ308	Lagerstroemia
ZZ308	Lagerstroemia
ZZ308	Lagerstroemia
ZZ308	Lagerstroemia
ZZ308	Lagerstroemia
ZZ308	Lagerstroemia
ZZ308	Lagerstroemia
ZZ308	Lagerstroemia
ZZ308	Lagerstroemia
ZZ308	Lagerstroemia
ZZ308	Lagerstroemia
ZZ308	Lagerstroemia
ZZ308	Lagerstroemia
ZZ308	Lagerstroemia
ZZ308	Lagerstroemia
ZZ308	Lagerstroemia
ZZ308	Lagerstroemia
ZZ308	Lagerstroemia
ZZ308	Lagerstroemia
ZZ308	Lagerstroemia
ZZ308	Lagerstroemia
ZZ308	Lagerstroemia
ZZ308	Lagerstroemia
ZZ308	Lagerstroemia
ZZ308	Lagerstroemia
ZZ308	Buxus
ZZ308	Ligustrum
ZZ308	Photinia
ZZ308	Cercis
ZZ325	Prunus
ZZ325	Prunus
ZZ325	Prunus
ZZ325	Prunus
ZZ325	Prunus
ZZ325	Prunus
ZZ325	Prunus
ZZ325	Prunus
ZZ325	Prunus
ZZ325	Prunus
ZZ325	Prunus
ZZ325	Prunus
ZZ325	Prunus
ZZ325	Photinia
ZZ325	Photinia
ZZ325	Photinia
ZZ325	Pittosporum
ZZ325	Photinia
ZZ325	Euonymus
ZZ326	Eriobotrya
ZZ326	Eriobotrya
ZZ326	Eriobotrya
ZZ326	Eriobotrya
ZZ326	Eriobotrya
ZZ326	Eriobotrya
ZZ326	Eriobotrya
ZZ326	Eriobotrya
ZZ326	Eriobotrya
ZZ326	Eriobotrya
ZZ326	Melia
ZZ326	Melia
ZZ326	Melia
ZZ326	Ligustrum
ZZ326	Ligustrum
ZZ326	Ligustrum
ZZ326	Ligustrum
ZZ326	Ligustrum
ZZ326	Ligustrum
ZZ326	Ligustrum
ZZ326	Ligustrum
ZZ326	Ligustrum
ZZ326	Ligustrum
ZZ326	Viburnum
ZZ326	Viburnum
ZZ326	Viburnum
ZZ326	Viburnum
ZZ326	Viburnum
ZZ326	Viburnum
ZZ326	Viburnum
ZZ326	Malus
ZZ326	Malus
ZZ326	Pittosporum
ZZ326	Buxus
ZZ326	Euonymus
ZZ326	Ligustrum
ZZ326	Photinia
ZZ327	Prunus
ZZ327	Cercis
ZZ327	Cercis
ZZ327	Cercis
ZZ327	Cercis
ZZ327	Cercis
ZZ327	Cercis
ZZ327	Cercis
ZZ327	Cercis
ZZ327	Cercis
ZZ327	Cercis
ZZ327	Cercis
ZZ327	Cercis
ZZ327	Cercis
ZZ327	Cercis
ZZ327	Prunus
ZZ327	Prunus
ZZ327	Prunus
ZZ327	Prunus
ZZ327	Juniperus
ZZ327	Juniperus
ZZ327	Juniperus
ZZ327	Juniperus
ZZ327	Ilex
ZZ327	Rosa
ZZ327	Pittosporum
ZZ327	Loropetalum
ZZ327	Nandina
ZZ327	Photinia
ZZ327	Ligustrum
ZZ327	Ligustrum
ZZ331	Ligustrum
ZZ331	Prunus
ZZ331	Prunus
ZZ331	Trachycarpus
ZZ331	Trachycarpus
ZZ331	Acer
ZZ331	Osmanthus
ZZ331	Osmanthus
ZZ331	Osmanthus
ZZ331	Osmanthus
ZZ331	Prunus
ZZ331	Buxus
ZZ331	Ligustrum
ZZ331	Rosa
ZZ331	Photinia
ZZ331	Lagerstroemia
ZZ331	Loropetalum
ZZ331	Osmanthus
ZZ331	Ilex
ZZ332	Prunus
ZZ332	Prunus
ZZ332	Prunus
ZZ332	Prunus
ZZ332	Prunus
ZZ332	Prunus
ZZ332	Prunus
ZZ332	Prunus
ZZ332	Prunus
ZZ332	Euonymus
ZZ332	Buxus
ZZ332	Juniperus
ZZ332	Photinia
