# Supplementary material for: Spatial patterns and driving factors of plant diversity along the urban–rural gradient in the context of urbanization in Zhengzhou, China
Source: PeerJ. 2024 Oct 11;12:e18261. doi: 10.7717/peerj.18261 (PMC11472805; doi:10.7717/peerj.18261)
Supplement: Supplemental Information 1 [file peerj-12-18261-s001.zip › Raw data for Wayne diagrams/Genus/Shrubs of the northern sample zone - Genus.csv]

Sample	Genus
ZZ002	Ligustrum
ZZ002	Ligustrum
ZZ002	Pittosporum
ZZ002	Photinia
ZZ002	Buxus
ZZ002	Euonymus
ZZ002	Juniperus
ZZ002	Loropetalum
ZZ002	Photinia
ZZ002	Euonymus
ZZ002	Buxus
ZZ002	Pittosporum
ZZ002	Ligustrum
ZZ002	Ligustrum
ZZ002	Nandina
ZZ003	Ligustrum
ZZ003	Ligustrum
ZZ003	Ligustrum
ZZ003	Ligustrum
ZZ003	Ligustrum
ZZ003	Ligustrum
ZZ003	Ligustrum
ZZ003	Ligustrum
ZZ003	Ligustrum
ZZ003	Photinia
ZZ003	Buxus
ZZ003	Rosa
ZZ003	Euonymus
ZZ003	Pittosporum
ZZ003	Nandina
ZZ003	Musa
ZZ004	Rosa
ZZ004	Aucuba
ZZ004	Buxus
ZZ004	Ligustrum
ZZ004	Pittosporum
ZZ004	Photinia
ZZ004	Pittosporum
ZZ004	Nandina
ZZ004	Yucca
ZZ004	Hedera
ZZ007	Photinia
ZZ007	Photinia
ZZ007	Eriobotrya
ZZ007	Eriobotrya
ZZ007	Eriobotrya
ZZ007	Eriobotrya
ZZ007	Prunus
ZZ007	Pittosporum
ZZ007	Buxus
ZZ007	Rosa
ZZ007	Euonymus
ZZ007	Photinia
ZZ007	Loropetalum
ZZ007	Photinia
ZZ007	Pittosporum
ZZ008	Juniperus
ZZ008	Pseudocydonia
ZZ008	Osmanthus
ZZ008	Osmanthus
ZZ008	Osmanthus
ZZ008	Osmanthus
ZZ008	Nandina
ZZ008	Paeonia
ZZ008	Pittosporum
ZZ008	Pyracantha
ZZ008	Euonymus
ZZ008	Euonymus
ZZ008	Rosa
ZZ008	Chimonanthus
ZZ008	Jasminum
ZZ008	Buxus
ZZ008	Lycium
ZZ008	Chaenomeles
ZZ008	Photinia
ZZ009	Photinia
ZZ009	Rosa
ZZ010	Ligustrum
ZZ010	Ligustrum
ZZ010	Buxus
ZZ010	Buxus
ZZ010	Photinia
ZZ010	Euonymus
ZZ010	Ligustrum
ZZ010	Cercis
ZZ010	Hibiscus
ZZ010	Nandina
ZZ010	Photinia
ZZ010	Lagerstroemia
ZZ010	Euonymus
ZZ010	Ligustrum
ZZ010	Punica
ZZ013	Loropetalum
ZZ013	Photinia
ZZ013	Buxus
ZZ013	Euonymus
ZZ013	Buxus
ZZ013	Photinia
ZZ014	Buxus
ZZ014	Ligustrum
ZZ014	Photinia
ZZ014	Rosa
ZZ014	Photinia
ZZ014	Buxus
ZZ015	Buxus
ZZ015	Photinia
ZZ015	Loropetalum
ZZ015	Pittosporum
ZZ015	Viburnum
ZZ015	Fatsia
ZZ015	Nandina
ZZ015	Ligustrum
ZZ015	Photinia
ZZ065	Rosa
ZZ065	Rhododendron
ZZ065	Loropetalum
ZZ065	Ligustrum
ZZ065	Rosa
ZZ065	Gardenia
ZZ065	Ligustrum
ZZ065	Loropetalum
ZZ065	Photinia
ZZ065	Pittosporum
ZZ065	Buxus
ZZ065	Hypericum
ZZ065	Berberis
ZZ066	Viburnum
ZZ066	Viburnum
ZZ066	Viburnum
ZZ066	Viburnum
ZZ066	Viburnum
ZZ066	Viburnum
ZZ066	Viburnum
ZZ066	Viburnum
ZZ066	Viburnum
ZZ066	Viburnum
ZZ066	Viburnum
ZZ066	Ligustrum
ZZ066	Ligustrum
ZZ066	Ligustrum
ZZ066	Ligustrum
ZZ066	Ligustrum
ZZ066	Ligustrum
ZZ066	Ligustrum
ZZ066	Ligustrum
ZZ066	Ligustrum
ZZ066	Ligustrum
ZZ066	Ligustrum
ZZ066	Photinia
ZZ066	Buxus
ZZ066	Nandina
ZZ066	Ligustrum
ZZ066	Ligustrum
ZZ066	Rosa
ZZ066	Fatsia
ZZ066	Hedera
ZZ074	Ligustrum
ZZ074	Osmanthus
ZZ074	Osmanthus
ZZ074	Osmanthus
ZZ074	Osmanthus
ZZ074	Photinia
ZZ074	Rosa
ZZ074	Buxus
ZZ074	Ligustrum
ZZ074	Yucca
ZZ074	Euonymus
ZZ074	Nandina
ZZ074	Juniperus
ZZ075	Photinia
ZZ075	Photinia
ZZ075	Photinia
ZZ075	Photinia
ZZ075	Photinia
ZZ075	Eriobotrya
ZZ075	Eriobotrya
ZZ075	Buxus
ZZ075	Photinia
ZZ075	Photinia
ZZ075	Buxus
ZZ075	Fatsia
ZZ076	Ligustrum
ZZ076	Buxus
ZZ076	Pittosporum
ZZ076	Photinia
ZZ079	Cedrus
ZZ079	Ligustrum
ZZ079	Ligustrum
ZZ079	Osmanthus
ZZ079	Osmanthus
ZZ079	Osmanthus
ZZ079	Fatsia
ZZ079	Loropetalum
ZZ079	Nandina
ZZ079	Jasminum
ZZ079	Pittosporum
ZZ079	Photinia
ZZ079	Buxus
ZZ079	Ligustrum
ZZ079	Ligustrum
ZZ079	Rosa
ZZ080	Ligustrum
ZZ080	Ligustrum
ZZ080	Ligustrum
ZZ080	Ligustrum
ZZ080	Ligustrum
ZZ080	Ligustrum
ZZ080	Pittosporum
ZZ080	Buxus
ZZ080	Ilex
ZZ080	Nandina
ZZ080	Rosa
ZZ080	Ligustrum
ZZ080	Juniperus
ZZ080	Yucca
ZZ099	Ligustrum
ZZ099	Ligustrum
ZZ099	Ligustrum
ZZ099	Ligustrum
ZZ099	Ligustrum
ZZ099	Ligustrum
ZZ099	Ligustrum
ZZ099	Ligustrum
ZZ099	Ligustrum
ZZ099	Ligustrum
ZZ099	Ligustrum
ZZ099	Ligustrum
ZZ099	Ligustrum
ZZ099	Ligustrum
ZZ099	Ligustrum
ZZ099	Ligustrum
ZZ099	Ligustrum
ZZ099	Ligustrum
ZZ099	Ligustrum
ZZ099	Ligustrum
ZZ099	Ligustrum
ZZ099	Ligustrum
ZZ099	Ligustrum
ZZ099	Ligustrum
ZZ099	Ligustrum
ZZ099	Prunus
ZZ099	Prunus
ZZ099	Prunus
ZZ099	Prunus
ZZ099	Prunus
ZZ099	Prunus
ZZ099	Prunus
ZZ099	Prunus
ZZ099	Prunus
ZZ099	Buxus
ZZ099	Photinia
ZZ099	Ligustrum
ZZ099	Buxus
ZZ099	Pittosporum
ZZ099	Photinia
ZZ104	Photinia
ZZ104	Ligustrum
ZZ104	Buxus
ZZ104	Euonymus
ZZ104	Nandina
ZZ105	Ligustrum
ZZ105	Photinia
ZZ106	Ligustrum
ZZ106	Ligustrum
ZZ106	Ligustrum
ZZ106	Ligustrum
ZZ106	Ligustrum
ZZ106	Ligustrum
ZZ106	Ligustrum
ZZ106	Ligustrum
ZZ106	Ligustrum
ZZ106	Ligustrum
ZZ106	Ligustrum
ZZ106	Euonymus
ZZ106	Photinia
ZZ106	Buxus
ZZ106	Mahonia
ZZ113	Buxus
ZZ113	Pinus
ZZ114	Ligustrum
ZZ114	Ligustrum
ZZ114	Dypsis
ZZ114	Photinia
ZZ114	Fatsia
ZZ114	Ligustrum
ZZ114	Viburnum
ZZ114	Rosa
ZZ114	Buxus
ZZ114	Pittosporum
ZZ115	Buxus
ZZ115	Photinia
ZZ115	Buxus
ZZ115	Euonymus
ZZ116	Rosa
ZZ116	Photinia
ZZ116	Ligustrum
ZZ116	Buxus
ZZ116	Buxus
ZZ116	Photinia
ZZ116	Rosa
ZZ117	Photinia
ZZ117	Ilex
ZZ117	Pittosporum
ZZ117	Broussonetia
ZZ122	Eriobotrya
ZZ122	Lagerstroemia
ZZ122	Lagerstroemia
ZZ122	Lagerstroemia
ZZ122	Lagerstroemia
ZZ122	Lagerstroemia
ZZ122	Lagerstroemia
ZZ122	Photinia
ZZ122	Photinia
ZZ122	Photinia
ZZ122	Photinia
ZZ122	Cercis
ZZ122	Cercis
ZZ122	Euonymus
ZZ122	Ligustrum
ZZ122	Loropetalum
ZZ122	Buxus
ZZ122	Photinia
ZZ122	Buxus
ZZ122	Ligustrum
ZZ122	Nandina
ZZ122	Euonymus
ZZ122	Euonymus
ZZ122	Viburnum
ZZ123	Prunus
ZZ123	Prunus
ZZ123	Prunus
ZZ123	Prunus
ZZ123	Prunus
ZZ123	Prunus
ZZ123	Prunus
ZZ123	Prunus
ZZ123	Prunus
ZZ123	Prunus
ZZ123	Prunus
ZZ123	Prunus
ZZ123	Prunus
ZZ123	Prunus
ZZ123	Prunus
ZZ123	Prunus
ZZ123	Prunus
ZZ123	Prunus
ZZ123	Prunus
ZZ123	Prunus
ZZ123	Prunus
ZZ123	Prunus
ZZ123	Prunus
ZZ123	Prunus
ZZ123	Prunus
ZZ123	Prunus
ZZ123	Prunus
ZZ123	Lagerstroemia
ZZ123	Lagerstroemia
ZZ123	Lagerstroemia
ZZ123	Lagerstroemia
ZZ123	Lagerstroemia
ZZ123	Lagerstroemia
ZZ123	Lagerstroemia
ZZ123	Lagerstroemia
ZZ123	Lagerstroemia
ZZ123	Lagerstroemia
ZZ123	Lagerstroemia
ZZ123	Lagerstroemia
ZZ123	Lagerstroemia
ZZ123	Lagerstroemia
ZZ123	Viburnum
ZZ123	Viburnum
ZZ123	Viburnum
ZZ123	Viburnum
ZZ123	Viburnum
ZZ123	Viburnum
ZZ123	Viburnum
ZZ123	Viburnum
ZZ123	Rosa
ZZ123	Buxus
ZZ128	Juniperus
ZZ128	Buxus
ZZ128	Ligustrum
ZZ128	Ligustrum
ZZ128	Buxus
ZZ128	Rosa
ZZ128	Nandina
ZZ129	Photinia
ZZ129	Photinia
ZZ129	Photinia
ZZ129	Photinia
ZZ129	Viburnum
ZZ129	Ligustrum
ZZ129	Rosa
ZZ129	Photinia
ZZ129	Euonymus
ZZ129	Photinia
ZZ129	Pittosporum
ZZ129	Nandina
ZZ129	Buxus
ZZ130	Euonymus
ZZ130	Photinia
ZZ130	Buxus
ZZ130	Rosa
ZZ136	Pinus
ZZ136	Pinus
ZZ136	Pinus
ZZ136	Pinus
ZZ136	Acer
ZZ136	Viburnum
ZZ136	Rosa
ZZ136	Buxus
ZZ136	Photinia
ZZ136	Jasminum
ZZ136	Nandina
ZZ140	Photinia
ZZ140	Photinia
ZZ140	Photinia
ZZ140	Photinia
ZZ140	Photinia
ZZ140	Photinia
ZZ140	Photinia
ZZ140	Photinia
ZZ140	Prunus
ZZ140	Prunus
ZZ140	Prunus
ZZ140	Prunus
ZZ140	Prunus
ZZ140	Prunus
ZZ140	Prunus
ZZ140	Prunus
ZZ140	Prunus
ZZ140	Punica
ZZ140	Punica
ZZ140	Punica
ZZ140	Viburnum
ZZ140	Viburnum
ZZ140	Cercis
ZZ140	Cercis
ZZ140	Buxus
ZZ140	Ligustrum
ZZ140	Pittosporum
ZZ140	Euonymus
ZZ166	Photinia
ZZ166	Photinia
ZZ166	Photinia
ZZ166	Photinia
ZZ166	Photinia
ZZ166	Euonymus
ZZ166	Photinia
ZZ166	Buxus
ZZ166	Buxus
ZZ166	Pinus
ZZ166	Photinia
ZZ190	Osmanthus
ZZ190	Osmanthus
ZZ190	Osmanthus
ZZ190	Osmanthus
ZZ190	Osmanthus
ZZ190	Osmanthus
ZZ190	Osmanthus
ZZ190	Osmanthus
ZZ190	Osmanthus
ZZ190	Osmanthus
ZZ190	Osmanthus
ZZ190	Osmanthus
ZZ190	Osmanthus
ZZ190	Osmanthus
ZZ190	Osmanthus
ZZ190	Osmanthus
ZZ190	Osmanthus
ZZ190	Osmanthus
ZZ190	Osmanthus
ZZ190	Osmanthus
ZZ190	Osmanthus
ZZ190	Osmanthus
ZZ190	Osmanthus
ZZ190	Osmanthus
ZZ190	Osmanthus
ZZ190	Osmanthus
ZZ190	Osmanthus
ZZ190	Osmanthus
ZZ190	Physocarpus
ZZ190	Photinia
ZZ190	Rosa
ZZ190	Pittosporum
ZZ190	Fatsia
ZZ190	Euonymus
ZZ190	Nandina
ZZ190	Ligustrum
ZZ190	Pyracantha
ZZ194	Yulania
ZZ194	Osmanthus
ZZ194	Ligustrum
ZZ194	Ligustrum
ZZ194	Juniperus
ZZ194	Ligustrum
ZZ194	Jasminum
ZZ194	Euonymus
ZZ200	Ligustrum
ZZ200	Ligustrum
ZZ200	Ligustrum
ZZ200	Juniperus
ZZ200	Euonymus
ZZ207	Buxus
ZZ207	Ligustrum
ZZ207	Trachycarpus
ZZ207	Vitis
ZZ215	Prunus
ZZ215	Prunus
ZZ215	Prunus
ZZ215	Prunus
ZZ215	Prunus
ZZ215	Prunus
ZZ215	Prunus
ZZ215	Prunus
ZZ215	Prunus
ZZ215	Prunus
ZZ215	Photinia
ZZ215	Buxus
ZZ215	Euonymus
ZZ215	Juniperus
ZZ215	Buxus
ZZ215	Fatsia
ZZ216	Ligustrum
ZZ216	Photinia
ZZ216	Loropetalum
ZZ216	Rosa
ZZ216	Nandina
ZZ216	Euonymus
ZZ216	Berberis
ZZ216	Ligustrum
ZZ217	Photinia
ZZ217	Ligustrum
ZZ217	Photinia
ZZ217	Buxus
ZZ218	Prunus
ZZ218	Prunus
ZZ218	Prunus
ZZ218	Prunus
ZZ218	Prunus
ZZ218	Prunus
ZZ218	Nandina
ZZ218	Ligustrum
ZZ218	Photinia
ZZ218	Juniperus
ZZ218	Pittosporum
ZZ218	Photinia
ZZ218	Tamarix
ZZ230	Photinia
ZZ230	Photinia
ZZ230	Photinia
ZZ230	Photinia
ZZ230	Photinia
ZZ230	Photinia
ZZ230	Photinia
ZZ230	Photinia
ZZ230	Photinia
ZZ230	Photinia
ZZ230	Photinia
ZZ230	Photinia
ZZ230	Photinia
ZZ230	Prunus
ZZ230	Prunus
ZZ230	Prunus
ZZ230	Prunus
ZZ230	Punica
ZZ230	Punica
ZZ230	Cercis
ZZ230	Cercis
ZZ230	Ligustrum
ZZ230	Buxus
ZZ230	Euonymus
ZZ230	Photinia
ZZ230	Fatsia
ZZ230	Rosa
ZZ230	Rosa
ZZ235	Buxus
ZZ235	Ligustrum
ZZ235	Photinia
ZZ235	Buxus
ZZ235	Ligustrum
ZZ235	Euonymus
ZZ236	Photinia
ZZ236	Photinia
ZZ236	Photinia
ZZ236	Photinia
ZZ236	Photinia
ZZ236	Photinia
ZZ236	Photinia
ZZ236	Photinia
ZZ236	Photinia
ZZ236	Photinia
ZZ236	Photinia
ZZ236	Photinia
ZZ236	Photinia
ZZ236	Photinia
ZZ236	Photinia
ZZ236	Photinia
ZZ236	Photinia
ZZ236	Photinia
ZZ236	Photinia
ZZ236	Photinia
ZZ236	Photinia
ZZ236	Salix
ZZ239	Osmanthus
ZZ239	Osmanthus
ZZ239	Osmanthus
ZZ239	Osmanthus
ZZ239	Osmanthus
ZZ239	Osmanthus
ZZ239	Osmanthus
ZZ239	Osmanthus
ZZ239	Osmanthus
ZZ239	Osmanthus
ZZ239	Osmanthus
ZZ239	Osmanthus
ZZ239	Osmanthus
ZZ239	Osmanthus
ZZ239	Osmanthus
ZZ239	Osmanthus
ZZ239	Osmanthus
ZZ239	Osmanthus
ZZ239	Osmanthus
ZZ239	Osmanthus
ZZ239	Osmanthus
ZZ239	Osmanthus
ZZ239	Osmanthus
ZZ239	Osmanthus
ZZ239	Osmanthus
ZZ239	Osmanthus
ZZ239	Osmanthus
ZZ239	Osmanthus
ZZ239	Osmanthus
ZZ239	Osmanthus
ZZ239	Osmanthus
ZZ239	Osmanthus
ZZ239	Osmanthus
ZZ239	Osmanthus
ZZ239	Osmanthus
ZZ239	Osmanthus
ZZ239	Osmanthus
ZZ239	Osmanthus
ZZ239	Osmanthus
ZZ239	Osmanthus
ZZ239	Osmanthus
ZZ239	Osmanthus
ZZ239	Osmanthus
ZZ239	Osmanthus
ZZ239	Osmanthus
ZZ239	Osmanthus
ZZ239	Osmanthus
ZZ239	Osmanthus
ZZ239	Osmanthus
ZZ239	Osmanthus
ZZ239	Osmanthus
ZZ239	Osmanthus
ZZ239	Osmanthus
ZZ239	Osmanthus
ZZ239	Osmanthus
ZZ239	Osmanthus
ZZ239	Osmanthus
ZZ239	Osmanthus
ZZ239	Osmanthus
ZZ239	Osmanthus
ZZ239	Osmanthus
ZZ239	Osmanthus
ZZ239	Osmanthus
ZZ239	Osmanthus
ZZ239	Osmanthus
ZZ239	Pittosporum
ZZ239	Prunus
ZZ239	Photinia
ZZ239	Euonymus
ZZ239	Buxus
ZZ248	Salix
ZZ248	Salix
ZZ248	Salix
ZZ248	Salix
ZZ248	Pittosporum
ZZ248	Euonymus
ZZ248	Nandina
ZZ248	Hedera
ZZ249	Cercis
ZZ249	Cercis
ZZ249	Cercis
ZZ249	Cercis
ZZ249	Cercis
ZZ249	Cercis
ZZ249	Pittosporum
ZZ249	Edgeworthia
ZZ249	Campsis
ZZ249	Buxus
ZZ249	Photinia
ZZ249	Photinia
ZZ249	Ligustrum
ZZ249	Ilex
ZZ249	Nandina
ZZ249	Rosa
ZZ328	Ligustrum
ZZ328	Ligustrum
ZZ328	Ligustrum
ZZ328	Ligustrum
ZZ328	Ligustrum
ZZ328	Ligustrum
ZZ328	Ligustrum
ZZ328	Ligustrum
ZZ328	Ligustrum
ZZ328	Ligustrum
ZZ328	Ligustrum
ZZ328	Ligustrum
ZZ328	Ligustrum
ZZ328	Buxus
ZZ328	Rosa
ZZ329	Ligustrum
ZZ329	Ilex
ZZ329	Loropetalum
ZZ329	Jasminum
ZZ329	Ligustrum
ZZ329	Euonymus
ZZ329	Cotoneaster
ZZ330	Ligustrum
ZZ330	Ligustrum
ZZ330	Ligustrum
ZZ330	Ligustrum
ZZ330	Ligustrum
ZZ330	Ligustrum
ZZ330	Ligustrum
ZZ330	Ligustrum
ZZ330	Prunus
ZZ330	Prunus
ZZ330	Prunus
ZZ330	Punica
ZZ330	Photinia
ZZ330	Euonymus
ZZ330	Rosa
ZZ330	Photinia
ZZ330	Vitis
