# Supplementary material for: Spatial patterns and driving factors of plant diversity along the urban–rural gradient in the context of urbanization in Zhengzhou, China
Source: PeerJ. 2024 Oct 11;12:e18261. doi: 10.7717/peerj.18261 (PMC11472805; doi:10.7717/peerj.18261)
Supplement: Supplemental Information 1 [file peerj-12-18261-s001.zip › Raw data for Wayne diagrams/Genus/Shrubs of the southern sample zone - Genus.csv]

Sample	Genus
ZZ025	Buxus
ZZ026	Prunus
ZZ026	Prunus
ZZ026	Prunus
ZZ026	Prunus
ZZ026	Aucuba
ZZ026	Buxus
ZZ026	Ligustrum
ZZ026	Photinia
ZZ026	Pittosporum
ZZ026	Jasminum
ZZ026	Buxus
ZZ026	Nandina
ZZ026	Fatsia
ZZ026	Punica
ZZ026	Lagerstroemia
ZZ026	Ilex
ZZ026	Rosa
ZZ026	Loropetalum
ZZ026	Euonymus
ZZ026	Chimonanthus
ZZ026	Cercis
ZZ031	Osmanthus
ZZ031	Pittosporum
ZZ031	Photinia
ZZ031	Ligustrum
ZZ031	Loropetalum
ZZ031	Punica
ZZ031	Ligustrum
ZZ031	Photinia
ZZ031	Rosa
ZZ031	Nandina
ZZ031	Loropetalum
ZZ031	Ligustrum
ZZ032	Punica
ZZ033	Osmanthus
ZZ033	Osmanthus
ZZ033	Ligustrum
ZZ033	Ligustrum
ZZ033	Ligustrum
ZZ033	Ligustrum
ZZ033	Ligustrum
ZZ033	Nandina
ZZ033	Syringa
ZZ033	Rosa
ZZ034	Ligustrum
ZZ034	Ligustrum
ZZ034	Euonymus
ZZ034	Phytolacca
ZZ034	Photinia
ZZ034	Berberis
ZZ034	Pittosporum
ZZ034	Lycium
ZZ037	Rosa
ZZ037	Photinia
ZZ037	Ligustrum
ZZ037	Rosa
ZZ038	Wisteria
ZZ038	Viburnum
ZZ038	Nandina
ZZ038	Photinia
ZZ039	Osmanthus
ZZ039	Osmanthus
ZZ039	Osmanthus
ZZ039	Osmanthus
ZZ039	Osmanthus
ZZ039	Photinia
ZZ039	Rosa
ZZ039	Euonymus
ZZ040	Juniperus
ZZ040	Ligustrum
ZZ040	Euonymus
ZZ042	Buxus
ZZ042	Ligustrum
ZZ042	Ilex
ZZ042	Pittosporum
ZZ042	Euonymus
ZZ043	Photinia
ZZ043	Photinia
ZZ043	Photinia
ZZ043	Ilex
ZZ043	Pittosporum
ZZ043	Aucuba
ZZ043	Ligustrum
ZZ043	Juniperus
ZZ043	Ligustrum
ZZ043	Prunus
ZZ044	Pittosporum
ZZ044	Loropetalum
ZZ044	Ligustrum
ZZ044	Ilex
ZZ044	Photinia
ZZ044	Loropetalum
ZZ044	Euonymus
ZZ044	Osmanthus
ZZ044	Euonymus
ZZ045	Photinia
ZZ045	Ilex
ZZ045	Photinia
ZZ045	Photinia
ZZ045	Pittosporum
ZZ045	Buxus
ZZ045	Rosa
ZZ046	Ligustrum
ZZ046	Ligustrum
ZZ046	Ligustrum
ZZ046	Ligustrum
ZZ046	Ligustrum
ZZ046	Ligustrum
ZZ046	Ligustrum
ZZ046	Photinia
ZZ047	Photinia
ZZ047	Euonymus
ZZ049	Prunus
ZZ049	Prunus
ZZ049	Prunus
ZZ049	Prunus
ZZ049	Prunus
ZZ049	Prunus
ZZ049	Prunus
ZZ049	Prunus
ZZ049	Photinia
ZZ049	Ligustrum
ZZ049	Lycium
ZZ050	Ligustrum
ZZ050	Ligustrum
ZZ050	Ligustrum
ZZ050	Ligustrum
ZZ050	Ligustrum
ZZ050	Prunus
ZZ050	Buxus
ZZ050	Euonymus
ZZ050	Ligustrum
ZZ050	Photinia
ZZ050	Rosa
ZZ050	Syringa
ZZ051	Ligustrum
ZZ051	Euonymus
ZZ051	Photinia
ZZ051	Pittosporum
ZZ052	Ligustrum
ZZ052	Ligustrum
ZZ052	Prunus
ZZ052	Prunus
ZZ052	Prunus
ZZ052	Buxus
ZZ052	Pittosporum
ZZ052	Photinia
ZZ052	Nandina
ZZ052	Rosa
ZZ054	Ligustrum
ZZ054	Ligustrum
ZZ054	Ligustrum
ZZ054	Ligustrum
ZZ054	Ligustrum
ZZ054	Ligustrum
ZZ054	Broussonetia
ZZ055	Spiraea
ZZ055	Acer
ZZ055	Photinia
ZZ055	Aucuba
ZZ055	Hibiscus
ZZ055	Photinia
ZZ056	Ligustrum
ZZ056	Ligustrum
ZZ056	Ligustrum
ZZ056	Ligustrum
ZZ056	Ligustrum
ZZ056	Ligustrum
ZZ056	Ligustrum
ZZ057	Rosa
ZZ057	Ligustrum
ZZ057	Fatsia
ZZ057	Buxus
ZZ060	Buxus
ZZ060	Photinia
ZZ060	Pittosporum
ZZ060	Nandina
ZZ060	Eriobotrya
ZZ061	Ligustrum
ZZ061	Ligustrum
ZZ061	Ligustrum
ZZ061	Ligustrum
ZZ061	Photinia
ZZ061	Photinia
ZZ062	Zabelia
ZZ062	Punica
ZZ062	Buxus
ZZ063	Ligustrum
ZZ063	Ligustrum
ZZ063	Ligustrum
ZZ063	Ligustrum
ZZ063	Ligustrum
ZZ063	Rosa
ZZ063	Punica
ZZ063	Buxus
ZZ063	Ligustrum
ZZ064	Osmanthus
ZZ064	Osmanthus
ZZ064	Osmanthus
ZZ064	Ligustrum
ZZ064	Ligustrum
ZZ064	Ligustrum
ZZ064	Forsythia
ZZ064	Photinia
ZZ064	Euonymus
ZZ148	Photinia
ZZ148	Photinia
ZZ148	Photinia
ZZ148	Photinia
ZZ148	Photinia
ZZ148	Photinia
ZZ148	Photinia
ZZ148	Ligustrum
ZZ148	Acer
ZZ148	Pittosporum
ZZ148	Rhododendron
ZZ148	Ligustrum
ZZ148	Prunus
ZZ148	Gardenia
ZZ148	Hibiscus
ZZ237	Photinia
ZZ237	Pittosporum
ZZ237	Euonymus
ZZ237	Berberis
ZZ237	Juniperus
ZZ237	Yucca
ZZ323	Photinia
ZZ323	Nandina
ZZ324	Broussonetia
ZZ324	Broussonetia
ZZ324	Buxus
ZZ324	Photinia
ZZ324	Cotoneaster
ZZ324	Nandina
ZZ333	Prunus
ZZ333	Prunus
ZZ333	Prunus
ZZ333	Pittosporum
ZZ333	Euonymus
ZZ334	Prunus
ZZ334	Prunus
ZZ334	Prunus
ZZ334	Pseudocydonia
ZZ334	Ligustrum
ZZ334	Punica
ZZ334	Hibiscus
ZZ334	Ligustrum
ZZ334	Malus
ZZ334	Euonymus
ZZ334	Photinia
ZZ335	Pseudocydonia
ZZ335	Pseudocydonia
ZZ335	Ligustrum
ZZ335	Ligustrum
ZZ335	Ligustrum
ZZ335	Ligustrum
ZZ335	Ligustrum
ZZ335	Ligustrum
ZZ335	Ligustrum
ZZ335	Ligustrum
ZZ335	Ligustrum
ZZ335	Ligustrum
ZZ335	Lagerstroemia
ZZ335	Viburnum
ZZ335	Photinia
ZZ335	Ligustrum
ZZ335	Rosa
ZZ335	Pittosporum
ZZ335	Euonymus
ZZ335	Buxus
ZZ336	Prunus
ZZ336	Prunus
ZZ336	Prunus
ZZ336	Prunus
ZZ336	Prunus
ZZ336	Prunus
ZZ336	Prunus
ZZ336	Ligustrum
ZZ336	Ligustrum
ZZ336	Ligustrum
ZZ336	Ligustrum
ZZ336	Photinia
ZZ336	Photinia
ZZ336	Photinia
ZZ336	Photinia
ZZ336	Photinia
ZZ336	Osmanthus
ZZ336	Euonymus
ZZ336	Lagerstroemia
ZZ336	Nandina
ZZ336	Buxus
ZZ336	Ligustrum
ZZ336	Prunus
ZZ337	Buxus
