# Supplementary material for: Spatial patterns and driving factors of plant diversity along the urban–rural gradient in the context of urbanization in Zhengzhou, China
Source: PeerJ. 2024 Oct 11;12:e18261. doi: 10.7717/peerj.18261 (PMC11472805; doi:10.7717/peerj.18261)
Supplement: Supplemental Information 1 [file peerj-12-18261-s001.zip › Raw data for Wayne diagrams/Genus/Shrubs of the western sample zone - Genus.csv]

Sample	Genus
ZZ005	Prunus
ZZ005	Prunus
ZZ005	Prunus
ZZ005	Prunus
ZZ005	Photinia
ZZ005	Nandina
ZZ005	Buxus
ZZ005	Ligustrum
ZZ005	Euonymus
ZZ005	Ligustrum
ZZ005	Osmanthus
ZZ005	Pittosporum
ZZ006	Cotoneaster
ZZ006	Juniperus
ZZ006	Weigela
ZZ006	Spiraea
ZZ006	Rosa
ZZ006	Buxus
ZZ006	Hedera
ZZ011	Pittosporum
ZZ011	Buxus
ZZ011	Rosa
ZZ012	Osmanthus
ZZ012	Cedrus
ZZ012	Cedrus
ZZ012	Loropetalum
ZZ012	Pittosporum
ZZ012	Rosa
ZZ012	Ligustrum
ZZ012	Ligustrum
ZZ012	Ligustrum
ZZ012	Sciadopitys
ZZ012	Yucca
ZZ012	Buxus
ZZ012	Rosa
ZZ017	Rosa
ZZ017	Rosa
ZZ017	Fatsia
ZZ017	Nandina
ZZ017	Ligustrum
ZZ017	Loropetalum
ZZ017	Photinia
ZZ017	Juniperus
ZZ017	Euonymus
ZZ018	Nandina
ZZ018	Ilex
ZZ018	Fatsia
ZZ018	Buxus
ZZ018	Euonymus
ZZ018	Rosa
ZZ018	Buxus
ZZ018	Buxus
ZZ019	Ligustrum
ZZ019	Ligustrum
ZZ019	Ligustrum
ZZ019	Ligustrum
ZZ019	Ligustrum
ZZ019	Ligustrum
ZZ019	Ligustrum
ZZ019	Ligustrum
ZZ019	Euonymus
ZZ019	Buxus
ZZ019	Buxus
ZZ020	Rosa
ZZ020	Ligustrum
ZZ020	Photinia
ZZ020	Osmanthus
ZZ020	Euonymus
ZZ020	Ligustrum
ZZ030	Ligustrum
ZZ030	Ligustrum
ZZ030	Photinia
ZZ030	Osmanthus
ZZ030	Prunus
ZZ030	Prunus
ZZ030	Photinia
ZZ030	Ligustrum
ZZ030	Euonymus
ZZ030	Pittosporum
ZZ030	Buxus
ZZ041	Syringa
ZZ041	Ligustrum
ZZ041	Osmanthus
ZZ041	Osmanthus
ZZ041	Osmanthus
ZZ041	Ligustrum
ZZ041	Buxus
ZZ041	Rosa
ZZ041	Buxus
ZZ041	Pittosporum
ZZ041	Rosa
ZZ131	Ligustrum
ZZ131	Photinia
ZZ131	Ligustrum
ZZ131	Loropetalum
ZZ131	Buxus
ZZ131	Pittosporum
ZZ131	Buxus
ZZ131	Rosa
ZZ131	Rosa
ZZ151	Viburnum
ZZ151	Buxus
ZZ151	Ligustrum
ZZ151	Ligustrum
ZZ151	Teucrium
ZZ151	Lycium
ZZ152	Ficus
ZZ152	Rosa
ZZ152	Rosa
ZZ157	Pittosporum
ZZ157	Ligustrum
ZZ157	Buxus
ZZ157	Rosa
ZZ158	Photinia
ZZ158	Photinia
ZZ158	Photinia
ZZ158	Photinia
ZZ158	Photinia
ZZ158	Photinia
ZZ158	Photinia
ZZ158	Photinia
ZZ158	Photinia
ZZ158	Photinia
ZZ158	Photinia
ZZ158	Photinia
ZZ158	Photinia
ZZ158	Photinia
ZZ158	Euonymus
ZZ158	Rosa
ZZ158	Buxus
ZZ159	Ligustrum
ZZ159	Buxus
ZZ159	Photinia
ZZ159	Ligustrum
ZZ159	Photinia
ZZ160	Osmanthus
ZZ160	Chamaecyparis
ZZ160	Rhododendron
ZZ161	Jasminum
ZZ161	Lonicera
ZZ161	Euonymus
ZZ163	Prunus
ZZ163	Prunus
ZZ163	Prunus
ZZ163	Prunus
ZZ163	Prunus
ZZ163	Prunus
ZZ163	Prunus
ZZ163	Prunus
ZZ163	Prunus
ZZ163	Prunus
ZZ163	Prunus
ZZ163	Prunus
ZZ163	Prunus
ZZ163	Prunus
ZZ163	Prunus
ZZ163	Prunus
ZZ163	Prunus
ZZ163	Prunus
ZZ163	Yulania
ZZ163	Yulania
ZZ163	Yulania
ZZ163	Yulania
ZZ163	Ligustrum
ZZ163	Pyracantha
ZZ163	Jasminum
ZZ163	Buxus
ZZ163	Euonymus
ZZ163	Ilex
ZZ163	Loropetalum
ZZ164	Lagerstroemia
ZZ164	Lagerstroemia
ZZ164	Acer
ZZ164	Pittosporum
ZZ164	Ligustrum
ZZ164	Buxus
ZZ167	Morus
ZZ167	Prunus
ZZ167	Photinia
ZZ167	Loropetalum
ZZ167	Ligustrum
ZZ167	Nandina
ZZ167	Ligustrum
ZZ167	Ligustrum
ZZ167	Rosa
ZZ167	Ligustrum
ZZ168	Ligustrum
ZZ168	Ligustrum
ZZ168	Ligustrum
ZZ168	Ligustrum
ZZ168	Ligustrum
ZZ168	Ligustrum
ZZ168	Pittosporum
ZZ169	Osmanthus
ZZ169	Osmanthus
ZZ169	Osmanthus
ZZ169	Osmanthus
ZZ169	Osmanthus
ZZ169	Osmanthus
ZZ169	Osmanthus
ZZ169	Osmanthus
ZZ169	Osmanthus
ZZ169	Osmanthus
ZZ169	Osmanthus
ZZ169	Osmanthus
ZZ169	Osmanthus
ZZ169	Osmanthus
ZZ169	Osmanthus
ZZ169	Osmanthus
ZZ169	Osmanthus
ZZ169	Osmanthus
ZZ169	Osmanthus
ZZ169	Osmanthus
ZZ169	Osmanthus
ZZ169	Osmanthus
ZZ169	Osmanthus
ZZ169	Osmanthus
ZZ169	Osmanthus
ZZ169	Osmanthus
ZZ169	Osmanthus
ZZ169	Osmanthus
ZZ169	Osmanthus
ZZ169	Osmanthus
ZZ169	Osmanthus
ZZ169	Osmanthus
ZZ169	Osmanthus
ZZ169	Osmanthus
ZZ169	Osmanthus
ZZ169	Osmanthus
ZZ169	Osmanthus
ZZ169	Osmanthus
ZZ169	Osmanthus
ZZ169	Osmanthus
ZZ169	Osmanthus
ZZ169	Osmanthus
ZZ169	Osmanthus
ZZ169	Osmanthus
ZZ169	Osmanthus
ZZ169	Osmanthus
ZZ169	Osmanthus
ZZ169	Osmanthus
ZZ169	Osmanthus
ZZ169	Osmanthus
ZZ169	Osmanthus
ZZ169	Osmanthus
ZZ169	Osmanthus
ZZ169	Prunus
ZZ169	Prunus
ZZ169	Prunus
ZZ169	Prunus
ZZ169	Prunus
ZZ169	Prunus
ZZ169	Prunus
ZZ169	Prunus
ZZ169	Prunus
ZZ169	Prunus
ZZ169	Prunus
ZZ169	Prunus
ZZ169	Prunus
ZZ169	Prunus
ZZ169	Prunus
ZZ169	Prunus
ZZ169	Prunus
ZZ169	Prunus
ZZ169	Prunus
ZZ169	Prunus
ZZ169	Prunus
ZZ169	Prunus
ZZ169	Prunus
ZZ169	Prunus
ZZ169	Prunus
ZZ169	Prunus
ZZ169	Prunus
ZZ169	Prunus
ZZ169	Prunus
ZZ169	Prunus
ZZ169	Prunus
ZZ169	Prunus
ZZ169	Prunus
ZZ169	Prunus
ZZ169	Prunus
ZZ169	Prunus
ZZ169	Prunus
ZZ169	Prunus
ZZ169	Prunus
ZZ169	Prunus
ZZ169	Prunus
ZZ170	Juniperus
ZZ170	Juniperus
ZZ170	Buxus
ZZ170	Ligustrum
ZZ170	Rosa
ZZ171	Melia
ZZ171	Melia
ZZ171	Melia
ZZ171	Melia
ZZ171	Melia
ZZ171	Melia
ZZ171	Melia
ZZ171	Melia
ZZ171	Melia
ZZ171	Melia
ZZ171	Melia
ZZ171	Melia
ZZ171	Melia
ZZ171	Melia
ZZ171	Melia
ZZ171	Melia
ZZ171	Melia
ZZ171	Melia
ZZ171	Melia
ZZ171	Melia
ZZ171	Melia
ZZ171	Melia
ZZ171	Melia
ZZ171	Melia
ZZ171	Melia
ZZ171	Melia
ZZ171	Melia
ZZ171	Salix
ZZ171	Prunus
ZZ171	Prunus
ZZ171	Prunus
ZZ171	Prunus
ZZ171	Prunus
ZZ171	Ligustrum
ZZ171	Photinia
ZZ171	Photinia
ZZ171	Rosa
ZZ172	Ligustrum
ZZ172	Ligustrum
ZZ172	Ligustrum
ZZ172	Ligustrum
ZZ172	Ligustrum
ZZ172	Ligustrum
ZZ172	Ligustrum
ZZ172	Ligustrum
ZZ172	Ligustrum
ZZ172	Ligustrum
ZZ172	Ligustrum
ZZ172	Ligustrum
ZZ172	Ligustrum
ZZ172	Ligustrum
ZZ172	Eriobotrya
ZZ172	Eriobotrya
ZZ172	Lagerstroemia
ZZ172	Lagerstroemia
ZZ172	Lagerstroemia
ZZ172	Lagerstroemia
ZZ172	Lagerstroemia
ZZ172	Lagerstroemia
ZZ172	Lagerstroemia
ZZ172	Lagerstroemia
ZZ172	Lagerstroemia
ZZ172	Lagerstroemia
ZZ172	Lagerstroemia
ZZ172	Lagerstroemia
ZZ172	Lagerstroemia
ZZ172	Osmanthus
ZZ172	Buxus
ZZ172	Pittosporum
ZZ172	Photinia
ZZ172	Euonymus
ZZ172	Ligustrum
ZZ172	Salix
ZZ173	Photinia
ZZ173	Photinia
ZZ173	Photinia
ZZ173	Photinia
ZZ173	Photinia
ZZ173	Photinia
ZZ173	Photinia
ZZ173	Photinia
ZZ173	Photinia
ZZ173	Photinia
ZZ173	Photinia
ZZ173	Photinia
ZZ173	Photinia
ZZ173	Photinia
ZZ173	Photinia
ZZ173	Photinia
ZZ173	Photinia
ZZ173	Salix
ZZ173	Salix
ZZ173	Salix
ZZ173	Salix
ZZ173	Salix
ZZ173	Salix
ZZ173	Salix
ZZ173	Salix
ZZ173	Salix
ZZ173	Salix
ZZ173	Salix
ZZ173	Salix
ZZ173	Salix
ZZ173	Salix
ZZ173	Salix
ZZ173	Salix
ZZ173	Salix
ZZ173	Salix
ZZ173	Salix
ZZ173	Salix
ZZ173	Salix
ZZ173	Salix
ZZ173	Salix
ZZ173	Salix
ZZ173	Salix
ZZ173	Salix
ZZ173	Salix
ZZ173	Salix
ZZ173	Ligustrum
ZZ173	Ligustrum
ZZ173	Ligustrum
ZZ173	Ligustrum
ZZ173	Ligustrum
ZZ173	Ligustrum
ZZ173	Ligustrum
ZZ173	Ligustrum
ZZ173	Ligustrum
ZZ173	Ligustrum
ZZ173	Ligustrum
ZZ173	Ligustrum
ZZ173	Ligustrum
ZZ173	Ligustrum
ZZ173	Ligustrum
ZZ173	Ligustrum
ZZ173	Ligustrum
ZZ173	Ligustrum
ZZ173	Prunus
ZZ173	Punica
ZZ176	Cedrus
ZZ176	Cedrus
ZZ176	Cedrus
ZZ176	Cedrus
ZZ176	Cedrus
ZZ176	Cedrus
ZZ176	Cedrus
ZZ176	Cedrus
ZZ176	Osmanthus
ZZ176	Ligustrum
ZZ176	Lagerstroemia
ZZ176	Berberis
ZZ176	Ligustrum
ZZ176	Euonymus
ZZ176	Chimonanthus
ZZ176	Photinia
ZZ176	Prunus
ZZ177	Prunus
ZZ177	Prunus
ZZ177	Prunus
ZZ177	Prunus
ZZ177	Prunus
ZZ177	Prunus
ZZ177	Prunus
ZZ177	Prunus
ZZ177	Prunus
ZZ177	Prunus
ZZ177	Prunus
ZZ177	Prunus
ZZ177	Prunus
ZZ177	Prunus
ZZ177	Prunus
ZZ177	Prunus
ZZ177	Prunus
ZZ177	Prunus
ZZ177	Prunus
ZZ177	Prunus
ZZ177	Prunus
ZZ177	Prunus
ZZ177	Prunus
ZZ178	Cedrus
ZZ178	Cedrus
ZZ178	Cedrus
ZZ178	Cedrus
ZZ178	Cedrus
ZZ178	Cedrus
ZZ178	Cedrus
ZZ178	Cedrus
ZZ178	Cedrus
ZZ178	Cedrus
ZZ178	Cedrus
ZZ178	Cedrus
ZZ178	Cedrus
ZZ178	Cedrus
ZZ178	Cedrus
ZZ178	Cedrus
ZZ178	Cedrus
ZZ178	Cedrus
ZZ178	Cedrus
ZZ178	Cedrus
ZZ178	Cedrus
ZZ178	Euonymus
ZZ178	Ilex
ZZ178	Prunus
ZZ178	Ligustrum
ZZ178	Photinia
ZZ178	Buxus
ZZ178	Photinia
ZZ178	Euonymus
ZZ179	Eriobotrya
ZZ179	Eriobotrya
ZZ179	Eriobotrya
ZZ179	Eriobotrya
ZZ179	Eriobotrya
ZZ179	Eriobotrya
ZZ179	Eriobotrya
ZZ179	Eriobotrya
ZZ179	Eriobotrya
ZZ179	Eriobotrya
ZZ179	Eriobotrya
ZZ179	Eriobotrya
ZZ179	Eriobotrya
ZZ179	Eriobotrya
ZZ179	Eriobotrya
ZZ179	Eriobotrya
ZZ179	Eriobotrya
ZZ179	Eriobotrya
ZZ179	Eriobotrya
ZZ179	Eriobotrya
ZZ179	Eriobotrya
ZZ179	Eriobotrya
ZZ179	Eriobotrya
ZZ179	Eriobotrya
ZZ179	Eriobotrya
ZZ179	Eriobotrya
ZZ179	Eriobotrya
ZZ179	Eriobotrya
ZZ179	Eriobotrya
ZZ179	Eriobotrya
ZZ179	Eriobotrya
ZZ179	Eriobotrya
ZZ179	Eriobotrya
ZZ179	Eriobotrya
ZZ179	Eriobotrya
ZZ179	Eriobotrya
ZZ179	Eriobotrya
ZZ179	Eriobotrya
ZZ179	Eriobotrya
ZZ179	Eriobotrya
ZZ179	Eriobotrya
ZZ179	Eriobotrya
ZZ179	Eriobotrya
ZZ179	Eriobotrya
ZZ179	Eriobotrya
ZZ179	Eriobotrya
ZZ179	Eriobotrya
ZZ179	Eriobotrya
ZZ179	Eriobotrya
ZZ179	Eriobotrya
ZZ179	Eriobotrya
ZZ179	Eriobotrya
ZZ179	Eriobotrya
ZZ179	Photinia
ZZ179	Cercis
ZZ179	Prunus
ZZ179	Chimonanthus
ZZ179	Cedrus
ZZ179	Rhododendron
ZZ180	Salix
ZZ180	Salix
ZZ180	Salix
ZZ180	Salix
ZZ180	Salix
ZZ180	Salix
ZZ180	Salix
ZZ180	Salix
ZZ180	Salix
ZZ180	Salix
ZZ180	Salix
ZZ180	Salix
ZZ180	Salix
ZZ180	Salix
ZZ180	Salix
ZZ180	Salix
ZZ180	Salix
ZZ180	Salix
ZZ180	Salix
ZZ180	Salix
ZZ180	Salix
ZZ180	Salix
ZZ180	Salix
ZZ180	Prunus
ZZ180	Prunus
ZZ180	Prunus
ZZ180	Prunus
ZZ180	Prunus
ZZ180	Prunus
ZZ180	Prunus
ZZ180	Prunus
ZZ180	Prunus
ZZ180	Prunus
ZZ180	Prunus
ZZ180	Prunus
ZZ180	Prunus
ZZ180	Ligustrum
ZZ180	Prunus
ZZ180	Osmanthus
ZZ180	Ligustrum
ZZ180	Lagerstroemia
ZZ184	Eriobotrya
ZZ184	Eriobotrya
ZZ184	Eriobotrya
ZZ184	Eriobotrya
ZZ184	Eriobotrya
ZZ184	Eriobotrya
ZZ184	Eriobotrya
ZZ184	Eriobotrya
ZZ184	Eriobotrya
ZZ184	Eriobotrya
ZZ184	Lagerstroemia
ZZ184	Lagerstroemia
ZZ184	Lagerstroemia
ZZ184	Lagerstroemia
ZZ184	Lagerstroemia
ZZ184	Lagerstroemia
ZZ184	Mahonia
ZZ187	Photinia
ZZ187	Photinia
ZZ187	Photinia
ZZ187	Photinia
ZZ187	Photinia
ZZ187	Photinia
ZZ187	Photinia
ZZ187	Photinia
ZZ187	Photinia
ZZ187	Photinia
ZZ187	Photinia
ZZ187	Photinia
ZZ187	Photinia
ZZ187	Euonymus
ZZ187	Photinia
ZZ187	Ligustrum
ZZ187	Pittosporum
ZZ187	Photinia
ZZ187	Malus
ZZ187	Prunus
ZZ187	Osmanthus
ZZ187	Lagerstroemia
ZZ188	Photinia
ZZ188	Photinia
ZZ188	Photinia
ZZ188	Photinia
ZZ188	Photinia
ZZ188	Photinia
ZZ188	Photinia
ZZ188	Photinia
ZZ188	Photinia
ZZ188	Photinia
ZZ188	Photinia
ZZ188	Photinia
ZZ188	Photinia
ZZ188	Photinia
ZZ188	Photinia
ZZ188	Photinia
ZZ188	Photinia
ZZ188	Photinia
ZZ188	Photinia
ZZ188	Photinia
ZZ188	Photinia
ZZ188	Photinia
ZZ188	Photinia
ZZ188	Photinia
ZZ188	Photinia
ZZ188	Photinia
ZZ188	Photinia
ZZ188	Photinia
ZZ188	Photinia
ZZ188	Photinia
ZZ188	Photinia
ZZ188	Photinia
ZZ188	Photinia
ZZ188	Photinia
ZZ188	Photinia
ZZ188	Punica
ZZ188	Euonymus
ZZ188	Pittosporum
ZZ188	Prunus
ZZ188	Yulania
ZZ189	Prunus
ZZ189	Prunus
ZZ189	Prunus
ZZ189	Prunus
ZZ189	Prunus
ZZ189	Prunus
ZZ189	Prunus
ZZ189	Prunus
ZZ189	Prunus
ZZ342	Photinia
ZZ342	Photinia
ZZ342	Photinia
ZZ342	Photinia
ZZ342	Ligustrum
ZZ342	Ligustrum
ZZ342	Trachycarpus
ZZ342	Trachycarpus
ZZ342	Trachycarpus
ZZ342	Trachycarpus
ZZ342	Trachycarpus
ZZ342	Trachycarpus
ZZ342	Trachycarpus
ZZ342	Trachycarpus
ZZ342	Osmanthus
ZZ342	Osmanthus
ZZ342	Osmanthus
ZZ342	Cercis
ZZ342	Nandina
ZZ342	Yucca
ZZ342	Edgeworthia
ZZ342	Lycium
ZZ343	Trachycarpus
ZZ343	Trachycarpus
ZZ343	Trachycarpus
ZZ343	Trachycarpus
ZZ343	Osmanthus
ZZ343	Buxus
ZZ343	Photinia
ZZ343	Berberis
ZZ343	Ligustrum
ZZ343	Euonymus
ZZ344	Pinus
ZZ344	Pinus
ZZ344	Pinus
ZZ344	Pinus
ZZ344	Prunus
ZZ344	Prunus
ZZ344	Hibiscus
ZZ344	Forsythia
ZZ344	Aucuba
ZZ345	Pittosporum
ZZ345	Spiraea
