# Supplementary material for: Spatial patterns and driving factors of plant diversity along the urban–rural gradient in the context of urbanization in Zhengzhou, China
Source: PeerJ. 2024 Oct 11;12:e18261. doi: 10.7717/peerj.18261 (PMC11472805; doi:10.7717/peerj.18261)
Supplement: Supplemental Information 1 [file peerj-12-18261-s001.zip › Raw data for Wayne diagrams/Genus/Trees of the eastern sample zone - Genus.csv]

Sample	Genus
ZZ016	Eriobotrya
ZZ016	Eriobotrya
ZZ016	Eriobotrya
ZZ016	Eriobotrya
ZZ016	Eriobotrya
ZZ016	Prunus
ZZ016	Prunus
ZZ016	Prunus
ZZ016	Pterocarya
ZZ016	Magnolia
ZZ016	Magnolia
ZZ016	Magnolia
ZZ016	Magnolia
ZZ016	Michelia
ZZ016	Michelia
ZZ016	Michelia
ZZ016	Loropetalum
ZZ016	Lagerstroemia
ZZ021	Prunus
ZZ021	Prunus
ZZ021	Robinia
ZZ021	Robinia
ZZ021	Robinia
ZZ022	Magnolia
ZZ022	Magnolia
ZZ022	Magnolia
ZZ022	Magnolia
ZZ022	Magnolia
ZZ022	Magnolia
ZZ022	Photinia
ZZ022	Photinia
ZZ022	Photinia
ZZ022	Photinia
ZZ022	Photinia
ZZ022	Punica
ZZ022	Cercis
ZZ022	Prunus
ZZ027	Acer
ZZ027	Acer
ZZ027	Acer
ZZ027	Prunus
ZZ027	Prunus
ZZ027	Prunus
ZZ027	Prunus
ZZ027	Prunus
ZZ027	Prunus
ZZ027	Prunus
ZZ027	Prunus
ZZ027	Pinus
ZZ027	Pinus
ZZ027	Pinus
ZZ027	Pinus
ZZ027	Eriobotrya
ZZ027	Eriobotrya
ZZ027	Eriobotrya
ZZ027	Loropetalum
ZZ027	Lagerstroemia
ZZ027	Osmanthus
ZZ028	Prunus
ZZ028	Prunus
ZZ028	Prunus
ZZ028	Prunus
ZZ028	Prunus
ZZ028	Prunus
ZZ028	Cercis
ZZ028	Cercis
ZZ028	Cercis
ZZ028	Fraxinus
ZZ028	Fraxinus
ZZ028	Loropetalum
ZZ192	Ginkgo
ZZ192	Ginkgo
ZZ192	Ginkgo
ZZ192	Ginkgo
ZZ192	Ginkgo
ZZ192	Ginkgo
ZZ192	Ginkgo
ZZ192	Ginkgo
ZZ192	Ginkgo
ZZ192	Ginkgo
ZZ192	Ginkgo
ZZ192	Ginkgo
ZZ192	Ginkgo
ZZ192	Ginkgo
ZZ192	Ginkgo
ZZ192	Ginkgo
ZZ192	Ginkgo
ZZ192	Ginkgo
ZZ192	Ginkgo
ZZ192	Ginkgo
ZZ192	Ginkgo
ZZ192	Ginkgo
ZZ192	Ginkgo
ZZ192	Ginkgo
ZZ192	Platanus
ZZ192	Platanus
ZZ192	Platanus
ZZ192	Platanus
ZZ192	Platanus
ZZ192	Platanus
ZZ192	Platanus
ZZ192	Platanus
ZZ192	Juniperus
ZZ192	Prunus
ZZ192	Photinia
ZZ202	Cercis
ZZ202	Cercis
ZZ202	Cercis
ZZ202	Cercis
ZZ202	Cercis
ZZ202	Cinnamomum
ZZ202	Cinnamomum
ZZ202	Cinnamomum
ZZ202	Cinnamomum
ZZ202	Cinnamomum
ZZ202	Cinnamomum
ZZ202	Platanus
ZZ202	Platanus
ZZ202	Platanus
ZZ202	Platanus
ZZ202	Platanus
ZZ202	Platanus
ZZ202	Platanus
ZZ202	Platanus
ZZ202	Platanus
ZZ245	Ginkgo
ZZ245	Ginkgo
ZZ245	Ginkgo
ZZ245	Ginkgo
ZZ245	Ginkgo
ZZ245	Ginkgo
ZZ245	Ginkgo
ZZ247	Acer
ZZ247	Acer
ZZ247	Acer
ZZ247	Acer
ZZ247	Acer
ZZ247	Acer
ZZ247	Acer
ZZ247	Acer
ZZ247	Acer
ZZ247	Acer
ZZ247	Pterocarya
ZZ247	Pterocarya
ZZ247	Pterocarya
ZZ247	Pterocarya
ZZ247	Pterocarya
ZZ247	Pterocarya
ZZ247	Pterocarya
ZZ247	Pterocarya
ZZ247	Pterocarya
ZZ247	Eriobotrya
ZZ247	Eriobotrya
ZZ247	Eriobotrya
ZZ247	Eriobotrya
ZZ247	Eriobotrya
ZZ247	Eriobotrya
ZZ247	Eriobotrya
ZZ247	Eriobotrya
ZZ247	Eriobotrya
ZZ247	Eriobotrya
ZZ247	Eriobotrya
ZZ247	Eriobotrya
ZZ247	Prunus
ZZ247	Prunus
ZZ247	Prunus
ZZ247	Prunus
ZZ247	Prunus
ZZ247	Prunus
ZZ247	Prunus
ZZ247	Prunus
ZZ247	Prunus
ZZ247	Prunus
ZZ247	Prunus
ZZ247	Prunus
ZZ247	Prunus
ZZ247	Prunus
ZZ247	Prunus
ZZ247	Platycladus
ZZ247	Platycladus
ZZ247	Platycladus
ZZ247	Platycladus
ZZ247	Platycladus
ZZ247	Platycladus
ZZ247	Platycladus
ZZ247	Platycladus
ZZ251	Robinia
ZZ251	Robinia
ZZ251	Robinia
ZZ251	Robinia
ZZ251	Robinia
ZZ251	Robinia
ZZ251	Pinus
ZZ251	Pinus
ZZ251	Pinus
ZZ251	Pinus
ZZ251	Pinus
ZZ251	Pinus
ZZ251	Pinus
ZZ251	Pinus
ZZ251	Pinus
ZZ251	Pinus
ZZ251	Pinus
ZZ251	Pinus
ZZ251	Pinus
ZZ251	Pyrus
ZZ251	Pyrus
ZZ251	Pyrus
ZZ251	Yulania
ZZ251	Yulania
ZZ251	Yulania
ZZ251	Photinia
ZZ251	Photinia
ZZ251	Photinia
ZZ251	Photinia
ZZ251	Osmanthus
ZZ251	Osmanthus
ZZ251	Osmanthus
ZZ252	Magnolia
ZZ252	Magnolia
ZZ252	Magnolia
ZZ252	Magnolia
ZZ252	Magnolia
ZZ252	Magnolia
ZZ252	Ginkgo
ZZ252	Ginkgo
ZZ252	Ginkgo
ZZ252	Ginkgo
ZZ252	Ginkgo
ZZ252	Ginkgo
ZZ252	Ginkgo
ZZ252	Ginkgo
ZZ252	Ginkgo
ZZ252	Ginkgo
ZZ253	Eriobotrya
ZZ253	Eriobotrya
ZZ253	Eriobotrya
ZZ253	Eriobotrya
ZZ253	Eriobotrya
ZZ253	Magnolia
ZZ253	Magnolia
ZZ253	Magnolia
ZZ253	Magnolia
ZZ253	Magnolia
ZZ253	Prunus
ZZ253	Prunus
ZZ253	Prunus
ZZ253	Prunus
ZZ253	Prunus
ZZ253	Prunus
ZZ253	Prunus
ZZ253	Prunus
ZZ253	Prunus
ZZ253	Prunus
ZZ253	Prunus
ZZ253	Prunus
ZZ253	Prunus
ZZ253	Prunus
ZZ253	Prunus
ZZ253	Prunus
ZZ253	Prunus
ZZ253	Prunus
ZZ253	Prunus
ZZ253	Prunus
ZZ253	Prunus
ZZ253	Prunus
ZZ253	Prunus
ZZ253	Prunus
ZZ253	Prunus
ZZ253	Juniperus
ZZ254	Eucommia
ZZ254	Eucommia
ZZ254	Eucommia
ZZ254	Eucommia
ZZ254	Eucommia
ZZ254	Eucommia
ZZ254	Eucommia
ZZ254	Eucommia
ZZ254	Eucommia
ZZ254	Eucommia
ZZ254	Magnolia
ZZ254	Magnolia
ZZ254	Magnolia
ZZ254	Cedrus
ZZ254	Cedrus
ZZ254	Cedrus
ZZ254	Cedrus
ZZ254	Cedrus
ZZ254	Malus
ZZ256	Pterocarya
ZZ256	Pterocarya
ZZ256	Pterocarya
ZZ256	Pterocarya
ZZ256	Pterocarya
ZZ256	Pterocarya
ZZ256	Pterocarya
ZZ256	Pterocarya
ZZ256	Pterocarya
ZZ256	Prunus
ZZ256	Prunus
ZZ256	Ailanthus
ZZ256	Ailanthus
ZZ256	Ginkgo
ZZ256	Ginkgo
ZZ256	Populus
ZZ256	Populus
ZZ256	Staphylea
ZZ256	Magnolia
ZZ256	Magnolia
ZZ256	Cercis
ZZ257	Eriobotrya
ZZ257	Eriobotrya
ZZ257	Eriobotrya
ZZ257	Eriobotrya
ZZ257	Eriobotrya
ZZ257	Eriobotrya
ZZ257	Cedrus
ZZ257	Cedrus
ZZ257	Cedrus
ZZ257	Cedrus
ZZ257	Cedrus
ZZ257	Magnolia
ZZ257	Magnolia
ZZ257	Magnolia
ZZ257	Magnolia
ZZ257	Magnolia
ZZ257	Magnolia
ZZ257	Magnolia
ZZ257	Magnolia
ZZ257	Magnolia
ZZ257	Magnolia
ZZ257	Sorbus
ZZ257	Ailanthus
ZZ257	Ailanthus
ZZ257	Ailanthus
ZZ257	Ailanthus
ZZ257	Ailanthus
ZZ257	Cotinus
ZZ257	Cotinus
ZZ257	Robinia
ZZ258	Magnolia
ZZ258	Magnolia
ZZ258	Magnolia
ZZ258	Magnolia
ZZ258	Magnolia
ZZ258	Magnolia
ZZ258	Magnolia
ZZ258	Magnolia
ZZ258	Robinia
ZZ258	Robinia
ZZ258	Robinia
ZZ258	Robinia
ZZ258	Robinia
ZZ258	Robinia
ZZ258	Robinia
ZZ258	Robinia
ZZ258	Robinia
ZZ258	Robinia
ZZ258	Robinia
ZZ258	Robinia
ZZ258	Robinia
ZZ258	Robinia
ZZ258	Populus
ZZ258	Populus
ZZ258	Populus
ZZ258	Populus
ZZ258	Populus
ZZ258	Populus
ZZ258	Populus
ZZ259	Yulania
ZZ259	Yulania
ZZ259	Yulania
ZZ259	Yulania
ZZ259	Yulania
ZZ259	Yulania
ZZ259	Yulania
ZZ259	Yulania
ZZ259	Yulania
ZZ259	Yulania
ZZ259	Yulania
ZZ259	Yulania
ZZ259	Yulania
ZZ259	Yulania
ZZ259	Yulania
ZZ259	Yulania
ZZ259	Yulania
ZZ259	Yulania
ZZ259	Firmiana
ZZ259	Firmiana
ZZ259	Firmiana
ZZ259	Firmiana
ZZ259	Firmiana
ZZ259	Firmiana
ZZ259	Juniperus
ZZ259	Juniperus
ZZ259	Juniperus
ZZ259	Robinia
ZZ259	Robinia
ZZ259	Robinia
ZZ259	Robinia
ZZ259	Robinia
ZZ259	Robinia
ZZ259	Robinia
ZZ259	Ailanthus
ZZ259	Ailanthus
ZZ260	Robinia
ZZ260	Robinia
ZZ260	Robinia
ZZ260	Robinia
ZZ260	Robinia
ZZ260	Robinia
ZZ260	Robinia
ZZ260	Prunus
ZZ260	Prunus
ZZ260	Prunus
ZZ260	Prunus
ZZ260	Prunus
ZZ260	Prunus
ZZ260	Prunus
ZZ260	Prunus
ZZ260	Prunus
ZZ260	Prunus
ZZ260	Prunus
ZZ260	Prunus
ZZ260	Prunus
ZZ260	Pinus
ZZ260	Pinus
ZZ260	Pinus
ZZ260	Pinus
ZZ260	Pinus
ZZ260	Syringa
ZZ260	Syringa
ZZ260	Syringa
ZZ260	Syringa
ZZ260	Syringa
ZZ260	Syringa
ZZ260	Syringa
ZZ260	Syringa
ZZ260	Syringa
ZZ260	Syringa
ZZ261	Magnolia
ZZ261	Magnolia
ZZ261	Magnolia
ZZ261	Magnolia
ZZ261	Magnolia
ZZ261	Magnolia
ZZ261	Magnolia
ZZ261	Magnolia
ZZ261	Fraxinus
ZZ261	Fraxinus
ZZ261	Fraxinus
ZZ261	Fraxinus
ZZ261	Fraxinus
ZZ261	Prunus
ZZ261	Prunus
ZZ261	Prunus
ZZ261	Prunus
ZZ261	Prunus
ZZ261	Prunus
ZZ261	Juniperus
ZZ261	Juniperus
ZZ261	Juniperus
ZZ261	Juniperus
ZZ261	Juniperus
ZZ261	Styphnolobium
ZZ261	Styphnolobium
ZZ261	Liriodendron
ZZ262	Malus
ZZ262	Malus
ZZ262	Malus
ZZ262	Malus
ZZ262	Malus
ZZ262	Malus
ZZ262	Malus
ZZ262	Malus
ZZ262	Malus
ZZ262	Malus
ZZ262	Malus
ZZ262	Malus
ZZ262	Malus
ZZ262	Malus
ZZ262	Malus
ZZ262	Malus
ZZ262	Malus
ZZ262	Malus
ZZ262	Malus
ZZ262	Malus
ZZ262	Malus
ZZ262	Malus
ZZ262	Malus
ZZ262	Malus
ZZ262	Cinnamomum
ZZ262	Cinnamomum
ZZ262	Cinnamomum
ZZ262	Cinnamomum
ZZ262	Cinnamomum
ZZ262	Cinnamomum
ZZ262	Cinnamomum
ZZ262	Cinnamomum
ZZ262	Ginkgo
ZZ262	Ginkgo
ZZ262	Ginkgo
ZZ262	Ginkgo
ZZ263	Cedrus
ZZ263	Cedrus
ZZ263	Cedrus
ZZ263	Cedrus
ZZ263	Fraxinus
ZZ263	Fraxinus
ZZ263	Fraxinus
ZZ263	Fraxinus
ZZ263	Fraxinus
ZZ263	Fraxinus
ZZ263	Fraxinus
ZZ263	Juniperus
ZZ263	Juniperus
ZZ263	Juniperus
ZZ263	Juniperus
ZZ263	Ginkgo
ZZ263	Ginkgo
ZZ263	Ginkgo
ZZ263	Platanus
ZZ263	Cinnamomum
ZZ263	Cinnamomum
ZZ263	Cinnamomum
ZZ263	Cinnamomum
ZZ263	Cinnamomum
ZZ263	Cinnamomum
ZZ263	Juniperus
ZZ264	Robinia
ZZ264	Robinia
ZZ264	Robinia
ZZ264	Robinia
ZZ264	Robinia
ZZ264	Robinia
ZZ264	Magnolia
ZZ264	Magnolia
ZZ264	Magnolia
ZZ264	Magnolia
ZZ264	Platanus
ZZ264	Platanus
ZZ264	Platanus
ZZ264	Cinnamomum
ZZ264	Cinnamomum
ZZ264	Malus
ZZ264	Malus
ZZ264	Malus
ZZ264	Malus
ZZ265	Firmiana
ZZ265	Firmiana
ZZ265	Firmiana
ZZ265	Firmiana
ZZ265	Firmiana
ZZ265	Acer
ZZ265	Prunus
ZZ265	Prunus
ZZ265	Prunus
ZZ265	Prunus
ZZ265	Prunus
ZZ265	Robinia
ZZ265	Robinia
ZZ265	Robinia
ZZ265	Robinia
ZZ265	Robinia
ZZ265	Robinia
ZZ265	Eriobotrya
ZZ265	Punica
ZZ265	Punica
ZZ265	Punica
ZZ265	Punica
ZZ265	Punica
ZZ265	Punica
ZZ265	Juniperus
ZZ265	Punica
ZZ266	Cercis
ZZ266	Cercis
ZZ266	Ginkgo
ZZ266	Ginkgo
ZZ266	Ginkgo
ZZ266	Ginkgo
ZZ266	Ginkgo
ZZ266	Prunus
ZZ266	Prunus
ZZ266	Prunus
ZZ266	Trachycarpus
ZZ266	Trachycarpus
ZZ266	Trachycarpus
ZZ266	Trachycarpus
ZZ266	Trachycarpus
ZZ266	Trachycarpus
ZZ266	Trachycarpus
ZZ266	Prunus
ZZ266	Prunus
ZZ266	Prunus
ZZ266	Prunus
ZZ266	Prunus
ZZ266	Prunus
ZZ266	Photinia
ZZ266	Photinia
ZZ266	Photinia
ZZ266	Photinia
ZZ266	Photinia
ZZ266	Photinia
ZZ266	Juniperus
ZZ267	Fraxinus
ZZ267	Fraxinus
ZZ267	Fraxinus
ZZ267	Fraxinus
ZZ267	Fraxinus
ZZ267	Fraxinus
ZZ267	Fraxinus
ZZ267	Fraxinus
ZZ267	Fraxinus
ZZ267	Fraxinus
ZZ267	Fraxinus
ZZ267	Fraxinus
ZZ267	Fraxinus
ZZ267	Fraxinus
ZZ267	Fraxinus
ZZ267	Fraxinus
ZZ267	Fraxinus
ZZ267	Fraxinus
ZZ267	Fraxinus
ZZ267	Fraxinus
ZZ267	Fraxinus
ZZ267	Fraxinus
ZZ267	Fraxinus
ZZ267	Fraxinus
ZZ267	Fraxinus
ZZ267	Fraxinus
ZZ267	Fraxinus
ZZ267	Fraxinus
ZZ267	Fraxinus
ZZ267	Platycladus
ZZ267	Platycladus
ZZ267	Platycladus
ZZ267	Platycladus
ZZ267	Platycladus
ZZ267	Platycladus
ZZ267	Platycladus
ZZ268	Salix
ZZ268	Salix
ZZ268	Salix
ZZ268	Salix
ZZ268	Salix
ZZ268	Salix
ZZ268	Salix
ZZ268	Salix
ZZ268	Salix
ZZ268	Salix
ZZ268	Salix
ZZ268	Salix
ZZ268	Salix
ZZ268	Salix
ZZ268	Salix
ZZ268	Salix
ZZ268	Salix
ZZ268	Salix
ZZ268	Salix
ZZ268	Salix
ZZ268	Salix
ZZ268	Firmiana
ZZ268	Pinus
ZZ268	Pinus
ZZ268	Pinus
ZZ268	Pinus
ZZ268	Pinus
ZZ268	Pinus
ZZ268	Pinus
ZZ269	Magnolia
ZZ269	Magnolia
ZZ269	Magnolia
ZZ269	Magnolia
ZZ269	Magnolia
ZZ269	Magnolia
ZZ269	Magnolia
ZZ269	Magnolia
ZZ269	Magnolia
ZZ269	Magnolia
ZZ269	Magnolia
ZZ269	Magnolia
ZZ269	Magnolia
ZZ269	Magnolia
ZZ269	Magnolia
ZZ269	Magnolia
ZZ269	Magnolia
ZZ269	Magnolia
ZZ269	Magnolia
ZZ269	Magnolia
ZZ269	Magnolia
ZZ269	Magnolia
ZZ269	Magnolia
ZZ269	Magnolia
ZZ269	Juniperus
ZZ269	Juniperus
ZZ269	Juniperus
ZZ269	Juniperus
ZZ269	Juniperus
ZZ269	Prunus
ZZ269	Prunus
ZZ269	Prunus
ZZ269	Prunus
ZZ269	Photinia
ZZ270	Salix
ZZ270	Salix
ZZ270	Salix
ZZ270	Salix
ZZ270	Salix
ZZ270	Prunus
ZZ270	Prunus
ZZ270	Prunus
ZZ270	Prunus
ZZ270	Prunus
ZZ270	Pterocarya
ZZ270	Pterocarya
ZZ270	Pterocarya
ZZ270	Pterocarya
ZZ270	Pterocarya
ZZ270	Pterocarya
ZZ270	Pterocarya
ZZ270	Pterocarya
ZZ270	Heteropanax
ZZ270	Heteropanax
ZZ271	Eucommia
ZZ271	Eucommia
ZZ271	Eucommia
ZZ271	Eucommia
ZZ271	Cedrus
ZZ271	Cedrus
ZZ271	Broussonetia
ZZ271	Broussonetia
ZZ271	Juniperus
ZZ272	Ginkgo
ZZ272	Ginkgo
ZZ272	Ginkgo
ZZ272	Ginkgo
ZZ272	Ginkgo
ZZ272	Ginkgo
ZZ272	Ginkgo
ZZ272	Ginkgo
ZZ272	Ginkgo
ZZ272	Ginkgo
ZZ272	Ginkgo
ZZ272	Ginkgo
ZZ272	Ginkgo
ZZ272	Platanus
ZZ272	Platanus
ZZ272	Platanus
ZZ272	Platanus
ZZ272	Robinia
ZZ272	Osmanthus
ZZ272	Osmanthus
ZZ272	Osmanthus
ZZ272	Osmanthus
ZZ272	Prunus
ZZ272	Prunus
ZZ272	Prunus
ZZ272	Prunus
ZZ272	Prunus
ZZ282	Pterocarya
ZZ282	Pterocarya
ZZ282	Pterocarya
ZZ282	Pterocarya
ZZ282	Pterocarya
ZZ282	Pterocarya
ZZ282	Pterocarya
ZZ282	Pterocarya
ZZ282	Pterocarya
ZZ282	Pterocarya
ZZ282	Pterocarya
ZZ282	Pterocarya
ZZ282	Eriobotrya
ZZ282	Eriobotrya
ZZ282	Eriobotrya
ZZ282	Eriobotrya
ZZ282	Eriobotrya
ZZ282	Eriobotrya
ZZ282	Cedrus
ZZ282	Cedrus
ZZ282	Cedrus
ZZ282	Cedrus
ZZ282	Cedrus
ZZ282	Cedrus
ZZ282	Cedrus
ZZ282	Cedrus
ZZ283	Yulania
ZZ283	Yulania
ZZ283	Yulania
ZZ283	Yulania
ZZ283	Yulania
ZZ283	Yulania
ZZ283	Yulania
ZZ283	Yulania
ZZ283	Yulania
ZZ283	Yulania
ZZ283	Platanus
ZZ283	Platanus
ZZ283	Platanus
ZZ283	Platanus
ZZ283	Platanus
ZZ283	Platanus
ZZ283	Cinnamomum
ZZ283	Cinnamomum
ZZ283	Cinnamomum
ZZ283	Cinnamomum
ZZ283	Cinnamomum
ZZ283	Cinnamomum
ZZ283	Cercis
ZZ284	Magnolia
ZZ284	Magnolia
ZZ284	Magnolia
ZZ284	Magnolia
ZZ284	Magnolia
ZZ284	Magnolia
ZZ284	Magnolia
ZZ284	Magnolia
ZZ284	Magnolia
ZZ284	Magnolia
ZZ284	Magnolia
ZZ284	Magnolia
ZZ284	Magnolia
ZZ284	Magnolia
ZZ284	Magnolia
ZZ284	Magnolia
ZZ284	Magnolia
ZZ284	Magnolia
ZZ284	Magnolia
ZZ284	Magnolia
ZZ284	Magnolia
ZZ284	Cedrus
ZZ284	Cedrus
ZZ284	Cedrus
ZZ284	Cedrus
ZZ284	Cedrus
ZZ284	Cedrus
ZZ285	Platanus
ZZ285	Platanus
ZZ285	Platanus
ZZ285	Platanus
ZZ285	Platanus
ZZ285	Platanus
ZZ285	Albizia
ZZ285	Koelreuteria
ZZ285	Koelreuteria
ZZ285	Koelreuteria
ZZ285	Koelreuteria
ZZ285	Koelreuteria
ZZ285	Koelreuteria
ZZ285	Punica
ZZ286	Platanus
ZZ286	Platanus
ZZ286	Platanus
ZZ286	Platanus
ZZ286	Platanus
ZZ286	Platanus
ZZ286	Photinia
ZZ286	Photinia
ZZ286	Photinia
ZZ286	Photinia
ZZ286	Photinia
ZZ286	Photinia
ZZ286	Photinia
ZZ286	Photinia
ZZ286	Photinia
ZZ286	Photinia
ZZ286	Photinia
ZZ286	Photinia
ZZ286	Hibiscus
ZZ286	Hibiscus
ZZ286	Hibiscus
ZZ286	Hibiscus
ZZ286	Albizia
ZZ286	Albizia
ZZ286	Albizia
ZZ287	Acer
ZZ287	Platanus
ZZ287	Platanus
ZZ287	Platanus
ZZ287	Platanus
ZZ287	Platanus
ZZ287	Platanus
ZZ287	Photinia
ZZ287	Photinia
ZZ287	Photinia
ZZ287	Photinia
ZZ287	Salix
ZZ287	Salix
ZZ287	Salix
ZZ287	Salix
ZZ287	Ginkgo
ZZ287	Prunus
ZZ287	Koelreuteria
ZZ297	Platanus
ZZ297	Platanus
ZZ297	Platanus
ZZ297	Platanus
ZZ297	Platanus
ZZ297	Platanus
ZZ297	Platanus
ZZ297	Platanus
ZZ297	Ligustrum
ZZ297	Ligustrum
ZZ297	Ligustrum
ZZ297	Ligustrum
ZZ299	Robinia
ZZ299	Robinia
ZZ299	Robinia
ZZ299	Robinia
ZZ299	Robinia
ZZ299	Robinia
ZZ299	Robinia
ZZ299	Robinia
ZZ299	Robinia
ZZ299	Robinia
ZZ299	Robinia
ZZ299	Robinia
ZZ299	Robinia
ZZ299	Robinia
ZZ299	Robinia
ZZ299	Robinia
ZZ299	Robinia
ZZ299	Robinia
ZZ299	Salix
ZZ299	Salix
ZZ299	Salix
ZZ299	Salix
ZZ299	Juniperus
ZZ299	Juniperus
ZZ299	Juniperus
ZZ299	Juniperus
ZZ299	Viburnum
ZZ299	Photinia
ZZ300	Firmiana
ZZ300	Firmiana
ZZ300	Firmiana
ZZ300	Firmiana
ZZ300	Firmiana
ZZ300	Firmiana
ZZ300	Firmiana
ZZ300	Firmiana
ZZ300	Firmiana
ZZ300	Firmiana
ZZ300	Prunus
ZZ300	Prunus
ZZ300	Prunus
ZZ300	Prunus
ZZ300	Prunus
ZZ300	Prunus
ZZ300	Prunus
ZZ300	Prunus
ZZ300	Prunus
ZZ300	Prunus
ZZ300	Prunus
ZZ300	Prunus
ZZ300	Prunus
ZZ300	Prunus
ZZ300	Prunus
ZZ300	Prunus
ZZ301	Broussonetia
ZZ301	Broussonetia
ZZ301	Broussonetia
ZZ301	Broussonetia
ZZ301	Broussonetia
ZZ301	Broussonetia
ZZ301	Broussonetia
ZZ301	Populus
ZZ301	Populus
ZZ301	Populus
ZZ301	Populus
ZZ301	Robinia
ZZ301	Robinia
ZZ301	Robinia
ZZ301	Robinia
ZZ301	Robinia
ZZ305	Triadica
ZZ305	Triadica
ZZ305	Triadica
ZZ305	Triadica
ZZ305	Ligustrum
ZZ305	Ligustrum
ZZ305	Ligustrum
ZZ305	Ligustrum
ZZ305	Fraxinus
ZZ305	Fraxinus
ZZ305	Fraxinus
ZZ305	Fraxinus
ZZ305	Fraxinus
ZZ305	Fraxinus
ZZ305	Fraxinus
ZZ305	Fraxinus
ZZ305	Fraxinus
ZZ305	Fraxinus
ZZ305	Fraxinus
ZZ305	Fraxinus
ZZ305	Fraxinus
ZZ305	Acer
ZZ305	Acer
ZZ305	Acer
ZZ305	Acer
ZZ305	Pinus
ZZ305	Pinus
ZZ305	Pinus
ZZ305	Pinus
ZZ305	Ginkgo
ZZ305	Ginkgo
ZZ305	Ginkgo
ZZ305	Magnolia
ZZ305	Magnolia
ZZ306	Platanus
ZZ306	Platanus
ZZ306	Platanus
ZZ306	Platanus
ZZ306	Platanus
ZZ306	Platanus
ZZ306	Platanus
ZZ306	Platanus
ZZ306	Ligustrum
ZZ306	Ligustrum
ZZ306	Ligustrum
ZZ306	Ligustrum
ZZ306	Ginkgo
ZZ306	Ginkgo
ZZ306	Ginkgo
ZZ306	Ginkgo
ZZ306	Ginkgo
ZZ306	Ginkgo
ZZ306	Ginkgo
ZZ306	Ginkgo
ZZ306	Ginkgo
ZZ306	Ginkgo
ZZ306	Ginkgo
ZZ306	Ginkgo
ZZ306	Salix
ZZ306	Photinia
ZZ306	Photinia
ZZ306	Photinia
ZZ306	Photinia
ZZ306	Photinia
ZZ306	Photinia
ZZ306	Photinia
ZZ306	Photinia
ZZ307	Robinia
ZZ307	Robinia
ZZ307	Robinia
ZZ307	Platanus
ZZ307	Platanus
ZZ307	Platanus
ZZ307	Cedrus
ZZ307	Cedrus
ZZ307	Cedrus
ZZ307	Cedrus
ZZ307	Cedrus
ZZ307	Lagerstroemia
ZZ307	Lagerstroemia
ZZ307	Lagerstroemia
ZZ307	Lagerstroemia
ZZ307	Lagerstroemia
ZZ307	Lagerstroemia
ZZ307	Lagerstroemia
ZZ307	Lagerstroemia
ZZ307	Lagerstroemia
ZZ307	Lagerstroemia
ZZ307	Lagerstroemia
ZZ307	Lagerstroemia
ZZ307	Lagerstroemia
ZZ307	Lagerstroemia
ZZ307	Lagerstroemia
ZZ307	Lagerstroemia
ZZ307	Lagerstroemia
ZZ307	Cercis
ZZ308	Styphnolobium
ZZ308	Styphnolobium
ZZ308	Styphnolobium
ZZ308	Styphnolobium
ZZ308	Platanus
ZZ308	Platanus
ZZ308	Platanus
ZZ308	Platanus
ZZ308	Platanus
ZZ308	Prunus
ZZ308	Prunus
ZZ308	Prunus
ZZ308	Prunus
ZZ308	Prunus
ZZ308	Prunus
ZZ308	Trachycarpus
ZZ308	Trachycarpus
ZZ308	Trachycarpus
ZZ308	Trachycarpus
ZZ308	Trachycarpus
ZZ308	Trachycarpus
ZZ308	Ginkgo
ZZ308	Malus
ZZ308	Malus
ZZ308	Malus
ZZ308	Malus
ZZ308	Malus
ZZ308	Malus
ZZ308	Lagerstroemia
ZZ308	Lagerstroemia
ZZ308	Lagerstroemia
ZZ308	Lagerstroemia
ZZ308	Lagerstroemia
ZZ308	Lagerstroemia
ZZ308	Lagerstroemia
ZZ308	Lagerstroemia
ZZ308	Lagerstroemia
ZZ308	Lagerstroemia
ZZ308	Lagerstroemia
ZZ308	Lagerstroemia
ZZ308	Lagerstroemia
ZZ308	Lagerstroemia
ZZ308	Lagerstroemia
ZZ308	Lagerstroemia
ZZ308	Lagerstroemia
ZZ308	Lagerstroemia
ZZ308	Lagerstroemia
ZZ308	Lagerstroemia
ZZ308	Lagerstroemia
ZZ308	Lagerstroemia
ZZ308	Lagerstroemia
ZZ308	Lagerstroemia
ZZ308	Lagerstroemia
ZZ308	Cercis
ZZ325	Ginkgo
ZZ325	Ginkgo
ZZ325	Ginkgo
ZZ325	Ginkgo
ZZ325	Ginkgo
ZZ325	Ginkgo
ZZ325	Ginkgo
ZZ325	Ginkgo
ZZ325	Ginkgo
ZZ325	Ginkgo
ZZ325	Ginkgo
ZZ325	Ginkgo
ZZ325	Ginkgo
ZZ325	Ginkgo
ZZ325	Ginkgo
ZZ325	Ginkgo
ZZ325	Ginkgo
ZZ325	Ginkgo
ZZ325	Ginkgo
ZZ325	Ginkgo
ZZ325	Ginkgo
ZZ325	Ginkgo
ZZ325	Ginkgo
ZZ325	Ginkgo
ZZ325	Ginkgo
ZZ325	Prunus
ZZ325	Prunus
ZZ325	Prunus
ZZ325	Prunus
ZZ325	Prunus
ZZ325	Prunus
ZZ325	Prunus
ZZ325	Prunus
ZZ325	Prunus
ZZ325	Prunus
ZZ325	Prunus
ZZ325	Prunus
ZZ325	Prunus
ZZ325	Photinia
ZZ325	Photinia
ZZ325	Photinia
ZZ325	Platanus
ZZ325	Platanus
ZZ325	Platanus
ZZ325	Platanus
ZZ325	Platanus
ZZ325	Platanus
ZZ325	Platanus
ZZ326	Bischofia
ZZ326	Bischofia
ZZ326	Bischofia
ZZ326	Bischofia
ZZ326	Bischofia
ZZ326	Bischofia
ZZ326	Bischofia
ZZ326	Bischofia
ZZ326	Bischofia
ZZ326	Eriobotrya
ZZ326	Eriobotrya
ZZ326	Eriobotrya
ZZ326	Eriobotrya
ZZ326	Eriobotrya
ZZ326	Eriobotrya
ZZ326	Eriobotrya
ZZ326	Eriobotrya
ZZ326	Eriobotrya
ZZ326	Eriobotrya
ZZ326	Melia
ZZ326	Melia
ZZ326	Melia
ZZ326	Ulmus
ZZ326	Ligustrum
ZZ326	Ligustrum
ZZ326	Ligustrum
ZZ326	Ligustrum
ZZ326	Ligustrum
ZZ326	Ligustrum
ZZ326	Ligustrum
ZZ326	Ligustrum
ZZ326	Ligustrum
ZZ326	Ligustrum
ZZ326	Viburnum
ZZ326	Viburnum
ZZ326	Viburnum
ZZ326	Viburnum
ZZ326	Viburnum
ZZ326	Viburnum
ZZ326	Viburnum
ZZ326	Malus
ZZ326	Malus
ZZ327	Prunus
ZZ327	Magnolia
ZZ327	Cercis
ZZ327	Cercis
ZZ327	Cercis
ZZ327	Cercis
ZZ327	Cercis
ZZ327	Cercis
ZZ327	Cercis
ZZ327	Cercis
ZZ327	Cercis
ZZ327	Cercis
ZZ327	Cercis
ZZ327	Cercis
ZZ327	Cercis
ZZ327	Cercis
ZZ327	Prunus
ZZ327	Prunus
ZZ327	Prunus
ZZ327	Prunus
ZZ327	Juniperus
ZZ327	Juniperus
ZZ327	Juniperus
ZZ327	Juniperus
ZZ327	Loropetalum
ZZ331	Ginkgo
ZZ331	Ginkgo
ZZ331	Ginkgo
ZZ331	Aesculus
ZZ331	Aesculus
ZZ331	Ligustrum
ZZ331	Prunus
ZZ331	Prunus
ZZ331	Trachycarpus
ZZ331	Trachycarpus
ZZ331	Acer
ZZ331	Osmanthus
ZZ331	Osmanthus
ZZ331	Osmanthus
ZZ331	Osmanthus
ZZ331	Yulania
ZZ331	Yulania
ZZ331	Yulania
ZZ331	Prunus
ZZ331	Lagerstroemia
ZZ331	Loropetalum
ZZ332	Cedrus
ZZ332	Cedrus
ZZ332	Magnolia
ZZ332	Magnolia
ZZ332	Magnolia
ZZ332	Prunus
ZZ332	Prunus
ZZ332	Prunus
ZZ332	Prunus
ZZ332	Prunus
ZZ332	Prunus
ZZ332	Prunus
ZZ332	Prunus
ZZ332	Prunus
ZZ332	Malus
ZZ332	Malus
ZZ332	Malus
ZZ332	Malus
ZZ332	Malus
ZZ332	Malus
ZZ332	Malus
ZZ332	Malus
ZZ332	Malus
ZZ332	Malus
ZZ332	Malus
ZZ332	Malus
ZZ332	Malus
ZZ332	Malus
ZZ332	Malus
ZZ332	Toona
ZZ332	Toona
ZZ332	Toona
ZZ332	Juniperus
