# Supplementary material for: Spatial patterns and driving factors of plant diversity along the urban–rural gradient in the context of urbanization in Zhengzhou, China
Source: PeerJ. 2024 Oct 11;12:e18261. doi: 10.7717/peerj.18261 (PMC11472805; doi:10.7717/peerj.18261)
Supplement: Supplemental Information 1 [file peerj-12-18261-s001.zip › Raw data for Wayne diagrams/Genus/Trees of the northern sample zone - Genus.csv]

Sample	Genus
ZZ002	Populus
ZZ002	Koelreuteria
ZZ002	Koelreuteria
ZZ002	Koelreuteria
ZZ002	Koelreuteria
ZZ002	Robinia
ZZ002	Styphnolobium
ZZ002	Styphnolobium
ZZ002	Styphnolobium
ZZ002	Prunus
ZZ002	Prunus
ZZ002	Prunus
ZZ002	Ginkgo
ZZ002	Photinia
ZZ002	Juniperus
ZZ002	Loropetalum
ZZ003	Ligustrum
ZZ003	Ligustrum
ZZ003	Ligustrum
ZZ003	Ligustrum
ZZ003	Ligustrum
ZZ003	Ligustrum
ZZ003	Ligustrum
ZZ003	Ligustrum
ZZ003	Ligustrum
ZZ004	Cinnamomum
ZZ004	Cinnamomum
ZZ004	Cinnamomum
ZZ004	Cinnamomum
ZZ004	Cinnamomum
ZZ004	Cinnamomum
ZZ004	Cinnamomum
ZZ004	Cinnamomum
ZZ004	Platanus
ZZ004	Platanus
ZZ004	Platanus
ZZ004	Platanus
ZZ004	Ginkgo
ZZ004	Ginkgo
ZZ004	Ginkgo
ZZ004	Ginkgo
ZZ004	Ginkgo
ZZ004	Ginkgo
ZZ004	Magnolia
ZZ004	Magnolia
ZZ004	Magnolia
ZZ004	Magnolia
ZZ004	Magnolia
ZZ007	Photinia
ZZ007	Photinia
ZZ007	Koelreuteria
ZZ007	Eriobotrya
ZZ007	Eriobotrya
ZZ007	Eriobotrya
ZZ007	Eriobotrya
ZZ007	Populus
ZZ007	Acer
ZZ007	Prunus
ZZ007	Platanus
ZZ007	Platanus
ZZ007	Platanus
ZZ007	Platanus
ZZ007	Loropetalum
ZZ008	Populus
ZZ008	Populus
ZZ008	Populus
ZZ008	Platanus
ZZ008	Euonymus
ZZ008	Malus
ZZ008	Malus
ZZ008	Ginkgo
ZZ008	Ginkgo
ZZ008	Ginkgo
ZZ008	Trachycarpus
ZZ008	Trachycarpus
ZZ008	Trachycarpus
ZZ008	Juniperus
ZZ008	Pseudocydonia
ZZ008	Osmanthus
ZZ008	Osmanthus
ZZ008	Osmanthus
ZZ008	Osmanthus
ZZ008	Koelreuteria
ZZ008	Platycladus
ZZ008	Areca
ZZ008	Prunus
ZZ008	Prunus
ZZ008	Prunus
ZZ008	Prunus
ZZ008	Quercus
ZZ008	Photinia
ZZ009	Robinia
ZZ009	Robinia
ZZ009	Robinia
ZZ009	Robinia
ZZ009	Robinia
ZZ009	Robinia
ZZ009	Robinia
ZZ009	Robinia
ZZ009	Robinia
ZZ009	Robinia
ZZ009	Robinia
ZZ009	Fraxinus
ZZ009	Salix
ZZ010	Magnolia
ZZ010	Populus
ZZ010	Populus
ZZ010	Populus
ZZ010	Populus
ZZ010	Cercis
ZZ010	Hibiscus
ZZ010	Lagerstroemia
ZZ010	Punica
ZZ013	Loropetalum
ZZ013	Celtis
ZZ013	Celtis
ZZ013	Celtis
ZZ013	Celtis
ZZ013	Celtis
ZZ013	Celtis
ZZ013	Celtis
ZZ013	Ginkgo
ZZ013	Ginkgo
ZZ014	Ginkgo
ZZ014	Photinia
ZZ015	Ginkgo
ZZ065	Ulmus
ZZ065	Pterocarya
ZZ065	Pterocarya
ZZ065	Pterocarya
ZZ065	Pterocarya
ZZ065	Pterocarya
ZZ065	Pterocarya
ZZ065	Pterocarya
ZZ065	Pterocarya
ZZ065	Pterocarya
ZZ065	Pterocarya
ZZ065	Loropetalum
ZZ066	Platanus
ZZ066	Platanus
ZZ066	Eriobotrya
ZZ066	Eriobotrya
ZZ066	Eriobotrya
ZZ066	Eriobotrya
ZZ066	Eriobotrya
ZZ066	Eriobotrya
ZZ066	Pterocarya
ZZ066	Pterocarya
ZZ066	Pterocarya
ZZ066	Pterocarya
ZZ066	Viburnum
ZZ066	Viburnum
ZZ066	Viburnum
ZZ066	Viburnum
ZZ066	Viburnum
ZZ066	Viburnum
ZZ066	Viburnum
ZZ066	Viburnum
ZZ066	Viburnum
ZZ066	Viburnum
ZZ066	Viburnum
ZZ074	Prunus
ZZ074	Prunus
ZZ074	Prunus
ZZ074	Osmanthus
ZZ074	Osmanthus
ZZ074	Osmanthus
ZZ074	Osmanthus
ZZ074	Ulmus
ZZ074	Eucommia
ZZ074	Eucommia
ZZ074	Eucommia
ZZ074	Juniperus
ZZ075	Ginkgo
ZZ075	Ginkgo
ZZ075	Ginkgo
ZZ075	Ginkgo
ZZ075	Photinia
ZZ075	Photinia
ZZ075	Photinia
ZZ075	Photinia
ZZ075	Photinia
ZZ075	Fraxinus
ZZ075	Fraxinus
ZZ075	Fraxinus
ZZ075	Fraxinus
ZZ075	Eriobotrya
ZZ075	Eriobotrya
ZZ075	Camptotheca
ZZ075	Camptotheca
ZZ075	Camptotheca
ZZ076	Robinia
ZZ076	Robinia
ZZ076	Robinia
ZZ076	Robinia
ZZ076	Robinia
ZZ076	Robinia
ZZ076	Robinia
ZZ076	Robinia
ZZ076	Robinia
ZZ079	Cedrus
ZZ079	Prunus
ZZ079	Prunus
ZZ079	Prunus
ZZ079	Prunus
ZZ079	Prunus
ZZ079	Prunus
ZZ079	Prunus
ZZ079	Prunus
ZZ079	Prunus
ZZ079	Prunus
ZZ079	Erythrina
ZZ079	Erythrina
ZZ079	Erythrina
ZZ079	Erythrina
ZZ079	Erythrina
ZZ079	Osmanthus
ZZ079	Osmanthus
ZZ079	Osmanthus
ZZ079	Loropetalum
ZZ080	Platanus
ZZ080	Platanus
ZZ080	Platanus
ZZ080	Platanus
ZZ080	Platanus
ZZ080	Platanus
ZZ080	Cedrus
ZZ080	Cedrus
ZZ080	Cedrus
ZZ080	Cedrus
ZZ080	Cedrus
ZZ080	Cedrus
ZZ080	Cedrus
ZZ080	Cedrus
ZZ080	Cedrus
ZZ080	Cedrus
ZZ080	Cedrus
ZZ080	Cedrus
ZZ080	Cedrus
ZZ080	Cedrus
ZZ080	Cedrus
ZZ080	Cedrus
ZZ080	Cedrus
ZZ080	Cedrus
ZZ080	Cedrus
ZZ080	Cedrus
ZZ080	Cedrus
ZZ080	Cedrus
ZZ080	Cedrus
ZZ080	Cedrus
ZZ080	Koelreuteria
ZZ099	Ulmus
ZZ099	Ulmus
ZZ099	Ulmus
ZZ099	Ulmus
ZZ099	Ulmus
ZZ099	Ulmus
ZZ099	Ulmus
ZZ099	Ulmus
ZZ099	Prunus
ZZ099	Prunus
ZZ099	Prunus
ZZ099	Prunus
ZZ099	Prunus
ZZ099	Prunus
ZZ099	Prunus
ZZ099	Prunus
ZZ099	Prunus
ZZ104	Populus
ZZ104	Populus
ZZ104	Populus
ZZ104	Populus
ZZ104	Populus
ZZ104	Populus
ZZ104	Populus
ZZ104	Populus
ZZ104	Populus
ZZ104	Populus
ZZ104	Populus
ZZ104	Populus
ZZ104	Populus
ZZ104	Salix
ZZ104	Salix
ZZ104	Salix
ZZ104	Salix
ZZ104	Salix
ZZ105	Platanus
ZZ105	Platanus
ZZ105	Platanus
ZZ105	Platanus
ZZ105	Ginkgo
ZZ105	Ginkgo
ZZ105	Ginkgo
ZZ105	Ginkgo
ZZ105	Ginkgo
ZZ105	Ginkgo
ZZ106	Salix
ZZ106	Salix
ZZ106	Salix
ZZ106	Salix
ZZ113	Platanus
ZZ113	Platanus
ZZ113	Platanus
ZZ113	Platanus
ZZ113	Ulmus
ZZ113	Ulmus
ZZ113	Ulmus
ZZ113	Ulmus
ZZ113	Ulmus
ZZ113	Ulmus
ZZ113	Ulmus
ZZ113	Ulmus
ZZ113	Pinus
ZZ114	Cinnamomum
ZZ114	Cinnamomum
ZZ114	Cinnamomum
ZZ114	Cinnamomum
ZZ114	Cinnamomum
ZZ114	Cinnamomum
ZZ114	Cinnamomum
ZZ114	Ulmus
ZZ114	Ulmus
ZZ114	Ulmus
ZZ114	Ulmus
ZZ114	Viburnum
ZZ115	Salix
ZZ115	Salix
ZZ115	Salix
ZZ115	Salix
ZZ115	Salix
ZZ115	Salix
ZZ115	Salix
ZZ115	Salix
ZZ115	Salix
ZZ115	Salix
ZZ115	Salix
ZZ115	Platanus
ZZ115	Platanus
ZZ115	Platanus
ZZ115	Platanus
ZZ115	Platanus
ZZ115	Platanus
ZZ116	Platanus
ZZ116	Platanus
ZZ116	Platanus
ZZ116	Platanus
ZZ116	Platanus
ZZ116	Platanus
ZZ116	Platanus
ZZ116	Platanus
ZZ116	Robinia
ZZ116	Robinia
ZZ116	Robinia
ZZ116	Robinia
ZZ116	Robinia
ZZ116	Robinia
ZZ116	Robinia
ZZ116	Robinia
ZZ117	Cinnamomum
ZZ117	Quercus
ZZ117	Quercus
ZZ117	Quercus
ZZ117	Quercus
ZZ117	Quercus
ZZ117	Quercus
ZZ117	Eriobotrya
ZZ117	Eriobotrya
ZZ117	Photinia
ZZ117	Broussonetia
ZZ122	Eriobotrya
ZZ122	Lagerstroemia
ZZ122	Lagerstroemia
ZZ122	Lagerstroemia
ZZ122	Lagerstroemia
ZZ122	Lagerstroemia
ZZ122	Lagerstroemia
ZZ122	Robinia
ZZ122	Robinia
ZZ122	Robinia
ZZ122	Robinia
ZZ122	Robinia
ZZ122	Robinia
ZZ122	Robinia
ZZ122	Prunus
ZZ122	Prunus
ZZ122	Prunus
ZZ122	Prunus
ZZ122	Prunus
ZZ122	Magnolia
ZZ122	Magnolia
ZZ122	Magnolia
ZZ122	Magnolia
ZZ122	Magnolia
ZZ122	Ginkgo
ZZ122	Ginkgo
ZZ122	Ginkgo
ZZ122	Photinia
ZZ122	Photinia
ZZ122	Photinia
ZZ122	Photinia
ZZ122	Cercis
ZZ122	Cercis
ZZ123	Prunus
ZZ123	Prunus
ZZ123	Prunus
ZZ123	Prunus
ZZ123	Prunus
ZZ123	Prunus
ZZ123	Prunus
ZZ123	Prunus
ZZ123	Prunus
ZZ123	Prunus
ZZ123	Prunus
ZZ123	Prunus
ZZ123	Prunus
ZZ123	Prunus
ZZ123	Prunus
ZZ123	Prunus
ZZ123	Prunus
ZZ123	Prunus
ZZ123	Prunus
ZZ123	Prunus
ZZ123	Prunus
ZZ123	Prunus
ZZ123	Prunus
ZZ123	Prunus
ZZ123	Prunus
ZZ123	Prunus
ZZ123	Prunus
ZZ123	Lagerstroemia
ZZ123	Lagerstroemia
ZZ123	Lagerstroemia
ZZ123	Lagerstroemia
ZZ123	Lagerstroemia
ZZ123	Lagerstroemia
ZZ123	Lagerstroemia
ZZ123	Lagerstroemia
ZZ123	Lagerstroemia
ZZ123	Lagerstroemia
ZZ123	Lagerstroemia
ZZ123	Lagerstroemia
ZZ123	Lagerstroemia
ZZ123	Lagerstroemia
ZZ123	Robinia
ZZ123	Robinia
ZZ123	Robinia
ZZ123	Robinia
ZZ123	Viburnum
ZZ123	Viburnum
ZZ123	Viburnum
ZZ123	Viburnum
ZZ123	Viburnum
ZZ123	Viburnum
ZZ123	Viburnum
ZZ123	Viburnum
ZZ128	Populus
ZZ128	Populus
ZZ128	Populus
ZZ128	Populus
ZZ128	Populus
ZZ128	Populus
ZZ128	Populus
ZZ128	Populus
ZZ128	Populus
ZZ128	Populus
ZZ128	Populus
ZZ128	Populus
ZZ128	Juniperus
ZZ129	Cedrus
ZZ129	Cedrus
ZZ129	Cedrus
ZZ129	Cedrus
ZZ129	Cedrus
ZZ129	Cedrus
ZZ129	Cedrus
ZZ129	Cedrus
ZZ129	Photinia
ZZ129	Photinia
ZZ129	Photinia
ZZ129	Photinia
ZZ129	Robinia
ZZ129	Robinia
ZZ129	Robinia
ZZ129	Robinia
ZZ129	Robinia
ZZ129	Robinia
ZZ129	Robinia
ZZ129	Photinia
ZZ130	Platanus
ZZ130	Platanus
ZZ130	Platanus
ZZ130	Platanus
ZZ130	Platanus
ZZ130	Platanus
ZZ130	Platanus
ZZ130	Platanus
ZZ130	Platanus
ZZ130	Platanus
ZZ136	Salix
ZZ136	Salix
ZZ136	Salix
ZZ136	Salix
ZZ136	Salix
ZZ136	Salix
ZZ136	Salix
ZZ136	Salix
ZZ136	Salix
ZZ136	Pinus
ZZ136	Pinus
ZZ136	Pinus
ZZ136	Pinus
ZZ136	Acer
ZZ136	Betula
ZZ136	Betula
ZZ136	Betula
ZZ136	Betula
ZZ136	Paulownia
ZZ136	Paulownia
ZZ136	Paulownia
ZZ136	Paulownia
ZZ136	Paulownia
ZZ136	Ginkgo
ZZ136	Ginkgo
ZZ136	Ginkgo
ZZ136	Ginkgo
ZZ136	Ginkgo
ZZ136	Ginkgo
ZZ136	Ginkgo
ZZ136	Ginkgo
ZZ136	Viburnum
ZZ140	Platanus
ZZ140	Platanus
ZZ140	Platanus
ZZ140	Platanus
ZZ140	Platanus
ZZ140	Platanus
ZZ140	Platanus
ZZ140	Platanus
ZZ140	Platanus
ZZ140	Platanus
ZZ140	Platanus
ZZ140	Platanus
ZZ140	Photinia
ZZ140	Photinia
ZZ140	Photinia
ZZ140	Photinia
ZZ140	Photinia
ZZ140	Photinia
ZZ140	Photinia
ZZ140	Photinia
ZZ140	Prunus
ZZ140	Prunus
ZZ140	Prunus
ZZ140	Prunus
ZZ140	Prunus
ZZ140	Prunus
ZZ140	Prunus
ZZ140	Prunus
ZZ140	Prunus
ZZ140	Punica
ZZ140	Punica
ZZ140	Punica
ZZ140	Viburnum
ZZ140	Viburnum
ZZ140	Cercis
ZZ140	Cercis
ZZ166	Yulania
ZZ166	Fraxinus
ZZ166	Fraxinus
ZZ166	Fraxinus
ZZ166	Fraxinus
ZZ166	Fraxinus
ZZ166	Fraxinus
ZZ166	Photinia
ZZ166	Photinia
ZZ166	Photinia
ZZ166	Photinia
ZZ166	Photinia
ZZ166	Prunus
ZZ166	Prunus
ZZ166	Prunus
ZZ166	Prunus
ZZ166	Prunus
ZZ166	Prunus
ZZ166	Prunus
ZZ166	Prunus
ZZ166	Prunus
ZZ166	Prunus
ZZ166	Prunus
ZZ166	Prunus
ZZ166	Prunus
ZZ166	Prunus
ZZ166	Prunus
ZZ166	Prunus
ZZ166	Prunus
ZZ166	Prunus
ZZ166	Prunus
ZZ166	Paulownia
ZZ166	Paulownia
ZZ166	Pinus
ZZ190	Prunus
ZZ190	Prunus
ZZ190	Prunus
ZZ190	Prunus
ZZ190	Prunus
ZZ190	Prunus
ZZ190	Prunus
ZZ190	Prunus
ZZ190	Prunus
ZZ190	Prunus
ZZ190	Prunus
ZZ190	Prunus
ZZ190	Prunus
ZZ190	Prunus
ZZ190	Prunus
ZZ190	Prunus
ZZ190	Prunus
ZZ190	Prunus
ZZ190	Prunus
ZZ190	Prunus
ZZ190	Prunus
ZZ190	Prunus
ZZ190	Prunus
ZZ190	Prunus
ZZ190	Prunus
ZZ190	Acer
ZZ190	Acer
ZZ190	Acer
ZZ190	Acer
ZZ190	Osmanthus
ZZ190	Osmanthus
ZZ190	Osmanthus
ZZ190	Osmanthus
ZZ190	Osmanthus
ZZ190	Osmanthus
ZZ190	Osmanthus
ZZ190	Osmanthus
ZZ190	Osmanthus
ZZ190	Osmanthus
ZZ190	Osmanthus
ZZ190	Osmanthus
ZZ190	Osmanthus
ZZ190	Osmanthus
ZZ190	Osmanthus
ZZ190	Osmanthus
ZZ190	Osmanthus
ZZ190	Osmanthus
ZZ190	Osmanthus
ZZ190	Osmanthus
ZZ190	Osmanthus
ZZ190	Osmanthus
ZZ190	Osmanthus
ZZ190	Osmanthus
ZZ190	Osmanthus
ZZ190	Osmanthus
ZZ190	Osmanthus
ZZ190	Osmanthus
ZZ194	Ginkgo
ZZ194	Ginkgo
ZZ194	Ginkgo
ZZ194	Ginkgo
ZZ194	Ginkgo
ZZ194	Ginkgo
ZZ194	Volkameria
ZZ194	Ulmus
ZZ194	Ulmus
ZZ194	Ulmus
ZZ194	Ulmus
ZZ194	Yulania
ZZ194	Osmanthus
ZZ194	Magnolia
ZZ194	Magnolia
ZZ194	Magnolia
ZZ194	Magnolia
ZZ194	Magnolia
ZZ194	Magnolia
ZZ194	Acer
ZZ194	Pterocarya
ZZ194	Pterocarya
ZZ194	Pterocarya
ZZ200	Fraxinus
ZZ200	Acer
ZZ200	Acer
ZZ200	Acer
ZZ200	Acer
ZZ200	Acer
ZZ200	Acer
ZZ200	Acer
ZZ200	Acer
ZZ200	Acer
ZZ200	Acer
ZZ200	Acer
ZZ200	Acer
ZZ200	Yulania
ZZ200	Albizia
ZZ200	Koelreuteria
ZZ200	Koelreuteria
ZZ200	Koelreuteria
ZZ200	Koelreuteria
ZZ200	Koelreuteria
ZZ200	Salix
ZZ200	Salix
ZZ200	Salix
ZZ200	Salix
ZZ200	Robinia
ZZ200	Robinia
ZZ200	Robinia
ZZ200	Acer
ZZ200	Juniperus
ZZ207	Magnolia
ZZ207	Magnolia
ZZ207	Magnolia
ZZ207	Magnolia
ZZ207	Magnolia
ZZ207	Magnolia
ZZ207	Magnolia
ZZ207	Magnolia
ZZ207	Magnolia
ZZ207	Magnolia
ZZ207	Magnolia
ZZ207	Magnolia
ZZ207	Magnolia
ZZ207	Magnolia
ZZ207	Magnolia
ZZ207	Magnolia
ZZ207	Magnolia
ZZ207	Magnolia
ZZ207	Magnolia
ZZ207	Magnolia
ZZ207	Magnolia
ZZ207	Magnolia
ZZ207	Magnolia
ZZ207	Magnolia
ZZ207	Magnolia
ZZ207	Magnolia
ZZ207	Magnolia
ZZ207	Sorbus
ZZ207	Sorbus
ZZ207	Sorbus
ZZ207	Sorbus
ZZ207	Sorbus
ZZ207	Sorbus
ZZ207	Sorbus
ZZ207	Trachycarpus
ZZ215	Ginkgo
ZZ215	Ginkgo
ZZ215	Ginkgo
ZZ215	Ginkgo
ZZ215	Ginkgo
ZZ215	Ginkgo
ZZ215	Ginkgo
ZZ215	Ginkgo
ZZ215	Ginkgo
ZZ215	Ginkgo
ZZ215	Ginkgo
ZZ215	Ginkgo
ZZ215	Ginkgo
ZZ215	Ginkgo
ZZ215	Ginkgo
ZZ215	Ginkgo
ZZ215	Ginkgo
ZZ215	Ginkgo
ZZ215	Ginkgo
ZZ215	Ginkgo
ZZ215	Ginkgo
ZZ215	Ginkgo
ZZ215	Ginkgo
ZZ215	Ginkgo
ZZ215	Prunus
ZZ215	Prunus
ZZ215	Prunus
ZZ215	Prunus
ZZ215	Prunus
ZZ215	Prunus
ZZ215	Prunus
ZZ215	Prunus
ZZ215	Prunus
ZZ215	Prunus
ZZ215	Juniperus
ZZ216	Fraxinus
ZZ216	Fraxinus
ZZ216	Fraxinus
ZZ216	Fraxinus
ZZ216	Fraxinus
ZZ216	Fraxinus
ZZ216	Fraxinus
ZZ216	Fraxinus
ZZ216	Fraxinus
ZZ216	Fraxinus
ZZ216	Fraxinus
ZZ216	Fraxinus
ZZ216	Fraxinus
ZZ216	Fraxinus
ZZ216	Platanus
ZZ216	Platanus
ZZ216	Platanus
ZZ216	Platanus
ZZ216	Platanus
ZZ216	Platanus
ZZ216	Platanus
ZZ216	Platanus
ZZ216	Platanus
ZZ216	Loropetalum
ZZ217	Pinus
ZZ217	Pinus
ZZ217	Pinus
ZZ217	Pinus
ZZ217	Robinia
ZZ217	Robinia
ZZ217	Robinia
ZZ217	Robinia
ZZ217	Robinia
ZZ217	Robinia
ZZ217	Robinia
ZZ217	Robinia
ZZ217	Robinia
ZZ217	Robinia
ZZ217	Robinia
ZZ217	Robinia
ZZ217	Robinia
ZZ217	Robinia
ZZ217	Robinia
ZZ217	Robinia
ZZ217	Robinia
ZZ217	Robinia
ZZ217	Robinia
ZZ217	Robinia
ZZ217	Platanus
ZZ217	Platanus
ZZ217	Platanus
ZZ217	Platanus
ZZ217	Platanus
ZZ217	Platanus
ZZ217	Platanus
ZZ217	Platanus
ZZ217	Platanus
ZZ217	Photinia
ZZ218	Fraxinus
ZZ218	Fraxinus
ZZ218	Fraxinus
ZZ218	Fraxinus
ZZ218	Fraxinus
ZZ218	Fraxinus
ZZ218	Platanus
ZZ218	Platanus
ZZ218	Platanus
ZZ218	Platanus
ZZ218	Platanus
ZZ218	Ginkgo
ZZ218	Ginkgo
ZZ218	Ginkgo
ZZ218	Ginkgo
ZZ218	Prunus
ZZ218	Prunus
ZZ218	Prunus
ZZ218	Prunus
ZZ218	Prunus
ZZ218	Prunus
ZZ218	Photinia
ZZ230	Photinia
ZZ230	Photinia
ZZ230	Photinia
ZZ230	Photinia
ZZ230	Photinia
ZZ230	Photinia
ZZ230	Photinia
ZZ230	Photinia
ZZ230	Photinia
ZZ230	Photinia
ZZ230	Photinia
ZZ230	Photinia
ZZ230	Photinia
ZZ230	Prunus
ZZ230	Prunus
ZZ230	Prunus
ZZ230	Prunus
ZZ230	Koelreuteria
ZZ230	Koelreuteria
ZZ230	Koelreuteria
ZZ230	Punica
ZZ230	Punica
ZZ230	Cercis
ZZ230	Cercis
ZZ235	Platanus
ZZ235	Platanus
ZZ235	Platanus
ZZ235	Platanus
ZZ235	Platanus
ZZ235	Platanus
ZZ235	Platanus
ZZ235	Platanus
ZZ235	Platanus
ZZ235	Platanus
ZZ235	Platanus
ZZ235	Platanus
ZZ235	Platanus
ZZ235	Platanus
ZZ235	Platanus
ZZ235	Platanus
ZZ235	Platanus
ZZ235	Platanus
ZZ235	Platanus
ZZ235	Platanus
ZZ235	Platanus
ZZ235	Platanus
ZZ235	Platanus
ZZ235	Platanus
ZZ235	Pinus
ZZ235	Pinus
ZZ235	Pinus
ZZ235	Pinus
ZZ235	Pinus
ZZ235	Pinus
ZZ235	Pinus
ZZ235	Pinus
ZZ235	Pinus
ZZ235	Pinus
ZZ235	Pinus
ZZ235	Pinus
ZZ235	Pinus
ZZ235	Pinus
ZZ236	Platanus
ZZ236	Platanus
ZZ236	Platanus
ZZ236	Platanus
ZZ236	Platanus
ZZ236	Platanus
ZZ236	Platanus
ZZ236	Platanus
ZZ236	Platanus
ZZ236	Platanus
ZZ236	Platanus
ZZ236	Platanus
ZZ236	Platanus
ZZ236	Platanus
ZZ236	Platanus
ZZ236	Photinia
ZZ236	Photinia
ZZ236	Photinia
ZZ236	Photinia
ZZ236	Photinia
ZZ236	Photinia
ZZ236	Photinia
ZZ236	Photinia
ZZ236	Photinia
ZZ236	Photinia
ZZ236	Photinia
ZZ236	Photinia
ZZ236	Photinia
ZZ236	Photinia
ZZ236	Photinia
ZZ236	Photinia
ZZ236	Photinia
ZZ236	Photinia
ZZ236	Photinia
ZZ236	Photinia
ZZ236	Photinia
ZZ236	Salix
ZZ239	Osmanthus
ZZ239	Osmanthus
ZZ239	Osmanthus
ZZ239	Osmanthus
ZZ239	Osmanthus
ZZ239	Osmanthus
ZZ239	Osmanthus
ZZ239	Osmanthus
ZZ239	Osmanthus
ZZ239	Osmanthus
ZZ239	Osmanthus
ZZ239	Osmanthus
ZZ239	Osmanthus
ZZ239	Osmanthus
ZZ239	Osmanthus
ZZ239	Osmanthus
ZZ239	Osmanthus
ZZ239	Osmanthus
ZZ239	Osmanthus
ZZ239	Osmanthus
ZZ239	Osmanthus
ZZ239	Osmanthus
ZZ239	Osmanthus
ZZ239	Osmanthus
ZZ239	Osmanthus
ZZ239	Osmanthus
ZZ239	Osmanthus
ZZ239	Osmanthus
ZZ239	Osmanthus
ZZ239	Osmanthus
ZZ239	Osmanthus
ZZ239	Osmanthus
ZZ239	Osmanthus
ZZ239	Osmanthus
ZZ239	Osmanthus
ZZ239	Osmanthus
ZZ239	Osmanthus
ZZ239	Osmanthus
ZZ239	Osmanthus
ZZ239	Osmanthus
ZZ239	Osmanthus
ZZ239	Osmanthus
ZZ239	Osmanthus
ZZ239	Osmanthus
ZZ239	Osmanthus
ZZ239	Osmanthus
ZZ239	Osmanthus
ZZ239	Osmanthus
ZZ239	Osmanthus
ZZ239	Osmanthus
ZZ239	Osmanthus
ZZ239	Osmanthus
ZZ239	Osmanthus
ZZ239	Osmanthus
ZZ239	Osmanthus
ZZ239	Osmanthus
ZZ239	Osmanthus
ZZ239	Osmanthus
ZZ239	Osmanthus
ZZ239	Osmanthus
ZZ239	Osmanthus
ZZ239	Osmanthus
ZZ239	Osmanthus
ZZ239	Osmanthus
ZZ239	Osmanthus
ZZ239	Ginkgo
ZZ239	Ginkgo
ZZ239	Ginkgo
ZZ239	Ginkgo
ZZ239	Ginkgo
ZZ239	Prunus
ZZ248	Salix
ZZ248	Salix
ZZ248	Salix
ZZ248	Salix
ZZ248	Fraxinus
ZZ248	Fraxinus
ZZ248	Fraxinus
ZZ248	Fraxinus
ZZ248	Fraxinus
ZZ248	Fraxinus
ZZ248	Fraxinus
ZZ248	Fraxinus
ZZ248	Fraxinus
ZZ248	Fraxinus
ZZ248	Fraxinus
ZZ248	Fraxinus
ZZ248	Fraxinus
ZZ248	Fraxinus
ZZ248	Fraxinus
ZZ249	Platanus
ZZ249	Platanus
ZZ249	Platanus
ZZ249	Platanus
ZZ249	Platanus
ZZ249	Platanus
ZZ249	Platanus
ZZ249	Ginkgo
ZZ249	Ginkgo
ZZ249	Ginkgo
ZZ249	Ginkgo
ZZ249	Cercis
ZZ249	Cercis
ZZ249	Cercis
ZZ249	Cercis
ZZ249	Cercis
ZZ249	Cercis
ZZ249	Photinia
ZZ249	Acer
ZZ328	Ligustrum
ZZ328	Ligustrum
ZZ328	Ligustrum
ZZ328	Ligustrum
ZZ328	Ligustrum
ZZ328	Ligustrum
ZZ328	Ligustrum
ZZ328	Ligustrum
ZZ328	Ligustrum
ZZ328	Ligustrum
ZZ328	Ligustrum
ZZ328	Ligustrum
ZZ328	Ligustrum
ZZ328	Platanus
ZZ328	Platanus
ZZ328	Magnolia
ZZ328	Magnolia
ZZ328	Magnolia
ZZ329	Pterocarya
ZZ329	Prunus
ZZ329	Prunus
ZZ329	Prunus
ZZ329	Prunus
ZZ329	Prunus
ZZ329	Prunus
ZZ329	Prunus
ZZ329	Prunus
ZZ329	Prunus
ZZ329	Prunus
ZZ329	Prunus
ZZ329	Prunus
ZZ329	Prunus
ZZ329	Prunus
ZZ329	Prunus
ZZ329	Prunus
ZZ329	Prunus
ZZ329	Prunus
ZZ329	Prunus
ZZ329	Prunus
ZZ329	Prunus
ZZ329	Prunus
ZZ329	Prunus
ZZ329	Prunus
ZZ329	Prunus
ZZ329	Prunus
ZZ329	Prunus
ZZ329	Prunus
ZZ329	Prunus
ZZ329	Prunus
ZZ329	Prunus
ZZ329	Prunus
ZZ329	Prunus
ZZ329	Prunus
ZZ329	Prunus
ZZ329	Prunus
ZZ329	Prunus
ZZ329	Prunus
ZZ329	Prunus
ZZ329	Prunus
ZZ329	Prunus
ZZ329	Prunus
ZZ329	Loropetalum
ZZ330	Magnolia
ZZ330	Magnolia
ZZ330	Ligustrum
ZZ330	Ligustrum
ZZ330	Ligustrum
ZZ330	Ligustrum
ZZ330	Ligustrum
ZZ330	Ligustrum
ZZ330	Ligustrum
ZZ330	Ligustrum
ZZ330	Prunus
ZZ330	Prunus
ZZ330	Prunus
ZZ330	Koelreuteria
ZZ330	Koelreuteria
ZZ330	Koelreuteria
ZZ330	Koelreuteria
ZZ330	Prunus
ZZ330	Punica
ZZ330	Photinia
