# Supplementary material for: Spatial patterns and driving factors of plant diversity along the urban–rural gradient in the context of urbanization in Zhengzhou, China
Source: PeerJ. 2024 Oct 11;12:e18261. doi: 10.7717/peerj.18261 (PMC11472805; doi:10.7717/peerj.18261)
Supplement: Supplemental Information 1 [file peerj-12-18261-s001.zip › Raw data for Wayne diagrams/Genus/Trees of the southern sample zone -Genus.csv]

Sample	Genus
ZZ025	Ulmus
ZZ025	Ulmus
ZZ025	Ulmus
ZZ025	Ulmus
ZZ025	Ulmus
ZZ025	Ulmus
ZZ025	Ulmus
ZZ025	Ginkgo
ZZ026	Prunus
ZZ026	Prunus
ZZ026	Prunus
ZZ026	Prunus
ZZ026	Magnolia
ZZ026	Magnolia
ZZ026	Magnolia
ZZ026	Pterocarya
ZZ026	Yulania
ZZ026	Yulania
ZZ026	Robinia
ZZ026	Cedrus
ZZ026	Cedrus
ZZ026	Photinia
ZZ026	Punica
ZZ026	Lagerstroemia
ZZ026	Loropetalum
ZZ026	Cercis
ZZ031	Cedrus
ZZ031	Cedrus
ZZ031	Platanus
ZZ031	Platanus
ZZ031	Platanus
ZZ031	Platanus
ZZ031	Prunus
ZZ031	Prunus
ZZ031	Prunus
ZZ031	Prunus
ZZ031	Osmanthus
ZZ031	Loropetalum
ZZ031	Punica
ZZ031	Photinia
ZZ031	Loropetalum
ZZ032	Robinia
ZZ032	Robinia
ZZ032	Robinia
ZZ032	Robinia
ZZ032	Robinia
ZZ032	Robinia
ZZ032	Robinia
ZZ032	Robinia
ZZ032	Robinia
ZZ032	Robinia
ZZ032	Robinia
ZZ032	Robinia
ZZ032	Ligustrum
ZZ032	Salix
ZZ032	Punica
ZZ033	Osmanthus
ZZ033	Osmanthus
ZZ033	Robinia
ZZ033	Robinia
ZZ033	Robinia
ZZ033	Pinus
ZZ033	Pinus
ZZ033	Pinus
ZZ033	Pinus
ZZ033	Pinus
ZZ033	Pinus
ZZ033	Pinus
ZZ033	Pinus
ZZ033	Pinus
ZZ033	Firmiana
ZZ033	Syringa
ZZ034	Malus
ZZ034	Malus
ZZ034	Malus
ZZ034	Ginkgo
ZZ034	Ginkgo
ZZ034	Ginkgo
ZZ034	Ginkgo
ZZ034	Ginkgo
ZZ034	Ginkgo
ZZ034	Ginkgo
ZZ034	Ginkgo
ZZ034	Ginkgo
ZZ034	Ginkgo
ZZ034	Ginkgo
ZZ034	Ginkgo
ZZ034	Ginkgo
ZZ034	Ginkgo
ZZ034	Acer
ZZ034	Acer
ZZ034	Acer
ZZ034	Acer
ZZ037	Styphnolobium
ZZ037	Styphnolobium
ZZ037	Styphnolobium
ZZ037	Styphnolobium
ZZ037	Styphnolobium
ZZ037	Styphnolobium
ZZ037	Styphnolobium
ZZ037	Styphnolobium
ZZ037	Styphnolobium
ZZ037	Styphnolobium
ZZ037	Styphnolobium
ZZ037	Styphnolobium
ZZ038	Cotinus
ZZ038	Viburnum
ZZ039	Cotinus
ZZ039	Cotinus
ZZ039	Cotinus
ZZ039	Cotinus
ZZ039	Cotinus
ZZ039	Cotinus
ZZ039	Cotinus
ZZ039	Cotinus
ZZ039	Prunus
ZZ039	Osmanthus
ZZ039	Osmanthus
ZZ039	Osmanthus
ZZ039	Osmanthus
ZZ039	Osmanthus
ZZ040	Salix
ZZ040	Salix
ZZ040	Salix
ZZ040	Salix
ZZ040	Salix
ZZ040	Salix
ZZ040	Cedrus
ZZ040	Magnolia
ZZ040	Magnolia
ZZ040	Magnolia
ZZ040	Magnolia
ZZ040	Magnolia
ZZ040	Magnolia
ZZ040	Prunus
ZZ040	Prunus
ZZ042	Magnolia
ZZ043	Magnolia
ZZ043	Magnolia
ZZ043	Magnolia
ZZ043	Magnolia
ZZ043	Magnolia
ZZ043	Magnolia
ZZ043	Magnolia
ZZ043	Magnolia
ZZ043	Magnolia
ZZ043	Magnolia
ZZ043	Magnolia
ZZ043	Magnolia
ZZ043	Magnolia
ZZ043	Magnolia
ZZ043	Magnolia
ZZ043	Magnolia
ZZ043	Magnolia
ZZ043	Magnolia
ZZ043	Magnolia
ZZ043	Magnolia
ZZ043	Magnolia
ZZ043	Juniperus
ZZ043	Prunus
ZZ044	Platanus
ZZ044	Platanus
ZZ044	Platanus
ZZ044	Platanus
ZZ044	Platanus
ZZ044	Platanus
ZZ044	Platanus
ZZ044	Platanus
ZZ044	Platanus
ZZ044	Platanus
ZZ044	Platanus
ZZ044	Loropetalum
ZZ044	Osmanthus
ZZ045	Platanus
ZZ045	Photinia
ZZ045	Photinia
ZZ046	Pterocarya
ZZ046	Magnolia
ZZ046	Koelreuteria
ZZ046	Koelreuteria
ZZ046	Koelreuteria
ZZ046	Koelreuteria
ZZ046	Koelreuteria
ZZ047	Koelreuteria
ZZ049	Acer
ZZ049	Acer
ZZ049	Acer
ZZ049	Acer
ZZ049	Prunus
ZZ049	Prunus
ZZ049	Prunus
ZZ049	Prunus
ZZ049	Prunus
ZZ049	Prunus
ZZ049	Prunus
ZZ049	Prunus
ZZ049	Robinia
ZZ049	Robinia
ZZ049	Robinia
ZZ049	Robinia
ZZ049	Robinia
ZZ049	Robinia
ZZ049	Magnolia
ZZ050	Platanus
ZZ050	Platanus
ZZ050	Platanus
ZZ050	Platanus
ZZ050	Prunus
ZZ050	Cedrus
ZZ050	Cedrus
ZZ051	Acer
ZZ051	Acer
ZZ051	Acer
ZZ051	Acer
ZZ051	Acer
ZZ051	Acer
ZZ051	Acer
ZZ051	Acer
ZZ051	Acer
ZZ051	Acer
ZZ051	Acer
ZZ051	Cedrus
ZZ051	Cedrus
ZZ051	Cedrus
ZZ051	Cedrus
ZZ051	Ginkgo
ZZ051	Ginkgo
ZZ051	Ginkgo
ZZ052	Prunus
ZZ052	Prunus
ZZ052	Prunus
ZZ052	Prunus
ZZ052	Prunus
ZZ052	Prunus
ZZ052	Prunus
ZZ052	Prunus
ZZ052	Prunus
ZZ052	Prunus
ZZ052	Prunus
ZZ052	Prunus
ZZ052	Prunus
ZZ052	Prunus
ZZ052	Prunus
ZZ054	Platanus
ZZ054	Platanus
ZZ054	Populus
ZZ054	Broussonetia
ZZ055	Acer
ZZ055	Acer
ZZ055	Acer
ZZ055	Acer
ZZ055	Koelreuteria
ZZ055	Koelreuteria
ZZ055	Koelreuteria
ZZ055	Koelreuteria
ZZ055	Koelreuteria
ZZ055	Koelreuteria
ZZ055	Koelreuteria
ZZ055	Koelreuteria
ZZ055	Koelreuteria
ZZ055	Koelreuteria
ZZ055	Koelreuteria
ZZ055	Koelreuteria
ZZ055	Koelreuteria
ZZ055	Koelreuteria
ZZ055	Koelreuteria
ZZ055	Koelreuteria
ZZ055	Koelreuteria
ZZ055	Acer
ZZ055	Hibiscus
ZZ055	Photinia
ZZ056	Robinia
ZZ056	Robinia
ZZ056	Robinia
ZZ056	Robinia
ZZ056	Robinia
ZZ056	Robinia
ZZ056	Robinia
ZZ056	Robinia
ZZ057	Platanus
ZZ057	Platanus
ZZ057	Platanus
ZZ057	Platanus
ZZ057	Platanus
ZZ057	Platanus
ZZ057	Platanus
ZZ057	Platanus
ZZ057	Platanus
ZZ057	Platanus
ZZ057	Platanus
ZZ057	Platanus
ZZ057	Koelreuteria
ZZ057	Koelreuteria
ZZ057	Koelreuteria
ZZ057	Koelreuteria
ZZ060	Platanus
ZZ060	Platanus
ZZ060	Platanus
ZZ060	Platanus
ZZ060	Platanus
ZZ060	Robinia
ZZ060	Eriobotrya
ZZ061	Platanus
ZZ061	Platanus
ZZ061	Platanus
ZZ061	Platanus
ZZ061	Platanus
ZZ061	Platanus
ZZ061	Platanus
ZZ061	Platanus
ZZ061	Koelreuteria
ZZ061	Koelreuteria
ZZ061	Koelreuteria
ZZ061	Koelreuteria
ZZ061	Koelreuteria
ZZ061	Koelreuteria
ZZ062	Magnolia
ZZ062	Magnolia
ZZ062	Magnolia
ZZ062	Magnolia
ZZ062	Magnolia
ZZ062	Magnolia
ZZ062	Magnolia
ZZ062	Koelreuteria
ZZ062	Koelreuteria
ZZ062	Koelreuteria
ZZ062	Koelreuteria
ZZ062	Koelreuteria
ZZ062	Koelreuteria
ZZ062	Robinia
ZZ062	Robinia
ZZ062	Robinia
ZZ062	Robinia
ZZ062	Robinia
ZZ062	Robinia
ZZ062	Punica
ZZ063	Platanus
ZZ063	Platanus
ZZ063	Platanus
ZZ063	Platanus
ZZ063	Platanus
ZZ063	Platanus
ZZ063	Platanus
ZZ063	Koelreuteria
ZZ063	Punica
ZZ064	Platanus
ZZ064	Platanus
ZZ064	Platanus
ZZ064	Platanus
ZZ064	Platanus
ZZ064	Platanus
ZZ064	Platanus
ZZ064	Osmanthus
ZZ064	Osmanthus
ZZ064	Osmanthus
ZZ148	Photinia
ZZ148	Photinia
ZZ148	Photinia
ZZ148	Photinia
ZZ148	Photinia
ZZ148	Photinia
ZZ148	Photinia
ZZ148	Prunus
ZZ237	Fraxinus
ZZ237	Fraxinus
ZZ237	Fraxinus
ZZ237	Fraxinus
ZZ237	Fraxinus
ZZ237	Fraxinus
ZZ237	Fraxinus
ZZ237	Fraxinus
ZZ237	Fraxinus
ZZ237	Prunus
ZZ237	Prunus
ZZ237	Prunus
ZZ237	Prunus
ZZ237	Prunus
ZZ237	Populus
ZZ237	Populus
ZZ237	Populus
ZZ237	Populus
ZZ237	Populus
ZZ237	Populus
ZZ323	Fraxinus
ZZ323	Fraxinus
ZZ323	Fraxinus
ZZ323	Fraxinus
ZZ323	Fraxinus
ZZ323	Fraxinus
ZZ323	Fraxinus
ZZ323	Fraxinus
ZZ323	Fraxinus
ZZ323	Fraxinus
ZZ323	Fraxinus
ZZ323	Fraxinus
ZZ323	Fraxinus
ZZ323	Fraxinus
ZZ323	Fraxinus
ZZ323	Fraxinus
ZZ323	Fraxinus
ZZ323	Fraxinus
ZZ323	Fraxinus
ZZ323	Fraxinus
ZZ323	Fraxinus
ZZ323	Fraxinus
ZZ323	Fraxinus
ZZ323	Fraxinus
ZZ323	Fraxinus
ZZ323	Fraxinus
ZZ323	Fraxinus
ZZ323	Fraxinus
ZZ323	Fraxinus
ZZ323	Fraxinus
ZZ323	Prunus
ZZ323	Prunus
ZZ323	Prunus
ZZ323	Prunus
ZZ323	Prunus
ZZ323	Prunus
ZZ323	Prunus
ZZ323	Prunus
ZZ323	Prunus
ZZ323	Prunus
ZZ323	Prunus
ZZ323	Prunus
ZZ323	Prunus
ZZ323	Prunus
ZZ323	Prunus
ZZ323	Prunus
ZZ323	Ulmus
ZZ323	Ulmus
ZZ323	Ulmus
ZZ323	Ulmus
ZZ323	Ulmus
ZZ324	Ulmus
ZZ324	Koelreuteria
ZZ324	Koelreuteria
ZZ324	Koelreuteria
ZZ324	Koelreuteria
ZZ324	Koelreuteria
ZZ324	Koelreuteria
ZZ324	Koelreuteria
ZZ324	Koelreuteria
ZZ324	Koelreuteria
ZZ324	Koelreuteria
ZZ324	Koelreuteria
ZZ324	Koelreuteria
ZZ324	Cedrus
ZZ324	Cedrus
ZZ324	Cedrus
ZZ324	Cedrus
ZZ324	Cedrus
ZZ324	Cedrus
ZZ324	Ligustrum
ZZ324	Ligustrum
ZZ324	Ligustrum
ZZ324	Ligustrum
ZZ324	Ligustrum
ZZ324	Ligustrum
ZZ324	Ligustrum
ZZ324	Ligustrum
ZZ324	Ligustrum
ZZ324	Ligustrum
ZZ324	Ligustrum
ZZ324	Prunus
ZZ324	Prunus
ZZ324	Prunus
ZZ324	Prunus
ZZ324	Prunus
ZZ324	Prunus
ZZ324	Prunus
ZZ324	Prunus
ZZ324	Prunus
ZZ324	Prunus
ZZ324	Broussonetia
ZZ324	Broussonetia
ZZ333	Cedrus
ZZ333	Cedrus
ZZ333	Cedrus
ZZ333	Cedrus
ZZ333	Cedrus
ZZ333	Cedrus
ZZ333	Cedrus
ZZ333	Cedrus
ZZ333	Magnolia
ZZ333	Magnolia
ZZ333	Magnolia
ZZ333	Magnolia
ZZ333	Magnolia
ZZ333	Magnolia
ZZ333	Magnolia
ZZ333	Magnolia
ZZ333	Magnolia
ZZ333	Prunus
ZZ333	Prunus
ZZ333	Prunus
ZZ334	Prunus
ZZ334	Prunus
ZZ334	Prunus
ZZ334	Pseudocydonia
ZZ334	Zelkova
ZZ334	Zelkova
ZZ334	Ligustrum
ZZ334	Punica
ZZ334	Hibiscus
ZZ334	Malus
ZZ335	Aesculus
ZZ335	Aesculus
ZZ335	Aesculus
ZZ335	Pseudocydonia
ZZ335	Pseudocydonia
ZZ335	Ligustrum
ZZ335	Ligustrum
ZZ335	Ligustrum
ZZ335	Ligustrum
ZZ335	Ligustrum
ZZ335	Ligustrum
ZZ335	Ligustrum
ZZ335	Ligustrum
ZZ335	Ligustrum
ZZ335	Ligustrum
ZZ335	Lagerstroemia
ZZ335	Toona
ZZ335	Toona
ZZ335	Ginkgo
ZZ335	Ginkgo
ZZ335	Ginkgo
ZZ335	Ginkgo
ZZ335	Cedrus
ZZ335	Cedrus
ZZ335	Viburnum
ZZ336	Styphnolobium
ZZ336	Styphnolobium
ZZ336	Styphnolobium
ZZ336	Prunus
ZZ336	Prunus
ZZ336	Prunus
ZZ336	Prunus
ZZ336	Prunus
ZZ336	Prunus
ZZ336	Prunus
ZZ336	Platanus
ZZ336	Platanus
ZZ336	Platanus
ZZ336	Platanus
ZZ336	Ligustrum
ZZ336	Ligustrum
ZZ336	Ligustrum
ZZ336	Ligustrum
ZZ336	Prunus
ZZ336	Prunus
ZZ336	Photinia
ZZ336	Photinia
ZZ336	Photinia
ZZ336	Photinia
ZZ336	Photinia
ZZ336	Osmanthus
ZZ336	Lagerstroemia
ZZ336	Prunus
ZZ337	Platanus
ZZ337	Platanus
ZZ337	Platanus
ZZ337	Platanus
ZZ337	Platanus
ZZ337	Platanus
ZZ337	Platanus
ZZ337	Melia
ZZ337	Melia
ZZ337	Melia
ZZ337	Melia
ZZ337	Melia
ZZ337	Melia
ZZ337	Melia
ZZ337	Melia
ZZ337	Melia
ZZ337	Melia
ZZ337	Melia
ZZ337	Melia
ZZ337	Melia
ZZ337	Ginkgo
ZZ337	Ginkgo
ZZ337	Ginkgo
ZZ337	Ginkgo
ZZ337	Ginkgo
ZZ337	Ginkgo
ZZ337	Ginkgo
ZZ337	Ginkgo
ZZ337	Ginkgo
ZZ337	Ginkgo
ZZ337	Ginkgo
ZZ337	Ginkgo
ZZ337	Ginkgo
ZZ337	Ginkgo
ZZ337	Ginkgo
ZZ337	Ginkgo
ZZ337	Acer
ZZ337	Acer
ZZ337	Acer
ZZ337	Acer
ZZ337	Acer
ZZ337	Acer
ZZ337	Acer
ZZ337	Acer
ZZ337	Acer
ZZ337	Salix
