# Supplementary material for: Spatial patterns and driving factors of plant diversity along the urban–rural gradient in the context of urbanization in Zhengzhou, China
Source: PeerJ. 2024 Oct 11;12:e18261. doi: 10.7717/peerj.18261 (PMC11472805; doi:10.7717/peerj.18261)
Supplement: Supplemental Information 1 [file peerj-12-18261-s001.zip › Raw data for Wayne diagrams/Genus/Trees of the western sample zone - Genus.csv]

Sample	Genus
ZZ005	Prunus
ZZ005	Prunus
ZZ005	Prunus
ZZ005	Prunus
ZZ005	Bombax
ZZ005	Bombax
ZZ005	Bombax
ZZ005	Bombax
ZZ005	Bombax
ZZ005	Magnolia
ZZ005	Malus
ZZ005	Malus
ZZ005	Malus
ZZ005	Malus
ZZ005	Malus
ZZ005	Malus
ZZ005	Malus
ZZ005	Malus
ZZ005	Malus
ZZ005	Malus
ZZ005	Malus
ZZ005	Malus
ZZ005	Malus
ZZ005	Malus
ZZ005	Fraxinus
ZZ005	Fraxinus
ZZ005	Fraxinus
ZZ005	Osmanthus
ZZ006	Koelreuteria
ZZ006	Koelreuteria
ZZ006	Koelreuteria
ZZ006	Koelreuteria
ZZ006	Koelreuteria
ZZ006	Koelreuteria
ZZ006	Koelreuteria
ZZ006	Koelreuteria
ZZ006	Koelreuteria
ZZ006	Koelreuteria
ZZ006	Koelreuteria
ZZ006	Koelreuteria
ZZ006	Koelreuteria
ZZ006	Koelreuteria
ZZ006	Koelreuteria
ZZ006	Juniperus
ZZ011	Robinia
ZZ011	Robinia
ZZ011	Robinia
ZZ011	Robinia
ZZ011	Robinia
ZZ011	Robinia
ZZ011	Robinia
ZZ011	Robinia
ZZ011	Robinia
ZZ011	Toona
ZZ012	Osmanthus
ZZ012	Pinus
ZZ012	Pinus
ZZ012	Pinus
ZZ012	Pinus
ZZ012	Pinus
ZZ012	Cedrus
ZZ012	Cedrus
ZZ012	Pterocarya
ZZ012	Ehretia
ZZ012	Loropetalum
ZZ017	Magnolia
ZZ017	Magnolia
ZZ017	Magnolia
ZZ017	Magnolia
ZZ017	Magnolia
ZZ017	Magnolia
ZZ017	Magnolia
ZZ017	Magnolia
ZZ017	Magnolia
ZZ017	Magnolia
ZZ017	Magnolia
ZZ017	Magnolia
ZZ017	Magnolia
ZZ017	Yulania
ZZ017	Trachycarpus
ZZ017	Trachycarpus
ZZ017	Trachycarpus
ZZ017	Trachycarpus
ZZ017	Ginkgo
ZZ017	Ginkgo
ZZ017	Loropetalum
ZZ017	Juniperus
ZZ018	Ginkgo
ZZ020	Ficus
ZZ020	Ficus
ZZ020	Ficus
ZZ020	Ficus
ZZ020	Ficus
ZZ020	Ficus
ZZ020	Ficus
ZZ020	Osmanthus
ZZ030	Trachycarpus
ZZ030	Trachycarpus
ZZ030	Trachycarpus
ZZ030	Trachycarpus
ZZ030	Trachycarpus
ZZ030	Trachycarpus
ZZ030	Trachycarpus
ZZ030	Trachycarpus
ZZ030	Photinia
ZZ030	Osmanthus
ZZ030	Malus
ZZ030	Malus
ZZ030	Malus
ZZ030	Acer
ZZ030	Prunus
ZZ030	Magnolia
ZZ030	Prunus
ZZ030	Koelreuteria
ZZ030	Koelreuteria
ZZ030	Koelreuteria
ZZ030	Koelreuteria
ZZ030	Acer
ZZ041	Koelreuteria
ZZ041	Koelreuteria
ZZ041	Syringa
ZZ041	Magnolia
ZZ041	Magnolia
ZZ041	Osmanthus
ZZ041	Osmanthus
ZZ041	Osmanthus
ZZ131	Platanus
ZZ131	Platanus
ZZ131	Platanus
ZZ131	Koelreuteria
ZZ131	Koelreuteria
ZZ131	Koelreuteria
ZZ131	Malus
ZZ131	Malus
ZZ131	Malus
ZZ131	Malus
ZZ131	Ficus
ZZ131	Loropetalum
ZZ151	Populus
ZZ151	Populus
ZZ151	Cedrus
ZZ151	Cedrus
ZZ151	Cedrus
ZZ151	Cedrus
ZZ151	Cedrus
ZZ151	Cedrus
ZZ151	Cedrus
ZZ151	Cedrus
ZZ151	Cedrus
ZZ151	Cedrus
ZZ151	Cedrus
ZZ151	Prunus
ZZ151	Prunus
ZZ151	Prunus
ZZ151	Prunus
ZZ151	Prunus
ZZ151	Prunus
ZZ151	Prunus
ZZ151	Prunus
ZZ151	Prunus
ZZ151	Prunus
ZZ151	Prunus
ZZ151	Prunus
ZZ151	Prunus
ZZ151	Prunus
ZZ151	Prunus
ZZ151	Prunus
ZZ151	Prunus
ZZ151	Prunus
ZZ151	Prunus
ZZ151	Prunus
ZZ151	Prunus
ZZ151	Viburnum
ZZ152	Cedrus
ZZ152	Cedrus
ZZ152	Cedrus
ZZ152	Cedrus
ZZ152	Cedrus
ZZ152	Cedrus
ZZ152	Cedrus
ZZ152	Cedrus
ZZ152	Cedrus
ZZ152	Cedrus
ZZ152	Cedrus
ZZ152	Cedrus
ZZ152	Cedrus
ZZ152	Cedrus
ZZ152	Cedrus
ZZ152	Cedrus
ZZ152	Cedrus
ZZ152	Cedrus
ZZ152	Cedrus
ZZ152	Paulownia
ZZ152	Paulownia
ZZ152	Paulownia
ZZ152	Paulownia
ZZ152	Paulownia
ZZ152	Paulownia
ZZ152	Paulownia
ZZ152	Prunus
ZZ152	Prunus
ZZ152	Prunus
ZZ152	Ginkgo
ZZ152	Ginkgo
ZZ152	Ginkgo
ZZ152	Ginkgo
ZZ152	Ficus
ZZ152	Ficus
ZZ152	Ficus
ZZ152	Ficus
ZZ152	Ficus
ZZ152	Ficus
ZZ152	Ficus
ZZ152	Ficus
ZZ157	Paulownia
ZZ157	Paulownia
ZZ157	Paulownia
ZZ157	Paulownia
ZZ157	Paulownia
ZZ157	Paulownia
ZZ157	Paulownia
ZZ157	Paulownia
ZZ157	Paulownia
ZZ157	Platanus
ZZ157	Platanus
ZZ157	Platanus
ZZ157	Platanus
ZZ157	Platanus
ZZ157	Platanus
ZZ157	Platanus
ZZ157	Platanus
ZZ157	Platanus
ZZ157	Platanus
ZZ157	Platanus
ZZ158	Photinia
ZZ158	Photinia
ZZ158	Photinia
ZZ158	Photinia
ZZ158	Photinia
ZZ158	Photinia
ZZ158	Photinia
ZZ158	Photinia
ZZ158	Photinia
ZZ158	Photinia
ZZ158	Photinia
ZZ158	Photinia
ZZ158	Photinia
ZZ158	Photinia
ZZ158	Ginkgo
ZZ158	Ginkgo
ZZ158	Ginkgo
ZZ158	Ginkgo
ZZ159	Fraxinus
ZZ159	Fraxinus
ZZ159	Fraxinus
ZZ159	Fraxinus
ZZ159	Fraxinus
ZZ159	Fraxinus
ZZ159	Ligustrum
ZZ159	Ginkgo
ZZ159	Ginkgo
ZZ159	Ginkgo
ZZ159	Prunus
ZZ159	Prunus
ZZ159	Photinia
ZZ160	Populus
ZZ160	Populus
ZZ160	Populus
ZZ160	Populus
ZZ160	Populus
ZZ160	Populus
ZZ160	Populus
ZZ160	Populus
ZZ160	Populus
ZZ160	Populus
ZZ160	Populus
ZZ160	Populus
ZZ160	Populus
ZZ160	Paulownia
ZZ160	Paulownia
ZZ160	Paulownia
ZZ160	Paulownia
ZZ160	Paulownia
ZZ160	Paulownia
ZZ160	Paulownia
ZZ160	Paulownia
ZZ160	Paulownia
ZZ160	Paulownia
ZZ160	Yulania
ZZ160	Yulania
ZZ160	Yulania
ZZ160	Yulania
ZZ160	Yulania
ZZ160	Osmanthus
ZZ161	Pterocarya
ZZ161	Pterocarya
ZZ161	Pterocarya
ZZ161	Pterocarya
ZZ161	Pterocarya
ZZ161	Pterocarya
ZZ161	Pterocarya
ZZ161	Pterocarya
ZZ161	Pterocarya
ZZ161	Pterocarya
ZZ161	Pterocarya
ZZ161	Pterocarya
ZZ161	Pterocarya
ZZ161	Pterocarya
ZZ161	Pterocarya
ZZ161	Pterocarya
ZZ161	Pterocarya
ZZ161	Metasequoia
ZZ161	Metasequoia
ZZ161	Metasequoia
ZZ161	Metasequoia
ZZ161	Metasequoia
ZZ161	Metasequoia
ZZ161	Salix
ZZ161	Salix
ZZ163	Ginkgo
ZZ163	Ginkgo
ZZ163	Ginkgo
ZZ163	Prunus
ZZ163	Prunus
ZZ163	Prunus
ZZ163	Prunus
ZZ163	Prunus
ZZ163	Prunus
ZZ163	Prunus
ZZ163	Prunus
ZZ163	Prunus
ZZ163	Prunus
ZZ163	Prunus
ZZ163	Prunus
ZZ163	Prunus
ZZ163	Prunus
ZZ163	Prunus
ZZ163	Prunus
ZZ163	Prunus
ZZ163	Prunus
ZZ163	Ulmus
ZZ163	Ulmus
ZZ163	Yulania
ZZ163	Yulania
ZZ163	Yulania
ZZ163	Yulania
ZZ163	Ligustrum
ZZ163	Loropetalum
ZZ164	Ginkgo
ZZ164	Ginkgo
ZZ164	Ginkgo
ZZ164	Ginkgo
ZZ164	Lagerstroemia
ZZ164	Lagerstroemia
ZZ164	Celtis
ZZ164	Acer
ZZ167	Eucalyptus
ZZ167	Morus
ZZ167	Prunus
ZZ167	Loropetalum
ZZ168	Cinnamomum
ZZ168	Cinnamomum
ZZ168	Cinnamomum
ZZ168	Cinnamomum
ZZ168	Cinnamomum
ZZ168	Cinnamomum
ZZ168	Cinnamomum
ZZ168	Cinnamomum
ZZ169	Platanus
ZZ169	Platanus
ZZ169	Platanus
ZZ169	Platanus
ZZ169	Platanus
ZZ169	Platanus
ZZ169	Platanus
ZZ169	Platanus
ZZ169	Platanus
ZZ169	Platanus
ZZ170	Juniperus
ZZ170	Juniperus
ZZ170	Prunus
ZZ170	Zelkova
ZZ170	Zelkova
ZZ170	Zelkova
ZZ170	Cinnamomum
ZZ170	Cinnamomum
ZZ170	Cinnamomum
ZZ170	Cinnamomum
ZZ170	Cinnamomum
ZZ170	Cinnamomum
ZZ170	Cinnamomum
ZZ170	Cinnamomum
ZZ170	Cinnamomum
ZZ170	Cinnamomum
ZZ170	Cinnamomum
ZZ170	Cinnamomum
ZZ170	Cinnamomum
ZZ170	Cinnamomum
ZZ170	Cinnamomum
ZZ170	Cinnamomum
ZZ170	Cinnamomum
ZZ170	Cinnamomum
ZZ170	Cinnamomum
ZZ170	Cinnamomum
ZZ170	Cinnamomum
ZZ170	Cinnamomum
ZZ170	Cinnamomum
ZZ170	Cinnamomum
ZZ170	Cinnamomum
ZZ170	Cinnamomum
ZZ171	Melia
ZZ171	Melia
ZZ171	Melia
ZZ171	Melia
ZZ171	Melia
ZZ171	Melia
ZZ171	Melia
ZZ171	Melia
ZZ171	Melia
ZZ171	Melia
ZZ171	Melia
ZZ171	Melia
ZZ171	Melia
ZZ171	Melia
ZZ171	Melia
ZZ171	Melia
ZZ171	Melia
ZZ171	Melia
ZZ171	Melia
ZZ171	Melia
ZZ171	Melia
ZZ171	Melia
ZZ171	Melia
ZZ171	Melia
ZZ171	Melia
ZZ171	Melia
ZZ171	Melia
ZZ171	Salix
ZZ171	Prunus
ZZ171	Prunus
ZZ171	Prunus
ZZ171	Prunus
ZZ171	Prunus
ZZ171	Yulania
ZZ171	Yulania
ZZ171	Yulania
ZZ171	Yulania
ZZ171	Yulania
ZZ171	Yulania
ZZ171	Yulania
ZZ171	Yulania
ZZ171	Yulania
ZZ171	Yulania
ZZ171	Yulania
ZZ171	Yulania
ZZ171	Yulania
ZZ171	Yulania
ZZ171	Yulania
ZZ171	Yulania
ZZ171	Yulania
ZZ171	Yulania
ZZ171	Yulania
ZZ171	Yulania
ZZ171	Yulania
ZZ171	Yulania
ZZ171	Yulania
ZZ171	Yulania
ZZ171	Yulania
ZZ171	Yulania
ZZ171	Yulania
ZZ171	Yulania
ZZ171	Yulania
ZZ171	Yulania
ZZ171	Yulania
ZZ171	Yulania
ZZ171	Yulania
ZZ171	Photinia
ZZ172	Eriobotrya
ZZ172	Eriobotrya
ZZ172	Lagerstroemia
ZZ172	Lagerstroemia
ZZ172	Lagerstroemia
ZZ172	Lagerstroemia
ZZ172	Lagerstroemia
ZZ172	Lagerstroemia
ZZ172	Lagerstroemia
ZZ172	Lagerstroemia
ZZ172	Lagerstroemia
ZZ172	Lagerstroemia
ZZ172	Lagerstroemia
ZZ172	Lagerstroemia
ZZ172	Lagerstroemia
ZZ172	Osmanthus
ZZ172	Salix
ZZ173	Photinia
ZZ173	Photinia
ZZ173	Photinia
ZZ173	Photinia
ZZ173	Photinia
ZZ173	Photinia
ZZ173	Photinia
ZZ173	Photinia
ZZ173	Photinia
ZZ173	Photinia
ZZ173	Photinia
ZZ173	Photinia
ZZ173	Photinia
ZZ173	Photinia
ZZ173	Photinia
ZZ173	Photinia
ZZ173	Photinia
ZZ173	Salix
ZZ173	Salix
ZZ173	Salix
ZZ173	Salix
ZZ173	Salix
ZZ173	Salix
ZZ173	Salix
ZZ173	Salix
ZZ173	Salix
ZZ173	Salix
ZZ173	Salix
ZZ173	Salix
ZZ173	Salix
ZZ173	Salix
ZZ173	Salix
ZZ173	Salix
ZZ173	Salix
ZZ173	Salix
ZZ173	Salix
ZZ173	Salix
ZZ173	Salix
ZZ173	Salix
ZZ173	Salix
ZZ173	Salix
ZZ173	Salix
ZZ173	Salix
ZZ173	Salix
ZZ173	Salix
ZZ173	Cinnamomum
ZZ173	Prunus
ZZ173	Punica
ZZ176	Platanus
ZZ176	Platanus
ZZ176	Platanus
ZZ176	Platanus
ZZ176	Platanus
ZZ176	Platanus
ZZ176	Platanus
ZZ176	Platanus
ZZ176	Platanus
ZZ176	Platanus
ZZ176	Platanus
ZZ176	Platanus
ZZ176	Platanus
ZZ176	Cedrus
ZZ176	Cedrus
ZZ176	Cedrus
ZZ176	Cedrus
ZZ176	Cedrus
ZZ176	Cedrus
ZZ176	Cedrus
ZZ176	Cedrus
ZZ176	Osmanthus
ZZ176	Lagerstroemia
ZZ176	Prunus
ZZ177	Betula
ZZ177	Betula
ZZ177	Betula
ZZ177	Betula
ZZ177	Betula
ZZ177	Betula
ZZ177	Betula
ZZ177	Betula
ZZ177	Betula
ZZ177	Betula
ZZ177	Betula
ZZ177	Betula
ZZ177	Betula
ZZ177	Betula
ZZ177	Betula
ZZ177	Betula
ZZ177	Betula
ZZ177	Betula
ZZ177	Betula
ZZ177	Betula
ZZ177	Betula
ZZ177	Betula
ZZ177	Prunus
ZZ177	Prunus
ZZ177	Prunus
ZZ177	Prunus
ZZ177	Prunus
ZZ177	Prunus
ZZ177	Prunus
ZZ177	Prunus
ZZ177	Prunus
ZZ177	Prunus
ZZ177	Prunus
ZZ177	Prunus
ZZ177	Prunus
ZZ177	Prunus
ZZ177	Prunus
ZZ177	Prunus
ZZ177	Prunus
ZZ177	Prunus
ZZ177	Prunus
ZZ177	Prunus
ZZ177	Prunus
ZZ177	Prunus
ZZ177	Prunus
ZZ177	Ginkgo
ZZ177	Ginkgo
ZZ177	Ginkgo
ZZ177	Prunus
ZZ178	Cedrus
ZZ178	Cedrus
ZZ178	Cedrus
ZZ178	Cedrus
ZZ178	Cedrus
ZZ178	Cedrus
ZZ178	Cedrus
ZZ178	Cedrus
ZZ178	Cedrus
ZZ178	Cedrus
ZZ178	Cedrus
ZZ178	Cedrus
ZZ178	Cedrus
ZZ178	Cedrus
ZZ178	Cedrus
ZZ178	Cedrus
ZZ178	Cedrus
ZZ178	Cedrus
ZZ178	Cedrus
ZZ178	Cedrus
ZZ178	Cedrus
ZZ178	Prunus
ZZ178	Photinia
ZZ179	Eriobotrya
ZZ179	Eriobotrya
ZZ179	Eriobotrya
ZZ179	Eriobotrya
ZZ179	Eriobotrya
ZZ179	Eriobotrya
ZZ179	Eriobotrya
ZZ179	Eriobotrya
ZZ179	Eriobotrya
ZZ179	Eriobotrya
ZZ179	Eriobotrya
ZZ179	Eriobotrya
ZZ179	Eriobotrya
ZZ179	Eriobotrya
ZZ179	Eriobotrya
ZZ179	Eriobotrya
ZZ179	Eriobotrya
ZZ179	Eriobotrya
ZZ179	Eriobotrya
ZZ179	Eriobotrya
ZZ179	Eriobotrya
ZZ179	Eriobotrya
ZZ179	Eriobotrya
ZZ179	Eriobotrya
ZZ179	Eriobotrya
ZZ179	Eriobotrya
ZZ179	Eriobotrya
ZZ179	Eriobotrya
ZZ179	Eriobotrya
ZZ179	Eriobotrya
ZZ179	Eriobotrya
ZZ179	Eriobotrya
ZZ179	Eriobotrya
ZZ179	Eriobotrya
ZZ179	Eriobotrya
ZZ179	Eriobotrya
ZZ179	Eriobotrya
ZZ179	Eriobotrya
ZZ179	Eriobotrya
ZZ179	Eriobotrya
ZZ179	Eriobotrya
ZZ179	Eriobotrya
ZZ179	Eriobotrya
ZZ179	Eriobotrya
ZZ179	Eriobotrya
ZZ179	Eriobotrya
ZZ179	Eriobotrya
ZZ179	Eriobotrya
ZZ179	Eriobotrya
ZZ179	Eriobotrya
ZZ179	Eriobotrya
ZZ179	Eriobotrya
ZZ179	Eriobotrya
ZZ179	Ginkgo
ZZ179	Ginkgo
ZZ179	Ginkgo
ZZ179	Cercis
ZZ179	Prunus
ZZ179	Cedrus
ZZ179	Styphnolobium
ZZ180	Salix
ZZ180	Salix
ZZ180	Salix
ZZ180	Salix
ZZ180	Salix
ZZ180	Salix
ZZ180	Salix
ZZ180	Salix
ZZ180	Salix
ZZ180	Salix
ZZ180	Salix
ZZ180	Salix
ZZ180	Salix
ZZ180	Salix
ZZ180	Salix
ZZ180	Salix
ZZ180	Salix
ZZ180	Salix
ZZ180	Salix
ZZ180	Salix
ZZ180	Salix
ZZ180	Salix
ZZ180	Salix
ZZ180	Ginkgo
ZZ180	Ginkgo
ZZ180	Ginkgo
ZZ180	Ginkgo
ZZ180	Ginkgo
ZZ180	Ginkgo
ZZ180	Ginkgo
ZZ180	Ginkgo
ZZ180	Ginkgo
ZZ180	Prunus
ZZ180	Prunus
ZZ180	Prunus
ZZ180	Prunus
ZZ180	Prunus
ZZ180	Prunus
ZZ180	Prunus
ZZ180	Prunus
ZZ180	Prunus
ZZ180	Prunus
ZZ180	Prunus
ZZ180	Prunus
ZZ180	Prunus
ZZ180	Prunus
ZZ180	Osmanthus
ZZ180	Lagerstroemia
ZZ184	Eriobotrya
ZZ184	Eriobotrya
ZZ184	Eriobotrya
ZZ184	Eriobotrya
ZZ184	Eriobotrya
ZZ184	Eriobotrya
ZZ184	Eriobotrya
ZZ184	Eriobotrya
ZZ184	Eriobotrya
ZZ184	Eriobotrya
ZZ184	Malus
ZZ184	Malus
ZZ184	Malus
ZZ184	Malus
ZZ184	Malus
ZZ184	Malus
ZZ184	Malus
ZZ184	Malus
ZZ184	Malus
ZZ184	Malus
ZZ184	Malus
ZZ184	Malus
ZZ184	Malus
ZZ184	Malus
ZZ184	Malus
ZZ184	Malus
ZZ184	Malus
ZZ184	Malus
ZZ184	Malus
ZZ184	Malus
ZZ184	Malus
ZZ184	Lagerstroemia
ZZ184	Lagerstroemia
ZZ184	Lagerstroemia
ZZ184	Lagerstroemia
ZZ184	Lagerstroemia
ZZ184	Lagerstroemia
ZZ187	Malus
ZZ187	Malus
ZZ187	Malus
ZZ187	Malus
ZZ187	Yulania
ZZ187	Yulania
ZZ187	Yulania
ZZ187	Yulania
ZZ187	Yulania
ZZ187	Yulania
ZZ187	Yulania
ZZ187	Yulania
ZZ187	Yulania
ZZ187	Yulania
ZZ187	Yulania
ZZ187	Yulania
ZZ187	Yulania
ZZ187	Yulania
ZZ187	Photinia
ZZ187	Photinia
ZZ187	Photinia
ZZ187	Photinia
ZZ187	Photinia
ZZ187	Photinia
ZZ187	Photinia
ZZ187	Photinia
ZZ187	Photinia
ZZ187	Photinia
ZZ187	Photinia
ZZ187	Photinia
ZZ187	Photinia
ZZ187	Zelkova
ZZ187	Zelkova
ZZ187	Zelkova
ZZ187	Zelkova
ZZ187	Photinia
ZZ187	Malus
ZZ187	Osmanthus
ZZ187	Lagerstroemia
ZZ188	Photinia
ZZ188	Photinia
ZZ188	Photinia
ZZ188	Photinia
ZZ188	Photinia
ZZ188	Photinia
ZZ188	Photinia
ZZ188	Photinia
ZZ188	Photinia
ZZ188	Photinia
ZZ188	Photinia
ZZ188	Photinia
ZZ188	Photinia
ZZ188	Photinia
ZZ188	Photinia
ZZ188	Photinia
ZZ188	Photinia
ZZ188	Photinia
ZZ188	Photinia
ZZ188	Photinia
ZZ188	Photinia
ZZ188	Photinia
ZZ188	Photinia
ZZ188	Photinia
ZZ188	Photinia
ZZ188	Photinia
ZZ188	Photinia
ZZ188	Photinia
ZZ188	Photinia
ZZ188	Photinia
ZZ188	Photinia
ZZ188	Photinia
ZZ188	Photinia
ZZ188	Photinia
ZZ188	Photinia
ZZ188	Malus
ZZ188	Malus
ZZ188	Malus
ZZ188	Malus
ZZ188	Malus
ZZ188	Malus
ZZ188	Malus
ZZ188	Malus
ZZ188	Malus
ZZ188	Malus
ZZ188	Malus
ZZ188	Malus
ZZ188	Cinnamomum
ZZ188	Cinnamomum
ZZ188	Cinnamomum
ZZ188	Cinnamomum
ZZ188	Cinnamomum
ZZ188	Cinnamomum
ZZ188	Cinnamomum
ZZ188	Cinnamomum
ZZ188	Cinnamomum
ZZ188	Cinnamomum
ZZ188	Cinnamomum
ZZ188	Cinnamomum
ZZ188	Cinnamomum
ZZ188	Cinnamomum
ZZ188	Cinnamomum
ZZ188	Cinnamomum
ZZ188	Cinnamomum
ZZ188	Cinnamomum
ZZ188	Cinnamomum
ZZ188	Cinnamomum
ZZ188	Cinnamomum
ZZ188	Cinnamomum
ZZ188	Cinnamomum
ZZ188	Cinnamomum
ZZ188	Cinnamomum
ZZ188	Cinnamomum
ZZ188	Cinnamomum
ZZ188	Cinnamomum
ZZ188	Cinnamomum
ZZ188	Cinnamomum
ZZ188	Cinnamomum
ZZ188	Cinnamomum
ZZ188	Cinnamomum
ZZ188	Cinnamomum
ZZ188	Cinnamomum
ZZ188	Cinnamomum
ZZ188	Cinnamomum
ZZ188	Cinnamomum
ZZ188	Cinnamomum
ZZ188	Cinnamomum
ZZ188	Cinnamomum
ZZ188	Punica
ZZ188	Prunus
ZZ188	Yulania
ZZ189	Prunus
ZZ189	Prunus
ZZ189	Prunus
ZZ189	Prunus
ZZ189	Prunus
ZZ189	Prunus
ZZ189	Prunus
ZZ189	Prunus
ZZ189	Prunus
ZZ189	Prunus
ZZ189	Zelkova
ZZ189	Zelkova
ZZ189	Zelkova
ZZ189	Zelkova
ZZ189	Zelkova
ZZ189	Zelkova
ZZ189	Zelkova
ZZ189	Zelkova
ZZ189	Zelkova
ZZ189	Zelkova
ZZ189	Zelkova
ZZ189	Zelkova
ZZ189	Zelkova
ZZ189	Zelkova
ZZ189	Zelkova
ZZ189	Zelkova
ZZ189	Zelkova
ZZ189	Zelkova
ZZ189	Zelkova
ZZ189	Zelkova
ZZ189	Zelkova
ZZ189	Zelkova
ZZ189	Zelkova
ZZ189	Zelkova
ZZ189	Prunus
ZZ189	Prunus
ZZ189	Prunus
ZZ189	Prunus
ZZ189	Prunus
ZZ189	Prunus
ZZ189	Prunus
ZZ189	Prunus
ZZ189	Prunus
ZZ189	Prunus
ZZ178	Cedrus
ZZ178	Cedrus
ZZ178	Cedrus
ZZ178	Cedrus
ZZ178	Cedrus
ZZ178	Cedrus
ZZ178	Cedrus
ZZ178	Cedrus
ZZ178	Cedrus
ZZ178	Cedrus
ZZ178	Cedrus
ZZ178	Cedrus
ZZ178	Cedrus
ZZ178	Cedrus
ZZ178	Cedrus
ZZ178	Cedrus
ZZ178	Cedrus
ZZ178	Cedrus
ZZ178	Cedrus
ZZ178	Cedrus
ZZ178	Cedrus
ZZ178	Prunus
ZZ178	Ligustrum
ZZ178	Photinia
ZZ179	Eriobotrya
ZZ179	Eriobotrya
ZZ179	Eriobotrya
ZZ179	Eriobotrya
ZZ179	Eriobotrya
ZZ179	Eriobotrya
ZZ179	Eriobotrya
ZZ179	Eriobotrya
ZZ179	Eriobotrya
ZZ179	Eriobotrya
ZZ179	Eriobotrya
ZZ179	Eriobotrya
ZZ179	Eriobotrya
ZZ179	Eriobotrya
ZZ179	Eriobotrya
ZZ179	Eriobotrya
ZZ179	Eriobotrya
ZZ179	Eriobotrya
ZZ179	Eriobotrya
ZZ179	Eriobotrya
ZZ179	Eriobotrya
ZZ179	Eriobotrya
ZZ179	Eriobotrya
ZZ179	Eriobotrya
ZZ179	Eriobotrya
ZZ179	Eriobotrya
ZZ179	Eriobotrya
ZZ179	Eriobotrya
ZZ179	Eriobotrya
ZZ179	Eriobotrya
ZZ179	Eriobotrya
ZZ179	Eriobotrya
ZZ179	Eriobotrya
ZZ179	Eriobotrya
ZZ179	Eriobotrya
ZZ179	Eriobotrya
ZZ179	Eriobotrya
ZZ179	Eriobotrya
ZZ179	Eriobotrya
ZZ179	Eriobotrya
ZZ179	Eriobotrya
ZZ179	Eriobotrya
ZZ179	Eriobotrya
ZZ179	Eriobotrya
ZZ179	Eriobotrya
ZZ179	Eriobotrya
ZZ179	Eriobotrya
ZZ179	Eriobotrya
ZZ179	Eriobotrya
ZZ179	Eriobotrya
ZZ179	Eriobotrya
ZZ179	Eriobotrya
ZZ179	Eriobotrya
ZZ179	Ginkgo
ZZ179	Ginkgo
ZZ179	Ginkgo
ZZ179	Cercis
ZZ179	Prunus
ZZ179	Chimonanthus
ZZ179	Cedrus
ZZ179	Styphnolobium
ZZ180	Salix
ZZ180	Salix
ZZ180	Salix
ZZ180	Salix
ZZ180	Salix
ZZ180	Salix
ZZ180	Salix
ZZ180	Salix
ZZ180	Salix
ZZ180	Salix
ZZ180	Salix
ZZ180	Salix
ZZ180	Salix
ZZ180	Salix
ZZ180	Salix
ZZ180	Salix
ZZ180	Salix
ZZ180	Salix
ZZ180	Salix
ZZ180	Salix
ZZ180	Salix
ZZ180	Salix
ZZ180	Salix
ZZ180	Ginkgo
ZZ180	Ginkgo
ZZ180	Ginkgo
ZZ180	Ginkgo
ZZ180	Ginkgo
ZZ180	Ginkgo
ZZ180	Ginkgo
ZZ180	Ginkgo
ZZ180	Ginkgo
ZZ180	Prunus
ZZ180	Prunus
ZZ180	Prunus
ZZ180	Prunus
ZZ180	Prunus
ZZ180	Prunus
ZZ180	Prunus
ZZ180	Prunus
ZZ180	Prunus
ZZ180	Prunus
ZZ180	Prunus
ZZ180	Prunus
ZZ180	Prunus
ZZ184	Eriobotrya
ZZ184	Eriobotrya
ZZ184	Eriobotrya
ZZ184	Eriobotrya
ZZ184	Eriobotrya
ZZ184	Eriobotrya
ZZ184	Eriobotrya
ZZ184	Eriobotrya
ZZ184	Eriobotrya
ZZ184	Eriobotrya
ZZ184	Malus
ZZ184	Malus
ZZ184	Malus
ZZ184	Malus
ZZ184	Malus
ZZ184	Malus
ZZ184	Malus
ZZ184	Malus
ZZ184	Malus
ZZ184	Malus
ZZ184	Malus
ZZ184	Malus
ZZ184	Malus
ZZ184	Malus
ZZ184	Malus
ZZ184	Malus
ZZ184	Malus
ZZ184	Malus
ZZ184	Malus
ZZ184	Malus
ZZ184	Malus
ZZ184	Lagerstroemia
ZZ184	Lagerstroemia
ZZ184	Lagerstroemia
ZZ184	Lagerstroemia
ZZ184	Lagerstroemia
ZZ184	Lagerstroemia
ZZ187	Malus
ZZ187	Malus
ZZ187	Malus
ZZ187	Malus
ZZ187	Yulania
ZZ187	Yulania
ZZ187	Yulania
ZZ187	Yulania
ZZ187	Yulania
ZZ187	Yulania
ZZ187	Yulania
ZZ187	Yulania
ZZ187	Yulania
ZZ187	Yulania
ZZ187	Yulania
ZZ187	Yulania
ZZ187	Yulania
ZZ187	Yulania
ZZ187	Photinia
ZZ187	Photinia
ZZ187	Photinia
ZZ187	Photinia
ZZ187	Photinia
ZZ187	Photinia
ZZ187	Photinia
ZZ187	Photinia
ZZ187	Photinia
ZZ187	Photinia
ZZ187	Photinia
ZZ187	Photinia
ZZ187	Photinia
ZZ187	Zelkova
ZZ187	Zelkova
ZZ187	Zelkova
ZZ187	Zelkova
ZZ188	Photinia
ZZ188	Photinia
ZZ188	Photinia
ZZ188	Photinia
ZZ188	Photinia
ZZ188	Photinia
ZZ188	Photinia
ZZ188	Photinia
ZZ188	Photinia
ZZ188	Photinia
ZZ188	Photinia
ZZ188	Photinia
ZZ188	Photinia
ZZ188	Photinia
ZZ188	Photinia
ZZ188	Photinia
ZZ188	Photinia
ZZ188	Photinia
ZZ188	Photinia
ZZ188	Photinia
ZZ188	Photinia
ZZ188	Photinia
ZZ188	Photinia
ZZ188	Photinia
ZZ188	Photinia
ZZ188	Photinia
ZZ188	Photinia
ZZ188	Photinia
ZZ188	Photinia
ZZ188	Photinia
ZZ188	Photinia
ZZ188	Photinia
ZZ188	Photinia
ZZ188	Photinia
ZZ188	Photinia
ZZ188	Malus
ZZ188	Malus
ZZ188	Malus
ZZ188	Malus
ZZ188	Malus
ZZ188	Malus
ZZ188	Malus
ZZ188	Malus
ZZ188	Malus
ZZ188	Malus
ZZ188	Malus
ZZ188	Malus
ZZ188	Cinnamomum
ZZ188	Cinnamomum
ZZ188	Cinnamomum
ZZ188	Cinnamomum
ZZ188	Cinnamomum
ZZ188	Cinnamomum
ZZ188	Cinnamomum
ZZ188	Cinnamomum
ZZ188	Cinnamomum
ZZ188	Cinnamomum
ZZ188	Cinnamomum
ZZ188	Cinnamomum
ZZ188	Cinnamomum
ZZ188	Cinnamomum
ZZ188	Cinnamomum
ZZ188	Cinnamomum
ZZ188	Cinnamomum
ZZ188	Cinnamomum
ZZ188	Cinnamomum
ZZ188	Cinnamomum
ZZ188	Cinnamomum
ZZ188	Cinnamomum
ZZ188	Cinnamomum
ZZ188	Cinnamomum
ZZ188	Cinnamomum
ZZ188	Cinnamomum
ZZ188	Cinnamomum
ZZ188	Cinnamomum
ZZ188	Cinnamomum
ZZ188	Cinnamomum
ZZ188	Cinnamomum
ZZ188	Cinnamomum
ZZ188	Cinnamomum
ZZ188	Cinnamomum
ZZ188	Cinnamomum
ZZ188	Cinnamomum
ZZ188	Cinnamomum
ZZ188	Cinnamomum
ZZ188	Cinnamomum
ZZ188	Cinnamomum
ZZ188	Cinnamomum
ZZ188	Punica
ZZ188	Euonymus
ZZ188	Pittosporum
ZZ188	Prunus
ZZ188	Yulania
ZZ188	Zoysia
ZZ188	Convolvulus
ZZ188	Cynodon
ZZ188	Miscanthus
ZZ189	Prunus
ZZ189	Prunus
ZZ189	Prunus
ZZ189	Prunus
ZZ189	Prunus
ZZ189	Prunus
ZZ189	Prunus
ZZ189	Prunus
ZZ189	Prunus
ZZ189	Prunus
ZZ189	Zelkova
ZZ189	Zelkova
ZZ189	Zelkova
ZZ189	Zelkova
ZZ189	Zelkova
ZZ189	Zelkova
ZZ189	Zelkova
ZZ189	Zelkova
ZZ189	Zelkova
ZZ189	Zelkova
ZZ189	Zelkova
ZZ189	Zelkova
ZZ189	Zelkova
ZZ189	Zelkova
ZZ189	Zelkova
ZZ189	Zelkova
ZZ189	Zelkova
ZZ189	Zelkova
ZZ189	Zelkova
ZZ189	Zelkova
ZZ189	Zelkova
ZZ189	Zelkova
ZZ189	Zelkova
ZZ189	Zelkova
ZZ189	Prunus
ZZ189	Prunus
ZZ189	Prunus
ZZ189	Prunus
ZZ189	Prunus
ZZ189	Prunus
ZZ189	Prunus
ZZ189	Prunus
ZZ189	Prunus
ZZ189	Prunus
ZZ342	Platanus
ZZ342	Platanus
ZZ342	Platanus
ZZ342	Platanus
ZZ342	Platanus
ZZ342	Photinia
ZZ342	Photinia
ZZ342	Photinia
ZZ342	Photinia
ZZ342	Styphnolobium
ZZ342	Ligustrum
ZZ342	Ligustrum
ZZ342	Trachycarpus
ZZ342	Trachycarpus
ZZ342	Trachycarpus
ZZ342	Trachycarpus
ZZ342	Trachycarpus
ZZ342	Trachycarpus
ZZ342	Trachycarpus
ZZ342	Trachycarpus
ZZ343	Ginkgo
ZZ343	Ginkgo
ZZ343	Ginkgo
ZZ343	Ginkgo
ZZ343	Prunus
ZZ343	Prunus
ZZ343	Prunus
ZZ343	Ailanthus
ZZ343	Trachycarpus
ZZ343	Trachycarpus
ZZ343	Trachycarpus
ZZ343	Trachycarpus
ZZ344	Acer
ZZ344	Acer
ZZ344	Acer
ZZ344	Acer
ZZ344	Acer
ZZ344	Pinus
ZZ344	Pinus
ZZ344	Pinus
ZZ344	Pinus
ZZ344	Prunus
ZZ344	Prunus
ZZ344	Acer
ZZ344	Acer
ZZ344	Acer
ZZ344	Acer
ZZ344	Acer
ZZ344	Acer
ZZ344	Prunus
ZZ344	Prunus
ZZ344	Prunus
ZZ344	Distylium
ZZ344	Distylium
ZZ344	Distylium
ZZ344	Distylium
ZZ344	Distylium
ZZ344	Distylium
ZZ344	Distylium
ZZ344	Distylium
ZZ344	Distylium
ZZ344	Distylium
ZZ344	Distylium
ZZ344	Distylium
ZZ344	Distylium
ZZ344	Distylium
ZZ344	Distylium
ZZ344	Distylium
ZZ344	Distylium
ZZ344	Distylium
ZZ344	Distylium
ZZ344	Distylium
ZZ344	Distylium
ZZ344	Distylium
ZZ344	Distylium
ZZ344	Distylium
ZZ344	Distylium
ZZ344	Distylium
ZZ344	Distylium
ZZ344	Distylium
ZZ344	Distylium
ZZ344	Distylium
ZZ344	Distylium
ZZ344	Distylium
ZZ344	Pterocarya
ZZ344	Pterocarya
ZZ344	Pterocarya
ZZ344	Pterocarya
ZZ345	Acer
ZZ345	Acer
ZZ345	Acer
ZZ345	Acer
ZZ345	Acer
ZZ345	Acer
ZZ345	Acer
ZZ345	Acer
ZZ345	Acer
ZZ345	Acer
ZZ345	Acer
ZZ345	Acer
ZZ345	Acer
ZZ345	Acer
ZZ345	Acer
ZZ345	Acer
ZZ345	Acer
ZZ345	Acer
ZZ345	Acer
ZZ345	Acer
ZZ345	Acer
ZZ345	Acer
ZZ345	Acer
ZZ345	Acer
ZZ345	Acer
ZZ345	Pinus
