# Supplementary material for: Spatial patterns and driving factors of plant diversity along the urban–rural gradient in the context of urbanization in Zhengzhou, China
Source: PeerJ. 2024 Oct 11;12:e18261. doi: 10.7717/peerj.18261 (PMC11472805; doi:10.7717/peerj.18261)
Supplement: Supplemental Information 1 [file peerj-12-18261-s001.zip › Raw data for Wayne diagrams/Species/Herbaceous of the eastern sample zone-Species.csv]

Sample	Species
ZZ016	Viola ¡Á wittrockiana
ZZ016	Veronica persica
ZZ016	Symphyotrichum subulatum
ZZ016	Cynodon dactylon
ZZ016	Lolium perenne
ZZ016	Erigeron canadensis
ZZ016	Argyranthemum frutescens
ZZ016	Asparagus cochinchinensis
ZZ016	Glandularia ¡Á hybrida
ZZ016	Dimorphotheca pluvialis
ZZ016	Chrysanthemum multicaule
ZZ016	Lupinus polyphyllus
ZZ016	Sedum lineare
ZZ016	Setaria viridis
ZZ016	Aquilegia vulgaris
ZZ016	Cotoneaster franchetii
ZZ016	Penstemon digitalis
ZZ016	Festuca glauca
ZZ016	Trimezia martinicensis
ZZ016	Aspidistra elatior
ZZ016	Ophiopogon japonicus
ZZ021	Erigeron canadensis
ZZ021	Impatiens balsamina
ZZ021	Phedimus aizoon
ZZ021	Mentha canadensis
ZZ021	Cynodon dactylon
ZZ021	Chenopodium album
ZZ021	Ophiopogon japonicus
ZZ022	Yucca gloriosa
ZZ022	Lolium perenne
ZZ022	Zoysia japonica
ZZ022	Ophiopogon japonicus
ZZ022	Nymphaea tetragona
ZZ022	Typha orientalis
ZZ022	Phyllostachys reticulata
ZZ022	Oxalis corymbosa
ZZ022	Cynodon dactylon
ZZ022	Amaranthus blitum
ZZ022	Erigeron canadensis
ZZ022	Stellaria media
ZZ022	Polygonum aviculare
ZZ027	Poa annua
ZZ027	Lolium perenne
ZZ027	Erigeron canadensis
ZZ027	Cynodon dactylon
ZZ027	Polygonum aviculare
ZZ027	Brassica oleracea
ZZ027	Viola ¡Á wittrockiana
ZZ027	Trifolium repens
ZZ027	Dianthus caryophyllus
ZZ027	Causonis japonica
ZZ027	Festuca glauca
ZZ027	Oxalis corymbosa
ZZ027	Mazus pumilus
ZZ027	Veronica hederifolia
ZZ027	Heuchera micrantha
ZZ027	Cortaderia selloana
ZZ027	Juncus effusus
ZZ027	Hosta cv. Regal Splendor
ZZ027	Eleusine indica
ZZ027	Chenopodium album
ZZ027	Glandularia tenera
ZZ027	Leonurus japonicus
ZZ027	Polypogon fugax
ZZ027	Symphyotrichum subulatum
ZZ027	Spiraea japonica
ZZ027	Zephyranthes candida
ZZ028	Glandularia ¡Á hybrida
ZZ028	Petunia ¡Á hybrida
ZZ028	Tagetes erecta
ZZ028	Tradescantia pallida
ZZ028	Pelargonium hortorum
ZZ028	Dianthus gratianopolitanus
ZZ028	Digitaria sanguinalis
ZZ028	Hydrocotyle sibthorpioides
ZZ028	Stellaria media
ZZ028	Potentilla supina
ZZ028	Youngia japonica
ZZ028	Oxalis corymbosa
ZZ028	Zoysia japonica
ZZ028	Lolium multiflorum
ZZ192	Poa annua
ZZ192	Bromus catharticus
ZZ192	Erigeron canadensis
ZZ192	Zoysia japonica
ZZ192	Imperata cylindrica
ZZ192	Iris tectorum
ZZ202	Rosa multiflora
ZZ202	Ophiopogon japonicus
ZZ202	Rubia cordifolia
ZZ202	Chenopodium album
ZZ202	Poa annua
ZZ202	Cynodon dactylon
ZZ202	Cirsium arvense var. integrifolium
ZZ202	Physalis peruviana
ZZ202	Sonchus oleraceus
ZZ202	Ixeris chinensis
ZZ245	Causonis japonica
ZZ245	Cynodon dactylon
ZZ245	Humulus scandens
ZZ245	Erigeron canadensis
ZZ245	Plantago asiatica
ZZ245	Euphorbia maculata
ZZ245	Ophiopogon bodinieri
ZZ245	Zephyranthes candida
ZZ245	Iris tectorum
ZZ245	Sonchus oleraceus
ZZ245	Ixeris polycephala
ZZ245	Oxalis corymbosa
ZZ245	Symphyotrichum subulatum
ZZ245	Solidago decurrens
ZZ245	Setaria viridis
ZZ245	Elephantopus scaber
ZZ245	Artemisia lavandulifolia
ZZ247	Spiraea japonica
ZZ247	Cynodon dactylon
ZZ247	Ophiopogon japonicus
ZZ247	Calystegia hederacea
ZZ247	Rubia cordifolia
ZZ247	Eleusine indica
ZZ247	Poa annua
ZZ247	Oxalis corymbosa
ZZ247	Plantago asiatica
ZZ247	Taraxacum mongolicum
ZZ247	Vicia sepium
ZZ247	Euphorbia maculata
ZZ247	Sonchus oleraceus
ZZ247	Veronica persica
ZZ251	Setaria viridis
ZZ251	Oxalis corymbosa
ZZ251	Sonchus oleraceus
ZZ251	Chenopodium album
ZZ252	Pseudosasa japonica
ZZ252	Cynodon dactylon
ZZ252	Artemisia lavandulifolia
ZZ252	Phyllostachys reticulata
ZZ252	Pleioblastus cv. Shanbian RuoZhu
ZZ252	Phyllostachys aureosulcata cv. Spectabilis
ZZ252	Phyllostachys aureosulcata
ZZ252	Phyllostachys propinqua
ZZ252	Ophiopogon japonicus
ZZ253	Cynodon dactylon
ZZ253	Poa annua
ZZ253	Lolium perenne
ZZ253	Ophiopogon japonicus
ZZ253	Iris tectorum
ZZ253	Euphorbia maculata
ZZ253	Oxalis corymbosa
ZZ253	Amaranthus blitum
ZZ253	Digitaria sanguinalis
ZZ253	Panicum repens
ZZ253	Hemerocallis fulva
ZZ253	Phyllostachys propinqua
ZZ254	Petunia ¡Á hybrida
ZZ254	Rudbeckia fulgida
ZZ254	Erigeron canadensis
ZZ254	Poa annua
ZZ254	Zoysia japonica
ZZ254	Lolium perenne
ZZ254	Stellaria media
ZZ254	Chenopodium album
ZZ254	Erigeron bonariensis
ZZ254	Vincetoxicum chinense
ZZ254	Oxalis corymbosa
ZZ254	Sonchus oleraceus
ZZ254	Potentilla supina
ZZ254	Rorippa indica
ZZ254	Setaria viridis
ZZ254	Amaranthus blitum
ZZ256	Rosa multiflora
ZZ256	Oxalis corymbosa
ZZ256	Ophiopogon japonicus
ZZ256	Erigeron canadensis
ZZ256	Sonchus oleraceus
ZZ256	Rubia cordifolia
ZZ256	Coreopsis basalis
ZZ256	Dianthus chinensis
ZZ256	Sedum lineare
ZZ256	Poa annua
ZZ256	Cirsium arvense var. integrifolium
ZZ256	Humulus scandens
ZZ256	Zephyranthes candida
ZZ256	Chenopodium album
ZZ256	Bromus japonicus
ZZ257	Iris tectorum
ZZ257	Oxalis corymbosa
ZZ257	Ophiopogon japonicus
ZZ257	Trifolium repens
ZZ257	Euphorbia maculata
ZZ257	Setaria viridis
ZZ257	Cirsium arvense var. integrifolium
ZZ257	Alcea rosea
ZZ257	Cynodon dactylon
ZZ257	Chenopodium album
ZZ257	Vicia sepium
ZZ257	Elephantopus scaber
ZZ257	Plantago asiatica
ZZ257	Poa annua
ZZ257	Artemisia selengensis
ZZ258	Spiraea japonica
ZZ258	Trifolium repens
ZZ258	Fragaria vesca
ZZ258	Oxalis corymbosa
ZZ258	Ophiopogon japonicus
ZZ258	Setaria viridis
ZZ258	Chenopodium album
ZZ258	Iris tectorum
ZZ258	Cynodon dactylon
ZZ258	Erigeron canadensis
ZZ258	Poa annua
ZZ258	Causonis japonica
ZZ258	Cuscuta chinensis
ZZ258	Rubia cordifolia
ZZ258	Elephantopus scaber
ZZ259	Iris tectorum
ZZ259	Ophiopogon japonicus
ZZ259	Yucca filamentosa
ZZ259	Cynodon dactylon
ZZ259	Oxalis corymbosa
ZZ259	Setaria viridis
ZZ259	Amaranthus blitum
ZZ259	Plantago asiatica
ZZ259	Chenopodium album
ZZ259	Digitaria sanguinalis
ZZ259	Humulus scandens
ZZ259	Erigeron canadensis
ZZ259	Ixeris chinensis
ZZ259	Poa annua
ZZ259	Duchesnea indica
ZZ260	Iris tectorum
ZZ260	Liriope spicata
ZZ260	Erigeron canadensis
ZZ260	Rubia cordifolia
ZZ260	Humulus scandens
ZZ260	Ixeris chinensis
ZZ260	Sonchus oleraceus
ZZ260	Plantago asiatica
ZZ260	Euphorbia maculata
ZZ260	Amaranthus blitum
ZZ260	Poa annua
ZZ260	Cynodon dactylon
ZZ260	Setaria viridis
ZZ260	Oxalis corymbosa
ZZ260	Trifolium repens
ZZ260	Causonis japonica
ZZ260	Calystegia hederacea
ZZ261	Iris tectorum
ZZ261	Setaria viridis
ZZ261	Erigeron canadensis
ZZ261	Causonis japonica
ZZ261	Ophiopogon japonicus
ZZ261	Artemisia selengensis
ZZ261	Veronica persica
ZZ261	Digitaria sanguinalis
ZZ261	Euphorbia maculata
ZZ261	Sonchus oleraceus
ZZ261	Poa annua
ZZ261	Zehneria japonica
ZZ261	Cirsium arvense var. integrifolium
ZZ261	Oxalis corymbosa
ZZ261	Sonchus oleraceus
ZZ261	Portulaca oleracea
ZZ261	Galium spurium
ZZ261	Paspalum thunbergii
ZZ261	Taraxacum mongolicum
ZZ262	Cynodon dactylon
ZZ262	Euphorbia maculata
ZZ262	Chenopodium album
ZZ262	Erigeron canadensis
ZZ262	Oxalis corymbosa
ZZ262	Taraxacum mongolicum
ZZ262	Rumex dentatus
ZZ262	Veronica persica
ZZ263	Iris tectorum
ZZ263	Rudbeckia hirta
ZZ263	Poa annua
ZZ263	Eragrostis pilosa
ZZ263	Cynodon dactylon
ZZ263	Digitaria sanguinalis
ZZ263	Portulaca oleracea
ZZ263	Chenopodium album
ZZ263	Amaranthus blitum
ZZ263	Setaria viridis
ZZ263	Potentilla supina
ZZ263	Euphorbia maculata
ZZ263	Ixeris chinensis
ZZ263	Rumex dentatus
ZZ263	Sonchus oleraceus
ZZ263	Ophiopogon japonicus
ZZ263	Zephyranthes candida
ZZ264	Gynostemma pentaphyllum
ZZ264	Pleioblastus viridistriatus
ZZ264	Cynodon dactylon
ZZ264	Ophiopogon japonicus
ZZ264	Chenopodium album
ZZ264	Amaranthus blitum
ZZ264	Petunia ¡Á hybrida
ZZ264	Panicum repens
ZZ265	Rosa multiflora
ZZ265	Trifolium repens
ZZ265	Oxalis corymbosa
ZZ265	Ophiopogon bodinieri
ZZ265	Liriope spicata
ZZ265	Coreopsis basalis
ZZ265	Erigeron canadensis
ZZ265	Euphorbia maculata
ZZ265	Poa annua
ZZ265	Cynodon dactylon
ZZ266	Ophiopogon japonicus
ZZ266	Oxalis corymbosa
ZZ266	Poa annua
ZZ267	Ophiopogon japonicus
ZZ267	Zephyranthes candida
ZZ267	Plantago asiatica
ZZ267	Causonis japonica
ZZ267	Duchesnea indica
ZZ267	Cynodon dactylon
ZZ267	Euphorbia maculata
ZZ267	Amaranthus blitum
ZZ267	Perilla frutescens
ZZ267	Artemisia selengensis
ZZ267	Cynodon dactylon
ZZ267	Dianthus chinensis
ZZ267	Sedum lineare
ZZ267	Coreopsis basalis
ZZ267	Poa annua
ZZ267	Erigeron canadensis
ZZ267	Rubia cordifolia
ZZ267	Humulus scandens
ZZ267	Taraxacum mongolicum
ZZ268	Spiraea ¡Á vanhouttei
ZZ268	Ophiopogon japonicus
ZZ268	Poa annua
ZZ268	Lolium perenne
ZZ268	Festuca rubra
ZZ268	Trifolium repens
ZZ268	Oxalis corymbosa
ZZ268	Euphorbia maculata
ZZ268	Causonis japonica
ZZ268	Rubia cordifolia
ZZ268	Erigeron canadensis
ZZ268	Arenaria serpyllifolia
ZZ268	Zoysia japonica
ZZ269	Iris tectorum
ZZ269	Artemisia lavandulifolia
ZZ269	Oxalis corymbosa
ZZ269	Emilia sonchifolia
ZZ269	Chasmanthium latifolium
ZZ269	Oenothera biennis
ZZ269	Erigeron canadensis
ZZ269	Cirsium arvense var. integrifolium
ZZ269	Sonchus oleraceus
ZZ269	Picris divaricata
ZZ269	Ophiopogon japonicus
ZZ269	Chenopodium album
ZZ269	Poa annua
ZZ269	Euphorbia maculata
ZZ269	Sedum lineare
ZZ269	Causonis japonica
ZZ270	Ophiopogon japonicus
ZZ270	Poa annua
ZZ270	Eleusine indica
ZZ270	Cynodon dactylon
ZZ270	Symphyotrichum subulatum
ZZ270	Erigeron bonariensis
ZZ270	Setaria viridis
ZZ271	Campsis grandiflora
ZZ271	Erigeron canadensis
ZZ271	Solidago decurrens
ZZ271	Chenopodium album
ZZ271	Setaria viridis
ZZ271	Neotrinia splendens
ZZ271	Poa annua
ZZ271	Cynanchum auriculatum
ZZ271	Vincetoxicum chinense
ZZ271	Geranium carolinianum
ZZ271	Ophiopogon japonicus
ZZ271	Lolium perenne
ZZ271	Causonis japonica
ZZ271	Humulus scandens
ZZ271	Calystegia hederacea
ZZ271	Rubia cordifolia
ZZ271	Eleusine indica
ZZ272	Solanum nigrum
ZZ272	Setaria viridis
ZZ272	Oxalis corymbosa
ZZ272	Lolium perenne
ZZ272	Capsella bursa-pastoris
ZZ272	Amaranthus blitum
ZZ272	Chenopodium album
ZZ272	Duchesnea indica
ZZ272	Cynodon dactylon
ZZ272	Erigeron canadensis
ZZ272	Humulus scandens
ZZ272	Euphorbia maculata
ZZ272	Plantago asiatica
ZZ272	Sonchus oleraceus
ZZ272	Ixeris chinensis
ZZ272	Euphorbia helioscopia
ZZ272	Picris divaricata
ZZ272	Ophiopogon japonicus
ZZ272	Iris tectorum
ZZ282	Ophiopogon japonicus
ZZ282	Cynodon dactylon
ZZ282	Eleusine indica
ZZ282	Rubia cordifolia
ZZ282	Poa annua
ZZ282	Setaria viridis
ZZ282	Ixeris chinensis
ZZ282	Oxalis corymbosa
ZZ282	Elephantopus scaber
ZZ282	Euphorbia maculata
ZZ283	Trachelospermum jasminoides
ZZ283	Hedera nepalensis var. sinensis
ZZ283	Ophiopogon japonicus
ZZ283	Oxalis corymbosa
ZZ283	Cynodon dactylon
ZZ283	Microstegium vimineum
ZZ283	Causonis japonica
ZZ283	Erigeron canadensis
ZZ283	Artemisia selengensis
ZZ283	Elephantopus scaber
ZZ283	Taraxacum mongolicum
ZZ283	Euphorbia maculata
ZZ283	Veronica persica
ZZ283	Eleusine indica
ZZ283	Poa annua
ZZ283	Ixeris chinensis
ZZ283	Chenopodium album
ZZ284	Liriope muscari
ZZ284	Iris tectorum
ZZ284	Poa annua
ZZ284	Setaria viridis
ZZ284	Cynodon dactylon
ZZ284	Agropyron cristatum
ZZ284	Portulaca oleracea
ZZ284	Veronica persica
ZZ284	Rubia cordifolia
ZZ284	Erigeron canadensis
ZZ284	Ixeris chinensis
ZZ284	Oxalis corymbosa
ZZ284	Sonchus oleraceus
ZZ284	Euphorbia maculata
ZZ284	Chenopodium album
ZZ285	Oxalis corymbosa
ZZ285	Trifolium repens
ZZ285	Liriope muscari
ZZ285	Lolium perenne
ZZ285	Sonchus oleraceus
ZZ285	Taraxacum mongolicum
ZZ285	Cynodon dactylon
ZZ285	Euphorbia maculata
ZZ285	Zephyranthes candida
ZZ285	Ixeris chinensis
ZZ285	Poa annua
ZZ285	Rubia cordifolia
ZZ285	Amaranthus blitum
ZZ285	Causonis japonica
ZZ285	Fragaria vesca
ZZ285	Erigeron canadensis
ZZ285	Agropyron cristatum
ZZ286	Ophiopogon bodinieri
ZZ286	Iris tectorum
ZZ286	Dianthus chinensis
ZZ286	Sedum lineare
ZZ286	Cynodon dactylon
ZZ286	Taraxacum mongolicum
ZZ287	Ophiopogon japonicus
ZZ287	Zephyranthes candida
ZZ287	Cynodon dactylon
ZZ287	Euphorbia maculata
ZZ287	Lolium perenne
ZZ287	Erigeron bonariensis
ZZ287	Poa annua
ZZ287	Setaria viridis
ZZ287	Eleusine indica
ZZ287	Erigeron canadensis
ZZ287	Cirsium arvense var. integrifolium
ZZ297	Cynodon dactylon
ZZ297	Lolium perenne
ZZ297	Dianthus chinensis
ZZ297	Coreopsis basalis
ZZ297	Sedum lineare
ZZ297	Ophiopogon japonicus
ZZ297	Cirsium arvense var. integrifolium
ZZ299	Cynodon dactylon
ZZ299	Ophiopogon japonicus
ZZ299	Zephyranthes candida
ZZ299	Cirsium arvense var. integrifolium
ZZ299	Chenopodium album
ZZ299	Lycium chinense
ZZ299	Iris tectorum
ZZ300	Erigeron canadensis
ZZ300	Iris tectorum
ZZ300	Coreopsis basalis
ZZ300	Viola philippica
ZZ300	Picris divaricata
ZZ300	Amaranthus blitum
ZZ300	Euphorbia maculata
ZZ300	Panicum repens
ZZ300	Ophiopogon japonicus
ZZ300	Chenopodium album
ZZ300	Poa annua
ZZ300	Cirsium arvense var. integrifolium
ZZ300	Plantago asiatica
ZZ301	Echinochloa crus-galli
ZZ301	Humulus scandens
ZZ301	Chenopodium album
ZZ301	Artemisia lavandulifolia
ZZ301	Sonchus oleraceus
ZZ301	Rumex dentatus
ZZ301	Oenothera laciniata
ZZ301	Erigeron canadensis
ZZ301	Ixeris chinensis
ZZ301	Arenaria serpyllifolia
ZZ301	Trigonotis peduncularis
ZZ301	Capsella bursa-pastoris
ZZ301	Setaria viridis
ZZ301	Cirsium arvense var. integrifolium
ZZ301	Artemisia annua
ZZ301	Imperata cylindrica
ZZ301	Cynodon dactylon
ZZ301	Scorzonera albicaulis
ZZ301	Bromus catharticus
ZZ301	Eleusine indica
ZZ301	Digitaria sanguinalis
ZZ301	Plantago asiatica
ZZ301	Taraxacum mongolicum
ZZ305	Rosa multiflora
ZZ305	Setaria viridis
ZZ305	Cynodon dactylon
ZZ305	Ixeris chinensis
ZZ305	Cirsium arvense var. integrifolium
ZZ305	Erigeron canadensis
ZZ305	Veronica arvensis
ZZ305	Dianthus chinensis
ZZ305	Oenothera lindheimeri
ZZ305	Lolium perenne
ZZ305	Pennisetum alopecuroides
ZZ305	Chenopodium album
ZZ305	Zoysia pacifica
ZZ305	Humulus scandens
ZZ305	Triticum aestivum
ZZ305	Ophiopogon japonicus
ZZ305	Artemisia scoparia
ZZ305	Geranium carolinianum
ZZ305	Cirsium arvense var. integrifolium
ZZ305	Sonchus oleraceus
ZZ306	Ophiopogon japonicus
ZZ306	Cynodon dactylon
ZZ306	Cyperus rotundus
ZZ306	Iris tectorum
ZZ306	Setaria viridis
ZZ306	Erigeron canadensis
ZZ306	Petunia ¡Á hybrida
ZZ306	Humulus scandens
ZZ306	Helianthus maximiliani
ZZ306	Momordica charantia
ZZ306	Dysphania ambrosioides
ZZ306	Amaranthus blitum
ZZ306	Sonchus oleraceus
ZZ306	Artemisia argyi
ZZ306	Calystegia hederacea
ZZ306	Chenopodium album
ZZ306	Artemisia capillaris
ZZ306	Ixeris chinensis
ZZ306	Verbascum thapsus
ZZ306	Causonis japonica
ZZ306	Geranium carolinianum
ZZ307	Rosa multiflora
ZZ307	Oxalis corymbosa
ZZ307	Veronica arvensis
ZZ307	Erigeron canadensis
ZZ307	Echinacea purpurea
ZZ307	Iris tectorum
ZZ307	Cortaderia selloana
ZZ307	Artemisia argyi
ZZ307	Lolium perenne
ZZ307	Rumex dentatus
ZZ307	Fragaria vesca
ZZ307	Oenothera lindheimeri
ZZ307	Bromus catharticus
ZZ307	Ixeris chinensis
ZZ307	Cirsium arvense var. integrifolium
ZZ307	Setaria viridis
ZZ307	Cynodon dactylon
ZZ307	Lavandula angustifolia
ZZ308	Cynodon dactylon
ZZ308	Oxalis pes-caprae
ZZ308	Dichondra micrantha
ZZ308	Ophiopogon japonicus
ZZ308	Poa annua
ZZ308	Oxalis corymbosa
ZZ308	Plantago asiatica
ZZ308	Veronica polita
ZZ308	Causonis japonica
ZZ308	Elephantopus scaber
ZZ325	Cynodon dactylon
ZZ325	Erigeron bonariensis
ZZ325	Setaria viridis
ZZ325	Polypogon fugax
ZZ325	Picris divaricata
ZZ325	Youngia japonica
ZZ325	Oxalis corymbosa
ZZ325	Erigeron canadensis
ZZ325	Acalypha australis
ZZ326	Iris tectorum
ZZ326	Ophiopogon japonicus
ZZ326	Chenopodium album
ZZ326	Eleusine indica
ZZ326	Plantago major
ZZ326	Solanum nigrum
ZZ326	Youngia japonica
ZZ326	Poa annua
ZZ326	Sonchus oleraceus
ZZ326	Erigeron canadensis
ZZ327	Bambusa multiplex
ZZ327	Sedum lineare
ZZ327	Penstemon digitalis
ZZ327	Zoysia japonica
ZZ327	Cyperus rotundus
ZZ327	Cuphea platycentra
ZZ327	Helenium autumnale
ZZ327	Portulaca oleracea
ZZ327	Ageratum houstonianum
ZZ327	Lactuca serriola
ZZ327	Ophiopogon japonicus
ZZ327	Oxalis corymbosa
ZZ327	Zoysia japonica
ZZ331	Ophiopogon japonicus
ZZ331	Oxalis corymbosa
ZZ332	Cynodon dactylon
ZZ332	Trifolium repens
ZZ332	Oxalis corymbosa
ZZ332	Setaria viridis
ZZ332	Poa annua
ZZ332	Euphorbia maculata
ZZ332	Amaranthus blitum
ZZ332	Causonis japonica
ZZ332	Rumex dentatus
