# Supplementary material for: Spatial patterns and driving factors of plant diversity along the urban–rural gradient in the context of urbanization in Zhengzhou, China
Source: PeerJ. 2024 Oct 11;12:e18261. doi: 10.7717/peerj.18261 (PMC11472805; doi:10.7717/peerj.18261)
Supplement: Supplemental Information 1 [file peerj-12-18261-s001.zip › Raw data for Wayne diagrams/Species/Herbaceous of the southern sample zone-Species.csv]

Sample	Species
ZZ025	Cynodon dactylon
ZZ026	Solanum nigrum
ZZ026	Ophiopogon japonicus
ZZ026	Eleusine indica
ZZ026	Causonis japonica
ZZ026	Erigeron canadensis
ZZ026	Poa annua
ZZ026	Plantago virginica
ZZ026	Oxalis corymbosa
ZZ026	Symphyotrichum subulatum
ZZ026	Mentha canadensis
ZZ026	Lolium perenne
ZZ026	Cynodon dactylon
ZZ026	Polypogon fugax
ZZ026	Chenopodium album
ZZ026	Impatiens balsamina
ZZ026	Youngia japonica
ZZ026	Sonchus oleraceus
ZZ026	Dianthus caryophyllus
ZZ026	Eleusine indica
ZZ026	Leonurus japonicus
ZZ031	Cynodon dactylon
ZZ031	Acalypha australis
ZZ031	Oxalis corymbosa
ZZ031	Sonchus oleraceus
ZZ031	Setaria viridis
ZZ031	Convolvulus arvensis
ZZ031	Cyperus rotundus
ZZ031	Poa annua
ZZ031	Symphyotrichum subulatum
ZZ031	Picris divaricata
ZZ031	Erigeron bonariensis
ZZ031	Lolium perenne
ZZ031	Hosta cv. Regal Splendor
ZZ031	Ophiopogon japonicus
ZZ031	Erigeron canadensis
ZZ032	Causonis japonica
ZZ032	Digitaria sanguinalis
ZZ032	Symphyotrichum subulatum
ZZ032	Artemisia annua
ZZ032	Vincetoxicum chinense
ZZ033	Cynodon dactylon
ZZ033	Ophiopogon japonicus
ZZ033	Polygonum aviculare
ZZ033	Amaranthus blitum
ZZ033	Euphorbia maculata
ZZ033	Acalypha australis
ZZ033	Erigeron canadensis
ZZ033	Rudbeckia laciniata
ZZ034	Phytolacca americana
ZZ034	Lycium chinense
ZZ034	Oxalis corymbosa
ZZ034	Ophiopogon japonicus
ZZ034	Setaria viridis
ZZ034	Cynodon dactylon
ZZ034	Erigeron canadensis
ZZ034	Petunia ¡Á hybrida
ZZ034	Sonchus oleraceus
ZZ034	Calystegia hederacea
ZZ034	Dianthus chinensis
ZZ034	Humulus scandens
ZZ034	Chenopodium ficifolium
ZZ034	Euphorbia maculata
ZZ034	Convolvulus arvensis
ZZ034	Lolium perenne
ZZ037	Amaranthus blitum
ZZ037	Sonchus oleraceus
ZZ037	Setaria viridis
ZZ038	Amaranthus viridis
ZZ038	Acalypha australis
ZZ038	Oxalis corymbosa
ZZ038	Solanum nigrum
ZZ038	Chenopodium ficifolium
ZZ038	Petunia ¡Á hybrida
ZZ038	Digitaria sanguinalis
ZZ038	Taraxacum mongolicum
ZZ038	Causonis japonica
ZZ038	Artemisia lavandulifolia
ZZ038	Geranium carolinianum
ZZ038	Erigeron canadensis
ZZ038	Poa annua
ZZ038	Cynodon dactylon
ZZ038	Trifolium repens
ZZ038	Oenothera biennis
ZZ039	Rosa multiflora
ZZ039	Oxalis corymbosa
ZZ039	Ophiopogon japonicus
ZZ039	Cynodon dactylon
ZZ039	Poa annua
ZZ039	Setaria viridis
ZZ039	Cirsium arvense var. integrifolium
ZZ040	Ophiopogon japonicus
ZZ040	Oxalis corymbosa
ZZ040	Cynodon dactylon
ZZ040	Euphorbia maculata
ZZ040	Rubia cordifolia
ZZ040	Setaria viridis
ZZ040	Digitaria sanguinalis
ZZ040	Amaranthus blitum
ZZ040	Vicia sepium
ZZ040	Lolium perenne
ZZ042	Amaranthus blitum
ZZ042	Setaria viridis
ZZ042	Chenopodium album
ZZ042	Polypogon fugax
ZZ042	Ophiopogon japonicus
ZZ042	Heuchera villosa
ZZ042	Symphyotrichum subulatum
ZZ042	Erigeron canadensis
ZZ042	Artemisia annua
ZZ042	Sonchus oleraceus
ZZ042	Youngia japonica
ZZ042	Cardamine occulta
ZZ042	Alternanthera philoxeroides
ZZ042	Crepidiastrum sonchifolium
ZZ042	Cyperus rotundus
ZZ042	Persicaria longiseta
ZZ042	Stellaria media
ZZ042	Ixeris chinensis
ZZ042	Dysphania schraderiana
ZZ042	Rumex crispus
ZZ042	Picris divaricata
ZZ043	Chenopodium album
ZZ043	Ophiopogon japonicus
ZZ043	Oxalis corymbosa
ZZ043	Causonis japonica
ZZ043	Vincetoxicum chinense
ZZ043	Solanum nigrum
ZZ043	Portulaca oleracea
ZZ043	Symphyotrichum subulatum
ZZ043	Sonchus oleraceus
ZZ043	Iris tectorum
ZZ043	Ixeris chinensis
ZZ043	Setaria viridis
ZZ044	Euonymus fortunei
ZZ044	Zoysia japonica
ZZ044	Lolium perenne
ZZ044	Cynodon dactylon
ZZ044	Oxalis corymbosa
ZZ044	Stellaria media
ZZ044	Causonis japonica
ZZ044	Amaranthus blitum
ZZ044	Ixeris chinensis
ZZ044	Erigeron canadensis
ZZ044	Rumex crispus
ZZ044	Setaria viridis
ZZ044	Rumex dentatus
ZZ044	Alcea rosea
ZZ044	Polypogon fugax
ZZ044	Poa annua
ZZ045	Setaria viridis
ZZ045	Oxalis corymbosa
ZZ045	Ophiopogon japonicus
ZZ045	Euphorbia humifusa
ZZ045	Erigeron canadensis
ZZ045	Teucrium japonicum
ZZ046	Koelreuteria paniculata
ZZ046	Koelreuteria paniculata
ZZ046	Koelreuteria paniculata
ZZ046	Koelreuteria paniculata
ZZ046	Koelreuteria paniculata
ZZ046	Oxalis corymbosa
ZZ046	Ophiopogon japonicus
ZZ047	Koelreuteria paniculata
ZZ047	Erigeron canadensis
ZZ047	Ophiopogon japonicus
ZZ047	Setaria viridis
ZZ047	Ixeris chinensis
ZZ047	Veronica arvensis
ZZ047	Eleusine indica
ZZ047	Acalypha australis
ZZ047	Oxalis corymbosa
ZZ047	Sonchus oleraceus
ZZ049	Iris tectorum
ZZ049	Cynodon dactylon
ZZ049	Setaria viridis
ZZ049	Erigeron canadensis
ZZ049	Chenopodium album
ZZ049	Crepidiastrum sonchifolium
ZZ049	Cyperus rotundus
ZZ049	Oxalis corymbosa
ZZ049	Trifolium repens
ZZ049	Erigeron bonariensis
ZZ049	Lycium chinense
ZZ049	Ixeris chinensis
ZZ049	Causonis japonica
ZZ050	Solanum nigrum
ZZ050	Ophiopogon japonicus
ZZ050	Cynodon dactylon
ZZ050	Erigeron canadensis
ZZ050	Setaria viridis
ZZ050	Oxalis corymbosa
ZZ050	Mirabilis jalapa
ZZ050	Aspidistra elatior
ZZ050	Impatiens balsamina
ZZ050	Chenopodium album
ZZ051	Datura stramonium
ZZ051	Humulus scandens
ZZ051	Setaria viridis
ZZ051	Rubia cordifolia
ZZ051	Chenopodium album
ZZ051	Acalypha australis
ZZ051	Miscanthus sinensis
ZZ051	Artemisia annua
ZZ051	Oxalis corymbosa
ZZ051	Petunia ¡Á hybrida
ZZ051	Picris divaricata
ZZ051	Alternanthera sessilis
ZZ051	Ophiopogon japonicus
ZZ051	Erigeron canadensis
ZZ051	Zephyranthes candida
ZZ051	Solanum lycopersicum
ZZ051	Sonchus oleraceus
ZZ051	Cynodon dactylon
ZZ052	Cynodon dactylon
ZZ052	Sonchus oleraceus
ZZ052	Erigeron canadensis
ZZ052	Ophiopogon japonicus
ZZ052	Trifolium repens
ZZ052	Taraxacum mongolicum
ZZ052	Ixeris chinensis
ZZ052	Cirsium arvense var. integrifolium
ZZ052	Rubia cordifolia
ZZ052	Setaria viridis
ZZ052	Poa annua
ZZ052	Digitaria sanguinalis
ZZ052	Avena fatua
ZZ052	Chenopodium album
ZZ054	Humulus scandens
ZZ054	Erigeron canadensis
ZZ054	Chenopodium album
ZZ054	Imperata cylindrica
ZZ054	Echinochloa crus-galli
ZZ055	Spiraea japonica
ZZ055	Farfugium japonicum
ZZ055	Cymbopogon citratus
ZZ055	Erigeron canadensis
ZZ055	Lolium perenne
ZZ055	Zoysia japonica
ZZ055	Setaria viridis
ZZ055	Youngia japonica
ZZ055	Cynodon dactylon
ZZ055	Ophiopogon japonicus
ZZ056	Setaria viridis
ZZ056	Humulus scandens
ZZ056	Artemisia annua
ZZ056	Erigeron canadensis
ZZ056	Sonchus oleraceus
ZZ056	Cirsium arvense var. integrifolium
ZZ056	Chenopodium album
ZZ056	Artemisia scoparia
ZZ056	Chenopodium ficifolium
ZZ056	Euphorbia helioscopia
ZZ056	Artemisia selengensis
ZZ056	Ophiopogon japonicus
ZZ056	Solidago decurrens
ZZ056	Cynodon dactylon
ZZ057	Imperata cylindrica
ZZ057	Ophiopogon japonicus
ZZ057	Zephyranthes candida
ZZ057	Humulus scandens
ZZ057	Erigeron canadensis
ZZ057	Setaria viridis
ZZ057	Rubia cordifolia
ZZ057	Sonchus oleraceus
ZZ057	Cynodon dactylon
ZZ060	Ophiopogon japonicus
ZZ060	Zoysia japonica
ZZ060	Oxalis corymbosa
ZZ060	Erigeron canadensis
ZZ061	Symphyotrichum subulatum
ZZ061	Sonchus oleraceus
ZZ061	Erigeron canadensis
ZZ061	Setaria viridis
ZZ062	Coreopsis lanceolata
ZZ062	Alternanthera sessilis
ZZ062	Ophiopogon japonicus
ZZ062	Rubia cordifolia
ZZ062	Ixeris chinensis
ZZ062	Cirsium arvense var. integrifolium
ZZ062	Sonchus oleraceus
ZZ062	Taraxacum mongolicum
ZZ062	Artemisia scoparia
ZZ062	Petunia ¡Á hybrida
ZZ062	Artemisia selengensis
ZZ062	Erigeron canadensis
ZZ062	Erigeron bonariensis
ZZ062	Lactuca serriola
ZZ062	Oxalis pes-caprae
ZZ062	Zoysia japonica
ZZ062	Cynodon dactylon
ZZ062	Veronica persica
ZZ063	Cynodon dactylon
ZZ063	Helianthus tuberosus
ZZ063	Cirsium arvense var. integrifolium
ZZ063	Sonchus oleraceus
ZZ063	Setaria viridis
ZZ063	Amaranthus blitum
ZZ063	Poa annua
ZZ063	Lolium perenne
ZZ063	Oxalis corymbosa
ZZ063	Humulus scandens
ZZ063	Ixeris chinensis
ZZ063	Chenopodium album
ZZ063	Rubia cordifolia
ZZ063	Plantago asiatica
ZZ063	Artemisia selengensis
ZZ064	Cynodon dactylon
ZZ064	Poa annua
ZZ064	Chenopodium album
ZZ064	Cirsium arvense var. integrifolium
ZZ064	Sonchus oleraceus
ZZ064	Oxalis corymbosa
ZZ064	Lolium perenne
ZZ064	Geranium carolinianum
ZZ064	Rubia cordifolia
ZZ064	Iris tectorum
ZZ064	Setaria viridis
ZZ064	Digitaria sanguinalis
ZZ148	Tagetes erecta
ZZ148	Gardenia stenophylla
ZZ148	Petunia ¡Á hybrida
ZZ148	Pelargonium hortorum
ZZ148	Erigeron canadensis
ZZ148	Setaria viridis
ZZ148	Artemisia annua
ZZ148	Verbena officinalis
ZZ148	Hibiscus syriacus cv. Variegata
ZZ148	Chenopodium album
ZZ148	Iris lactea
ZZ148	Causonis japonica
ZZ148	Sedum lineare
ZZ148	Veronica persica
ZZ148	Oxalis corymbosa
ZZ148	Portulaca oleracea
ZZ148	Coreopsis lanceolata
ZZ148	Cynodon dactylon
ZZ148	Zoysia japonica
ZZ237	Yucca gloriosa
ZZ237	Solanum nigrum
ZZ237	Cynodon dactylon
ZZ237	Setaria viridis
ZZ237	Poa annua
ZZ237	Oxalis corymbosa
ZZ237	Ophiopogon japonicus
ZZ237	Rubia cordifolia
ZZ237	Bromus catharticus
ZZ237	Euphorbia maculata
ZZ237	Euphorbia helioscopia
ZZ237	Veronica persica
ZZ237	Elephantopus scaber
ZZ237	Taraxacum mongolicum
ZZ237	Eleusine indica
ZZ237	Lolium perenne
ZZ237	Calystegia hederacea
ZZ237	Cirsium arvense var. integrifolium
ZZ237	Sonchus oleraceus
ZZ323	Ophiopogon japonicus
ZZ323	Cynodon dactylon
ZZ323	Vicia sepium
ZZ323	Cirsium arvense var. integrifolium
ZZ323	Setaria viridis
ZZ323	Oxalis corymbosa
ZZ323	Geranium carolinianum
ZZ323	Trifolium repens
ZZ323	Erigeron canadensis
ZZ323	Alternanthera philoxeroides
ZZ323	Elephantopus scaber
ZZ323	Artemisia selengensis
ZZ323	Sonchus oleraceus
ZZ324	Cynodon dactylon
ZZ324	Setaria viridis
ZZ324	Poa annua
ZZ324	Lolium perenne
ZZ324	Cirsium arvense var. integrifolium
ZZ324	Oenothera lindheimeri
ZZ324	Coreopsis basalis
ZZ324	Amaranthus blitum
ZZ324	Oxalis corymbosa
ZZ324	Ophiopogon japonicus
ZZ324	Zephyranthes candida
ZZ324	Plantago asiatica
ZZ324	Bromus japonicus
ZZ324	Euphorbia maculata
ZZ324	Rumex dentatus
ZZ324	Taraxacum mongolicum
ZZ324	Elephantopus scaber
ZZ324	Cucumis bisexualis
ZZ324	Rubia cordifolia
ZZ324	Duchesnea indica
ZZ324	Causonis japonica
ZZ324	Erigeron canadensis
ZZ324	Artemisia selengensis
ZZ324	Iris tectorum
ZZ324	Hemerocallis fulva
ZZ333	Dichondra micrantha
ZZ333	Cynodon dactylon
ZZ333	Rubia cordifolia
ZZ333	Lolium perenne
ZZ333	Erigeron canadensis
ZZ333	Crepidiastrum sonchifolium
ZZ333	Sonchus oleraceus
ZZ333	Ixeris chinensis
ZZ333	Picris divaricata
ZZ333	Cyperus rotundus
ZZ333	Duchesnea indica
ZZ333	Stellaria media
ZZ333	Melilotus suaveolens
ZZ333	Centella asiatica
ZZ333	Oxalis corymbosa
ZZ334	Bambusa multiplex
ZZ334	Cynodon dactylon
ZZ334	Lolium perenne
ZZ334	Chenopodium album
ZZ334	Poa annua
ZZ334	Stellaria media
ZZ334	Ophiopogon japonicus
ZZ334	Oxalis corymbosa
ZZ335	Rosa multiflora
ZZ335	Setaria viridis
ZZ335	Erigeron canadensis
ZZ335	Lolium perenne
ZZ335	Artemisia lavandulifolia
ZZ335	Cynodon dactylon
ZZ335	Indocalamus tessellatus
ZZ335	Ophiopogon japonicus
ZZ335	Oxalis corymbosa
ZZ336	Ophiopogon japonicus
ZZ336	Cyperus rotundus
ZZ336	Setaria viridis
ZZ336	Cynodon dactylon
ZZ336	Iris tectorum
ZZ336	Mentha canadensis
ZZ337	Persicaria lapathifolia
ZZ337	Humulus scandens
ZZ337	Setaria viridis
ZZ337	Chenopodium album
ZZ337	Erigeron canadensis
ZZ337	Symphyotrichum subulatum
ZZ337	Cyperus rotundus
ZZ337	Cynodon dactylon
ZZ337	Sonchus oleraceus
ZZ337	Amaranthus blitum
ZZ337	Veronica hederifolia
ZZ337	Gaura parviflora
