# Supplementary material for: Spatial patterns and driving factors of plant diversity along the urban–rural gradient in the context of urbanization in Zhengzhou, China
Source: PeerJ. 2024 Oct 11;12:e18261. doi: 10.7717/peerj.18261 (PMC11472805; doi:10.7717/peerj.18261)
Supplement: Supplemental Information 1 [file peerj-12-18261-s001.zip › Raw data for Wayne diagrams/Species/Herbaceous of the western sample zone -Species.csv]

Sample	Species
ZZ005	Lactuca serriola
ZZ005	Erigeron canadensis
ZZ005	Chenopodium album
ZZ005	Picris divaricata
ZZ005	Amaranthus blitum
ZZ006	Spiraea japonica
ZZ006	Hemerocallis fulva
ZZ006	Dianthus chinensis
ZZ006	Hylotelephium verticillatum
ZZ006	Catharanthus roseus
ZZ006	Hemerocallis lilioasphodelus
ZZ006	Iris tectorum
ZZ006	Lythrum salicaria
ZZ006	Physostegia virginiana
ZZ006	Parthenocissus quinquefolia
ZZ006	Erigeron canadensis
ZZ006	Cirsium arvense var. integrifolium
ZZ006	Rubia cordifolia
ZZ006	Cynodon dactylon
ZZ006	Oxalis corymbosa
ZZ006	Cynodon dactylon
ZZ006	Setaria viridis
ZZ006	Erigeron canadensis
ZZ006	Ophiopogon japonicus
ZZ006	Lolium perenne
ZZ006	Ophiopogon bodinieri
ZZ006	Symphyotrichum subulatum
ZZ006	Chenopodium album
ZZ006	Rosmarinus officinalis
ZZ006	Hedera nepalensis var. sinensis
ZZ006	Duchesnea indica
ZZ006	Artemisia selengensis
ZZ011	Chenopodium album
ZZ011	Erigeron canadensis
ZZ011	Cynodon dactylon
ZZ011	Ophiopogon japonicus
ZZ011	Setaria viridis
ZZ012	Yucca filamentosa
ZZ012	Erigeron canadensis
ZZ012	Oxalis corymbosa
ZZ012	Cynodon dactylon
ZZ012	Amaranthus blitum
ZZ012	Picris divaricata
ZZ012	Ixeris chinensis
ZZ012	Lactuca serriola
ZZ012	Viola cornuta
ZZ012	Cortaderia selloana
ZZ012	Juncus effusus
ZZ012	Rosa multiflora
ZZ012	Impatiens balsamina
ZZ012	Petunia ¡Á hybrida
ZZ012	Poa annua
ZZ017	Ruellia simplex
ZZ017	Glandularia ¡Á hybrida
ZZ017	Centaurea cineraria
ZZ017	Hydrangea macrophylla
ZZ017	Hosta cv. Regal Splendor
ZZ017	Campanula medium
ZZ017	Reineckea carnea
ZZ017	Ophiopogon japonicus
ZZ017	Erigeron canadensis
ZZ017	Symphyotrichum subulatum
ZZ017	Iris tectorum
ZZ017	Helianthus debilis
ZZ017	Begonia cucullata
ZZ017	Oenothera lindheimeri
ZZ017	Petunia ¡Á hybrida
ZZ017	Bergenia crassifolia
ZZ017	Cynodon dactylon
ZZ018	Cynodon dactylon
ZZ018	Begonia cucullata
ZZ018	Hydrangea macrophylla
ZZ018	Dianthus barbatus
ZZ018	Salvia farinacea
ZZ018	Centaurea cineraria
ZZ018	Eleusine indica
ZZ018	Oenothera lindheimeri
ZZ018	Microstegium vimineum
ZZ019	Causonis japonica
ZZ019	Zoysia japonica
ZZ020	Erigeron canadensis
ZZ020	Rumex dentatus
ZZ020	Viola ¡Á wittrockiana
ZZ020	Veronica persica
ZZ020	Sonchus oleraceus
ZZ020	Poa annua
ZZ020	Brassica oleracea
ZZ020	Glandularia ¡Á hybrida
ZZ020	Chenopodium album
ZZ020	Zoysia japonica
ZZ020	Lolium perenne
ZZ020	Eleusine indica
ZZ020	Vincetoxicum chinense
ZZ020	Glandularia tenera
ZZ020	Solanum nigrum
ZZ020	Stellaria media
ZZ020	Setaria viridis
ZZ020	Polypogon fugax
ZZ020	Festuca rubra
ZZ030	Setaria viridis
ZZ030	Erigeron canadensis
ZZ030	Symphyotrichum subulatum
ZZ030	Eleusine indica
ZZ030	Lactuca serriola
ZZ030	Ixeris chinensis
ZZ030	Plantago depressa
ZZ030	Solanum nigrum
ZZ030	Ophiopogon japonicus
ZZ030	Cynodon dactylon
ZZ030	Oxalis corymbosa
ZZ041	Eleusine indica
ZZ041	Plantago lanceolata
ZZ041	Symphyotrichum subulatum
ZZ041	Lolium perenne
ZZ041	Cynodon dactylon
ZZ041	Oxalis corymbosa
ZZ041	Erigeron canadensis
ZZ041	Chenopodium album
ZZ041	Humulus scandens
ZZ041	Rumex crispus
ZZ041	Alcea rosea
ZZ041	Artemisia indica
ZZ041	Dahlia pinnata
ZZ041	Rosa multiflora
ZZ041	Phyllostachys propinqua
ZZ041	Solanum nigrum
ZZ131	Lolium perenne
ZZ131	Ophiopogon japonicus
ZZ131	Chenopodium album
ZZ131	Hemerocallis hybridus
ZZ131	Rosa multiflora
ZZ131	Cyperus rotundus
ZZ131	Erigeron canadensis
ZZ131	Eleusine indica
ZZ131	Oxalis corymbosa
ZZ131	Sedum lineare
ZZ131	Youngia japonica
ZZ131	Setaria viridis
ZZ151	Causonis japonica
ZZ151	Ophiopogon japonicus
ZZ151	Oxalis corymbosa
ZZ151	Ixeris chinensis
ZZ151	Digitaria sanguinalis
ZZ151	Cynodon dactylon
ZZ151	Lycium chinense
ZZ151	Pennisetum alopecuroides
ZZ151	Cymbopogon citratus
ZZ151	Miscanthus sinensis cv. Gracillimus
ZZ151	Amaranthus blitum
ZZ151	Erigeron canadensis
ZZ151	Vincetoxicum chinense
ZZ151	Setaria viridis
ZZ151	Convolvulus arvensis
ZZ151	Leonurus japonicus
ZZ151	Plantago asiatica
ZZ152	Rosa multiflora
ZZ152	Humulus scandens
ZZ152	Setaria viridis
ZZ152	Oxalis corymbosa
ZZ152	Eleusine indica
ZZ152	Leonurus japonicus
ZZ152	Zoysia japonica
ZZ152	Impatiens balsamina
ZZ152	Euphorbia maculata
ZZ152	Picris divaricata
ZZ152	Bidens pilosa
ZZ152	Erigeron canadensis
ZZ152	Portulaca oleracea
ZZ152	Chenopodium album
ZZ157	Oxalis corymbosa
ZZ157	Chenopodium album
ZZ157	Paederia foetida
ZZ157	Symphyotrichum subulatum
ZZ157	Erigeron canadensis
ZZ157	Eleusine indica
ZZ157	Cynodon dactylon
ZZ158	Oxalis corymbosa
ZZ158	Chenopodium album
ZZ158	Paederia foetida
ZZ158	Symphyotrichum subulatum
ZZ158	Erigeron canadensis
ZZ158	Eleusine indica
ZZ158	Cynodon dactylon
ZZ159	Chenopodium album
ZZ159	Ophiopogon japonicus
ZZ159	Ixeris chinensis
ZZ159	Lactuca serriola
ZZ159	Setaria viridis
ZZ159	Cynodon dactylon
ZZ159	Picris divaricata
ZZ159	Erigeron canadensis
ZZ159	Cyperus rotundus
ZZ159	Crepidiastrum sonchifolium
ZZ159	Erigeron philadelphicus
ZZ159	Symphyotrichum subulatum
ZZ159	Richardia scabra
ZZ160	Ophiopogon japonicus
ZZ160	Axonopus compressus
ZZ160	Picris divaricata
ZZ160	Setaria viridis
ZZ160	Viola prionantha
ZZ160	Cyperus rotundus
ZZ160	Erigeron canadensis
ZZ161	Euonymus fortunei
ZZ161	Cyperus rotundus
ZZ161	Setaria viridis
ZZ161	Ranunculus japonicus
ZZ161	Chenopodium album
ZZ161	Symphyotrichum subulatum
ZZ161	Erigeron canadensis
ZZ161	Oxalis corymbosa
ZZ161	Plantago major
ZZ161	Ixeris chinensis
ZZ161	Cirsium arvense var. integrifolium
ZZ161	Convolvulus arvensis
ZZ161	Lythrum salicaria
ZZ161	Phragmites australis
ZZ161	Typha orientalis
ZZ161	Youngia japonica
ZZ163	Ophiopogon japonicus
ZZ163	Poa annua
ZZ163	Oxalis corymbosa
ZZ163	Solanum nigrum
ZZ163	Symphyotrichum subulatum
ZZ163	Setaria viridis
ZZ163	Cyperus rotundus
ZZ163	Phyllostachys propinqua
ZZ163	Indocalamus tessellatus
ZZ163	Avena fatua
ZZ164	Cynodon dactylon
ZZ164	Bromus catharticus
ZZ164	Erigeron canadensis
ZZ164	Setaria viridis
ZZ164	Stellaria media
ZZ164	Erigeron sumatrensis
ZZ164	Axonopus compressus
ZZ164	Plantago major
ZZ164	Amaranthus blitum
ZZ164	Setaria viridis
ZZ164	Humulus scandens
ZZ167	Cynodon dactylon
ZZ167	Lolium perenne
ZZ167	Erigeron canadensis
ZZ167	Setaria viridis
ZZ167	Lactuca serriola
ZZ167	Boehmeria nivea
ZZ167	Stellaria media
ZZ167	Chenopodium album
ZZ167	Portulaca oleracea
ZZ167	Taraxacum mongolicum
ZZ167	Eleusine indica
ZZ167	Alternanthera philoxeroides
ZZ168	Erigeron canadensis
ZZ168	Lolium perenne
ZZ168	Setaria viridis
ZZ168	Imperata cylindrica
ZZ168	Cynodon dactylon
ZZ168	Axonopus compressus
ZZ168	Oxalis corymbosa
ZZ169	Phyllostachys vivax
ZZ169	Phyllostachys propinqua
ZZ169	Bashania yongdeensis
ZZ169	Bothriospermum secundum
ZZ169	Cynodon dactylon
ZZ169	Setaria viridis
ZZ169	Rumex dentatus
ZZ169	Erigeron canadensis
ZZ170	Parthenocissus tricuspidata
ZZ170	Erigeron canadensis
ZZ170	Eleusine indica
ZZ170	Symphyotrichum subulatum
ZZ171	Tagetes erecta
ZZ171	Pentas lanceolata
ZZ171	Glandularia tenera
ZZ171	Celosia argentea
ZZ171	Torenia fournieri
ZZ172	Sonchus oleraceus
ZZ172	Picris divaricata
ZZ172	Symphyotrichum subulatum
ZZ172	Erigeron canadensis
ZZ172	Cynodon dactylon
ZZ172	Ophiopogon japonicus
ZZ173	Cynodon dactylon
ZZ173	Erigeron canadensis
ZZ173	Humulus scandens
ZZ173	Setaria viridis
ZZ173	Chenopodium album
ZZ173	Vincetoxicum chinense
ZZ173	Rumex crispus
ZZ173	Crepidiastrum sonchifolium
ZZ176	Cynodon dactylon
ZZ176	Humulus scandens
ZZ176	Vincetoxicum chinense
ZZ176	Causonis japonica
ZZ176	Imperata cylindrica
ZZ176	Chenopodium album
ZZ177	Chenopodium album
ZZ177	Oxalis corymbosa
ZZ177	Axonopus compressus
ZZ177	Setaria viridis
ZZ177	Cynodon dactylon
ZZ177	Ixeris chinensis
ZZ177	Erigeron canadensis
ZZ177	Cyperus rotundus
ZZ178	Cynodon dactylon
ZZ178	Bromus catharticus
ZZ178	Lolium perenne
ZZ178	Cyperus rotundus
ZZ178	Erigeron canadensis
ZZ179	Cymbopogon citratus
ZZ179	Trifolium repens
ZZ179	Cynodon dactylon
ZZ179	Erigeron canadensis
ZZ179	Geranium carolinianum
ZZ179	Vincetoxicum chinense
ZZ179	Veronica persica
ZZ180	Vincetoxicum chinense
ZZ180	Setaria viridis
ZZ180	Humulus scandens
ZZ180	Zoysia japonica
ZZ180	Erigeron canadensis
ZZ180	Cynodon dactylon
ZZ180	Lactuca serriola
ZZ180	Cyperus rotundus
ZZ180	Crepidiastrum sonchifolium
ZZ180	Ixeris chinensis
ZZ180	Picris divaricata
ZZ180	Oxalis corymbosa
ZZ184	Mahonia bealei
ZZ184	Erigeron canadensis
ZZ184	Cynodon dactylon
ZZ184	Cyperus rotundus
ZZ184	Symphyotrichum subulatum
ZZ184	Sonchus oleraceus
ZZ184	Trifolium repens
ZZ187	Ophiopogon japonicus
ZZ187	Lolium perenne
ZZ187	Erigeron canadensis
ZZ188	Zoysia japonica
ZZ188	Convolvulus arvensis
ZZ188	Cynodon dactylon
ZZ188	Miscanthus sinensis
ZZ189	Setaria viridis
ZZ189	Portulaca oleracea
ZZ189	Chenopodium album
ZZ189	Cyperus rotundus
ZZ189	Rorippa palustris
ZZ189	Ophiopogon japonicus
ZZ189	Iris tectorum
ZZ342	Yucca gloriosa
ZZ342	Chenopodium album
ZZ342	Ophiopogon japonicus
ZZ342	Polygonum aviculare
ZZ342	Erigeron bonariensis
ZZ342	Cynodon dactylon
ZZ342	Artemisia lavandulifolia
ZZ342	Setaria viridis
ZZ342	Trigonotis peduncularis
ZZ342	Amaranthus blitum
ZZ342	Erigeron canadensis
ZZ342	Digitaria sanguinalis
ZZ342	Dioscorea zingiberensis
ZZ342	Oxalis corymbosa
ZZ342	Lycium chinense
ZZ343	Chenopodium album
ZZ343	Setaria viridis
ZZ343	Erigeron canadensis
ZZ343	Oxalis corymbosa
ZZ343	Eleusine indica
ZZ343	Solanum nigrum
ZZ343	Mentha canadensis
ZZ343	Cyperus rotundus
ZZ343	Sonchus oleraceus
ZZ343	Dioscorea zingiberensis
ZZ343	Ophiopogon japonicus
ZZ343	Causonis japonica
ZZ343	Vincetoxicum chinense
ZZ343	Taraxacum mongolicum
ZZ344	Oxalis corymbosa
ZZ344	Cymbopogon citratus
ZZ344	Phyllostachys propinqua
ZZ344	Cynodon dactylon
ZZ344	Hypericum patulum
ZZ344	Ophiopogon japonicus
ZZ345	Chenopodium album
ZZ345	Erigeron canadensis
ZZ345	Setaria viridis
ZZ345	Oxalis corymbosa
ZZ345	Lolium perenne
ZZ345	Symphyotrichum subulatum
ZZ345	Cynodon dactylon
ZZ345	Mazus pumilus
ZZ345	Lonicera ligustrina var. yunnanensis
ZZ345	Rumex dentatus
ZZ345	Amaranthus blitum
ZZ345	Physostegia virginiana
ZZ345	Iris tectorum
ZZ345	Hylotelephium erythrostictum
ZZ345	Coreopsis auriculata
ZZ345	Ophiopogon japonicus
ZZ345	Spiraea japonica
