# Supplementary material for: Spatial patterns and driving factors of plant diversity along the urban–rural gradient in the context of urbanization in Zhengzhou, China
Source: PeerJ. 2024 Oct 11;12:e18261. doi: 10.7717/peerj.18261 (PMC11472805; doi:10.7717/peerj.18261)
Supplement: Supplemental Information 1 [file peerj-12-18261-s001.zip › Raw data for Wayne diagrams/Species/Herbaceous plants of the northern sample zone -Species.csv]

Sample	Species
ZZ002	Cynodon dactylon
ZZ002	Oxalis corymbosa
ZZ002	Centaurea cineraria
ZZ002	Ophiopogon bodinieri
ZZ002	Philadelphus coronarius
ZZ002	Setaria viridis
ZZ002	Erigeron canadensis
ZZ002	Lolium perenne
ZZ002	Causonis japonica
ZZ003	Rosa multiflora
ZZ003	Chenopodium album
ZZ003	Galium bungei
ZZ003	Cynodon dactylon
ZZ003	Lactuca serriola
ZZ003	Setaria viridis
ZZ003	Symphyotrichum subulatum
ZZ003	Erigeron canadensis
ZZ004	Yucca gloriosa
ZZ004	Alcea rosea
ZZ004	Farfugium japonicum
ZZ004	Cynodon dactylon
ZZ004	Lolium perenne
ZZ004	Hedera nepalensis var. sinensis
ZZ004	Hosta cv. Regal Splendor
ZZ004	Ophiopogon bodinieri
ZZ004	Erigeron canadensis
ZZ004	Setaria viridis
ZZ004	Ophiopogon japonicus
ZZ004	Chenopodium album
ZZ004	Amaranthus blitum
ZZ004	Oxalis corymbosa
ZZ004	Rubia cordifolia
ZZ004	Portulaca oleracea
ZZ007	Chenopodium album
ZZ007	Amaranthus blitum
ZZ007	Erigeron bonariensis
ZZ007	Poa annua
ZZ007	Ophiopogon japonicus
ZZ007	Phyllostachys propinqua
ZZ007	Lolium perenne
ZZ007	Oxalis corymbosa
ZZ007	Iris tectorum
ZZ007	Ophiopogon bodinieri
ZZ008	Lycium chinense
ZZ008	Ophiopogon japonicus
ZZ008	Zephyranthes candida
ZZ008	Oxalis corymbosa
ZZ008	Viola yunnanfuensis
ZZ008	Erigeron bonariensis
ZZ008	Solanum nigrum
ZZ008	Viola prionantha
ZZ008	Viola philippica
ZZ008	Euphorbia maculata
ZZ008	Cynodon dactylon
ZZ008	Sonchus oleraceus
ZZ008	Zoysia japonica
ZZ009	Setaria viridis
ZZ009	Rumex crispus
ZZ009	Cynodon dactylon
ZZ010	Poa annua
ZZ010	Polypogon fugax
ZZ010	Causonis japonica
ZZ010	Oxalis corymbosa
ZZ010	Setaria viridis
ZZ010	Cynodon dactylon
ZZ013	Zoysia japonica
ZZ013	Erigeron canadensis
ZZ013	Cynodon dactylon
ZZ013	Oxalis corymbosa
ZZ013	Plantago asiatica
ZZ013	Amaranthus blitum
ZZ013	Ophiopogon bodinieri
ZZ013	Convolvulus arvensis
ZZ013	Erigeron bonariensis
ZZ013	Alternanthera philoxeroides
ZZ013	Chenopodium album
ZZ013	Youngia japonica
ZZ013	Ophiopogon japonicus
ZZ014	Cynodon dactylon
ZZ014	Eleusine indica
ZZ014	Erigeron canadensis
ZZ014	Symphyotrichum subulatum
ZZ014	Chenopodium album
ZZ015	Humulus scandens
ZZ015	Cynodon dactylon
ZZ015	Erigeron canadensis
ZZ015	Zoysia japonica
ZZ015	Artemisia annua
ZZ015	Stellaria media
ZZ015	Lactuca serriola
ZZ015	Setaria viridis
ZZ015	Solanum nigrum
ZZ015	Cyperus rotundus
ZZ015	Ipomoea obscura
ZZ015	Chenopodium album
ZZ015	Taraxacum mongolicum
ZZ065	Rosa multiflora
ZZ065	Gardenia stenophylla
ZZ065	Ajuga multiflora
ZZ065	Setaria viridis
ZZ065	Erigeron canadensis
ZZ065	Cynodon dactylon
ZZ065	Duchesnea indica
ZZ065	Oxalis corymbosa
ZZ065	Lactuca serriola
ZZ065	Hypericum patulum
ZZ065	Viola tricolor
ZZ065	Salvia purpurea
ZZ065	Ophiopogon japonicus
ZZ065	Distylium buxifolium
ZZ065	Farfugium japonicum
ZZ065	Petunia ¡Á hybrida
ZZ065	Carex nudicarpa
ZZ066	Oxalis corymbosa
ZZ066	Ophiopogon japonicus
ZZ066	Ophiopogon bodinieri
ZZ066	Eupatorium fortunei
ZZ066	Lobelia erinus
ZZ066	Hemerocallis fulva
ZZ066	Zinnia elegans
ZZ066	Canna ¡Á generalis
ZZ066	Erigeron canadensis
ZZ066	Cynodon dactylon
ZZ066	Chenopodium album
ZZ066	Morinda umbellata subsp. obovata
ZZ066	Hedera nepalensis var. sinensis
ZZ066	Iris tectorum
ZZ074	Yucca gloriosa
ZZ074	Trifolium repens
ZZ074	Erigeron canadensis
ZZ074	Oxalis corymbosa
ZZ074	Setaria viridis
ZZ074	Chenopodium album
ZZ074	Cynodon dactylon
ZZ074	Alternanthera philoxeroides
ZZ074	Lolium perenne
ZZ074	Zoysia japonica
ZZ074	Ophiopogon japonicus
ZZ074	Iris tectorum
ZZ074	Ophiopogon bodinieri
ZZ075	Erigeron canadensis
ZZ075	Eleusine indica
ZZ075	Zoysia japonica
ZZ075	Oxalis corymbosa
ZZ075	Ixeris chinensis
ZZ075	Taraxacum mongolicum
ZZ075	Cynodon dactylon
ZZ075	Lactuca serriola
ZZ076	Ophiopogon japonicus
ZZ076	Iris tectorum
ZZ076	Erigeron canadensis
ZZ079	Rosa multiflora
ZZ079	Lolium perenne
ZZ079	Plantago major
ZZ079	Cynodon dactylon
ZZ079	Ixeris chinensis
ZZ079	Erigeron canadensis
ZZ079	Setaria viridis
ZZ079	Axonopus compressus
ZZ079	Oxalis corymbosa
ZZ079	Trifolium repens
ZZ079	Chenopodium album
ZZ079	Taraxacum mongolicum
ZZ079	Ophiopogon bodinieri
ZZ079	Ophiopogon japonicus
ZZ080	Yucca gloriosa
ZZ080	Ophiopogon japonicus
ZZ080	Amaranthus blitum
ZZ080	Lolium perenne
ZZ080	Cyperus rotundus
ZZ080	Chenopodium album
ZZ080	Oxalis corymbosa
ZZ099	Erigeron canadensis
ZZ099	Setaria viridis
ZZ099	Oxalis corymbosa
ZZ099	Ophiopogon japonicus
ZZ099	Iris tectorum
ZZ099	Cynodon dactylon
ZZ104	Ophiopogon japonicus
ZZ104	Cynodon dactylon
ZZ104	Lolium perenne
ZZ104	Oxalis corymbosa
ZZ104	Symphyotrichum subulatum
ZZ104	Zoysia japonica
ZZ104	Amaranthus blitoides
ZZ104	Chenopodium album
ZZ105	Oxalis corymbosa
ZZ105	Ophiopogon japonicus
ZZ105	Ipomoea obscura
ZZ105	Erigeron canadensis
ZZ105	Sonchus oleraceus
ZZ105	Erigeron bonariensis
ZZ105	Bidens pilosa
ZZ105	Eleusine indica
ZZ105	Cynodon dactylon
ZZ105	Zoysia japonica
ZZ105	Portulaca oleracea
ZZ106	Oxalis corymbosa
ZZ106	Ophiopogon japonicus
ZZ106	Alternanthera philoxeroides
ZZ106	Cynodon dactylon
ZZ106	Setaria viridis
ZZ106	Zoysia japonica
ZZ106	Rumex crispus
ZZ106	Trachelospermum jasminoides
ZZ106	Chenopodium album
ZZ106	Solanum nigrum
ZZ106	Trifolium repens
ZZ106	Erigeron canadensis
ZZ106	Ophiopogon japonicus
ZZ106	Lolium perenne
ZZ106	Mahonia bealei
ZZ113	Lolium perenne
ZZ113	Cynodon dactylon
ZZ113	Lactuca serriola
ZZ113	Ixeris chinensis
ZZ113	Setaria viridis
ZZ113	Humulus scandens
ZZ113	Erigeron canadensis
ZZ113	Ophiopogon japonicus
ZZ113	Leonurus japonicus
ZZ113	Gaura parviflora
ZZ113	Causonis japonica
ZZ113	Taraxacum mongolicum
ZZ113	Euphorbia helioscopia
ZZ113	Veronica persica
ZZ113	Picris divaricata
ZZ113	Artemisia indica
ZZ113	Vincetoxicum chinense
ZZ113	Chenopodium album
ZZ113	Solanum nigrum
ZZ113	Eleusine indica
ZZ113	Phragmites australis
ZZ114	Ophiopogon japonicus
ZZ114	Oxalis corymbosa
ZZ114	Erigeron canadensis
ZZ114	Chenopodium album
ZZ114	Rumex crispus
ZZ114	Cyperus rotundus
ZZ114	Humulus scandens
ZZ114	Cynodon dactylon
ZZ114	Hemerocallis fulva
ZZ114	Iris tectorum
ZZ114	Trifolium repens
ZZ115	Erigeron canadensis
ZZ115	Setaria viridis
ZZ115	Chenopodium album
ZZ115	Phyllostachys propinqua
ZZ115	Humulus scandens
ZZ115	Taraxacum mongolicum
ZZ115	Cynodon dactylon
ZZ115	Ophiopogon japonicus
ZZ115	Lolium perenne
ZZ115	Lactuca serriola
ZZ115	Oxalis corymbosa
ZZ116	Rosa multiflora
ZZ116	Setaria viridis
ZZ116	Cynodon dactylon
ZZ116	Amaranthus blitum
ZZ116	Oxalis corymbosa
ZZ116	Rumex crispus
ZZ116	Ophiopogon japonicus
ZZ116	Potentilla supina
ZZ117	Humulus scandens
ZZ117	Duchesnea indica
ZZ117	Rumex crispus
ZZ117	Ipomoea obscura
ZZ117	Alternanthera philoxeroides
ZZ117	Iris pseudacorus
ZZ117	Symphyotrichum subulatum
ZZ117	Phragmites australis
ZZ117	Potentilla supina
ZZ117	Oxalis corymbosa
ZZ117	Erigeron canadensis
ZZ117	Portulaca oleracea
ZZ117	Lactuca serriola
ZZ117	Cyperus rotundus
ZZ117	Setaria viridis
ZZ117	Trachelospermum jasminoides
ZZ122	Ophiopogon japonicus
ZZ122	Cynodon dactylon
ZZ122	Humulus scandens
ZZ122	Phyllostachys propinqua
ZZ122	Erigeron canadensis
ZZ122	Setaria viridis
ZZ122	Zoysia japonica
ZZ122	Chenopodium album
ZZ122	Rubia cordifolia
ZZ123	Sonchus oleraceus
ZZ123	Leonurus japonicus
ZZ123	Lactuca serriola
ZZ123	Humulus scandens
ZZ123	Chenopodium album
ZZ123	Erigeron canadensis
ZZ123	Capsella bursa-pastoris
ZZ123	Artemisia indica
ZZ123	Setaria viridis
ZZ123	Taraxacum mongolicum
ZZ123	Verbena officinalis
ZZ123	Alternanthera philoxeroides
ZZ123	Asparagus cochinchinensis
ZZ123	Euphorbia peplus
ZZ128	Erigeron canadensis
ZZ128	Oxalis corymbosa
ZZ128	Cynodon dactylon
ZZ128	Lolium perenne
ZZ128	Humulus scandens
ZZ128	Lactuca serriola
ZZ128	Chenopodium album
ZZ128	Zoysia japonica
ZZ128	Plantago major
ZZ129	Rosa multiflora
ZZ129	Lactuca serriola
ZZ129	Erigeron canadensis
ZZ129	Humulus scandens
ZZ129	Chenopodium album
ZZ129	Picris divaricata
ZZ129	Cynodon dactylon
ZZ129	Setaria viridis
ZZ129	Ophiopogon japonicus
ZZ130	Cyperus rotundus
ZZ130	Helianthus annuus
ZZ130	Humulus scandens
ZZ130	Setaria viridis
ZZ130	Cynodon dactylon
ZZ130	Rumex crispus
ZZ130	Abutilon theophrasti
ZZ130	Eleusine indica
ZZ130	Symphyotrichum subulatum
ZZ130	Lactuca serriola
ZZ130	Chenopodium album
ZZ130	Erigeron canadensis
ZZ130	Phyllostachys reticulata
ZZ130	Portulaca oleracea
ZZ136	Oenothera biennis
ZZ136	Erigeron canadensis
ZZ136	Cynodon dactylon
ZZ136	Phragmites australis
ZZ136	Setaria viridis
ZZ136	Coreopsis basalis
ZZ136	Oxalis corymbosa
ZZ136	Bromus catharticus
ZZ136	Geranium carolinianum
ZZ136	Plantago major
ZZ136	Alternanthera philoxeroides
ZZ136	Bidens pilosa
ZZ136	Chenopodium album
ZZ136	Eleusine indica
ZZ136	Zoysia japonica
ZZ136	Artemisia indica
ZZ140	Erigeron canadensis
ZZ140	Cynodon dactylon
ZZ140	Chenopodium album
ZZ140	Lolium perenne
ZZ140	Zoysia japonica
ZZ140	Ophiopogon japonicus
ZZ140	Symphyotrichum subulatum
ZZ140	Amaranthus blitum
ZZ166	Oxalis corymbosa
ZZ166	Cynodon dactylon
ZZ166	Erigeron canadensis
ZZ166	Lolium perenne
ZZ166	Chenopodium album
ZZ166	Lactuca serriola
ZZ166	Ophiopogon japonicus
ZZ190	Rosa multiflora
ZZ190	Cynodon dactylon
ZZ190	Trachelospermum jasminoides
ZZ190	Setaria viridis
ZZ190	Eleusine indica
ZZ190	Ophiopogon japonicus
ZZ190	Chenopodium album
ZZ190	Symphyotrichum subulatum
ZZ190	Erigeron canadensis
ZZ190	Oenothera speciosa
ZZ190	Cymbopogon citratus
ZZ190	Iris tectorum
ZZ190	Acorus calamus
ZZ190	Phyllostachys reticulata
ZZ190	Mahonia fortunei
ZZ194	Chenopodium album
ZZ194	Setaria viridis
ZZ194	Erigeron canadensis
ZZ194	Lactuca serriola
ZZ194	Rumex crispus
ZZ194	Ophiopogon japonicus
ZZ194	Eleusine indica
ZZ194	Poa annua
ZZ194	Medicago lupulina
ZZ194	Solanum nigrum
ZZ194	Euonymus fortunei
ZZ194	Lolium perenne
ZZ194	Iris tectorum
ZZ194	Oxalis corymbosa
ZZ200	Lolium perenne
ZZ200	Digitaria sanguinalis
ZZ200	Ophiopogon japonicus
ZZ200	Symphyotrichum subulatum
ZZ200	Erigeron canadensis
ZZ200	Medicago lupulina
ZZ200	Rumex crispus
ZZ200	Euonymus fortunei
ZZ200	Chenopodium album
ZZ200	Setaria viridis
ZZ200	Axonopus compressus
ZZ200	Oxalis corymbosa
ZZ200	Iris tectorum
ZZ207	Cynodon dactylon
ZZ207	Setaria viridis
ZZ207	Chenopodium album
ZZ207	Lolium perenne
ZZ207	Zoysia japonica
ZZ207	Erigeron canadensis
ZZ207	Oxalis corymbosa
ZZ207	Amaranthus viridis
ZZ207	Erigeron bonariensis
ZZ207	Microstegium vimineum
ZZ207	Rumex crispus
ZZ207	Veronica persica
ZZ207	Trifolium repens
ZZ207	Elymus ciliaris
ZZ207	Humulus scandens
ZZ207	Polygonum aviculare
ZZ207	Potentilla supina
ZZ207	Vitis vinifera
ZZ215	Oxalis corymbosa
ZZ215	Cynodon dactylon
ZZ215	Trifolium repens
ZZ215	Glandularia ¡Á hybrida
ZZ215	Chenopodium album
ZZ215	Leonurus japonicus
ZZ215	Erigeron canadensis
ZZ215	Eleusine indica
ZZ215	Cyperus rotundus
ZZ215	Euphorbia prostrata
ZZ215	Ophiopogon japonicus
ZZ216	Rosa multiflora
ZZ216	Cynodon dactylon
ZZ216	Oxalis corymbosa
ZZ216	Ophiopogon japonicus
ZZ216	Helianthus tuberosus
ZZ216	Phyllostachys reticulata
ZZ216	Setaria viridis
ZZ216	Muhlenbergia capillaris
ZZ217	Eleusine indica
ZZ217	Setaria viridis
ZZ217	Cynodon dactylon
ZZ217	Causonis japonica
ZZ217	Oxalis corymbosa
ZZ217	Chenopodium album
ZZ217	Erigeron canadensis
ZZ217	Lactuca serriola
ZZ217	Picris divaricata
ZZ217	Ophiopogon japonicus
ZZ217	Iris tectorum
ZZ217	Indocalamus latifolius
ZZ217	Echinacea purpurea
ZZ218	Trifolium repens
ZZ218	Ophiopogon japonicus
ZZ218	Cynodon dactylon
ZZ218	Erigeron canadensis
ZZ218	Cirsium arvense var. integrifolium
ZZ218	Fraxinus ornus
ZZ218	Cyclospermum leptophyllum
ZZ218	Symphyotrichum subulatum
ZZ218	Setaria viridis
ZZ218	Chenopodium album
ZZ218	Ixeris chinensis
ZZ218	Iris tectorum
ZZ230	Rosa multiflora
ZZ230	Cynodon dactylon
ZZ230	Iris tectorum
ZZ230	Ixeris chinensis
ZZ230	Chenopodium album
ZZ230	Eleusine indica
ZZ230	Trifolium repens
ZZ230	Leonurus japonicus
ZZ230	Oxalis corymbosa
ZZ230	Setaria viridis
ZZ230	Ophiopogon japonicus
ZZ230	Cyperus rotundus
ZZ235	Cynodon dactylon
ZZ235	Erigeron canadensis
ZZ235	Humulus scandens
ZZ235	Amaranthus blitum
ZZ235	Lolium perenne
ZZ235	Eleusine indica
ZZ235	Rumex crispus
ZZ235	Leymus arenarius
ZZ235	Gaura parviflora
ZZ235	Echinacea purpurea
ZZ235	Hemerocallis fulva
ZZ236	Rumex crispus
ZZ236	Setaria viridis
ZZ236	Cynodon dactylon
ZZ236	Erigeron canadensis
ZZ236	Alcea rosea
ZZ236	Humulus scandens
ZZ236	Helianthus tuberosus
ZZ236	Bromus inermis
ZZ236	Erigeron bonariensis
ZZ236	Erigeron sumatrensis
ZZ236	Cyperus rotundus
ZZ236	Plantago major
ZZ236	Lactuca serriola
ZZ236	Arundo donax
ZZ236	Trifolium repens
ZZ236	Artemisia indica
ZZ239	Chenopodium album
ZZ239	Eleusine indica
ZZ239	Polypogon fugax
ZZ239	Polygonum aviculare
ZZ239	Poa annua
ZZ239	Alternanthera philoxeroides
ZZ239	Phragmites australis
ZZ239	Ixeris chinensis
ZZ239	Amaranthus blitum
ZZ239	Cynodon dactylon
ZZ248	Ophiopogon japonicus
ZZ248	Lolium perenne
ZZ248	Setaria viridis
ZZ248	Erigeron canadensis
ZZ248	Eleusine indica
ZZ248	Lactuca serriola
ZZ248	Chenopodium album
ZZ248	Symphyotrichum subulatum
ZZ248	Euphorbia peplus
ZZ248	Ixeris chinensis
ZZ248	Cynodon dactylon
ZZ248	Tulbaghia violacea
ZZ248	Phyllostachys propinqua
ZZ248	Hedera nepalensis var. sinensis
ZZ248	Echinacea purpurea
ZZ249	Campsis grandiflora
ZZ249	Erigeron canadensis
ZZ249	Cynodon dactylon
ZZ249	Oxalis corymbosa
ZZ249	Lolium perenne
ZZ249	Veronica persica
ZZ249	Picris divaricata
ZZ249	Stellaria media
ZZ249	Youngia japonica
ZZ249	Rubia cordifolia
ZZ249	Setaria viridis
ZZ249	Alternanthera philoxeroides
ZZ249	Zoysia japonica
ZZ249	Rumex dentatus
ZZ328	Setaria viridis
ZZ328	Stellaria media
ZZ328	Erigeron canadensis
ZZ328	Petunia ¡Á hybrida
ZZ328	Amaranthus blitum
ZZ328	Glandularia ¡Á hybrida
ZZ328	Rumex dentatus
ZZ329	Poa annua
ZZ329	Oxalis corymbosa
ZZ329	Festuca rubra
ZZ329	Eupatorium fortunei
ZZ329	Veronica persica
ZZ329	Erigeron canadensis
ZZ329	Oenothera speciosa
ZZ329	Salvia nemorosa
ZZ329	Penstemon digitalis
ZZ329	Portulaca oleracea
ZZ329	Ophiopogon japonicus
ZZ330	Picris divaricata
ZZ330	Amaranthus blitum
ZZ330	Cynodon dactylon
ZZ330	Erigeron canadensis
ZZ330	Vitis vinifera
ZZ330	Oxalis corymbosa
ZZ330	Ophiopogon japonicus
ZZ330	Chenopodium album
ZZ330	Poa annua
ZZ330	Rumex dentatus
ZZ330	Iris tectorum
