# Supplementary material for: Spatial patterns and driving factors of plant diversity along the urban–rural gradient in the context of urbanization in Zhengzhou, China
Source: PeerJ. 2024 Oct 11;12:e18261. doi: 10.7717/peerj.18261 (PMC11472805; doi:10.7717/peerj.18261)
Supplement: Supplemental Information 1 [file peerj-12-18261-s001.zip › Raw data for Wayne diagrams/Species/Shrubs of the eastern sample zone-Species.csv]

Sample	Species
ZZ016	Eriobotrya japonica
ZZ016	Eriobotrya japonica
ZZ016	Eriobotrya japonica
ZZ016	Eriobotrya japonica
ZZ016	Eriobotrya japonica
ZZ016	Prunus cerasifera cv. Atropurpurea
ZZ016	Prunus cerasifera cv. Atropurpurea
ZZ016	Prunus cerasifera cv. Atropurpurea
ZZ016	Abelia chinensis
ZZ016	Ligustrum quihoui
ZZ016	Ilex crenata
ZZ016	Loropetalum chinense var. rubrum
ZZ016	Fatsia japonica
ZZ016	Euonymus japonicus
ZZ016	Nandina domestica
ZZ016	Pittosporum tobira
ZZ016	Lagerstroemia indica
ZZ016	Ligustrum sinense
ZZ021	Prunus cerasifera cv. Atropurpurea
ZZ021	Prunus cerasifera cv. Atropurpurea
ZZ021	Ficus carica
ZZ021	Osmanthus fragrans cv. Chenghong Dangui
ZZ021	Photinia glabra
ZZ021	Rosa chinensis
ZZ022	Photinia serratifolia
ZZ022	Photinia serratifolia
ZZ022	Photinia serratifolia
ZZ022	Photinia serratifolia
ZZ022	Photinia serratifolia
ZZ022	Buxus megistophylla
ZZ022	Euonymus japonicus cv. Aurea-marginatus
ZZ022	Ligustrum sinense
ZZ022	Buxus sinica var. parvifolia
ZZ022	Photinia ¡Á fraseri
ZZ022	Punica granatum
ZZ022	Nerium oleander
ZZ022	Yucca gloriosa
ZZ022	Cercis chinensis
ZZ022	Buxus harlandii
ZZ022	Prunus persica
ZZ027	Prunus cerasifera cv. Atropurpurea
ZZ027	Prunus cerasifera cv. Atropurpurea
ZZ027	Prunus cerasifera cv. Atropurpurea
ZZ027	Prunus cerasifera cv. Atropurpurea
ZZ027	Eriobotrya japonica
ZZ027	Eriobotrya japonica
ZZ027	Eriobotrya japonica
ZZ027	Buxus sinica var. parvifolia
ZZ027	Buxus megistophylla
ZZ027	Ilex cornuta
ZZ027	Ligustrum japonicum cv. Howardii
ZZ027	Loropetalum chinense var. rubrum
ZZ027	Lagerstroemia indica
ZZ027	Osmanthus fragrans cv. Chenghong Dangui
ZZ027	Nandina domestica
ZZ027	Ligustrum ovalifolium
ZZ027	Ligustrum sinense var. variegatum
ZZ027	Spiraea japonica
ZZ028	Prunus cerasifera cv. Atropurpurea
ZZ028	Prunus cerasifera cv. Atropurpurea
ZZ028	Prunus cerasifera cv. Atropurpurea
ZZ028	Prunus cerasifera cv. Atropurpurea
ZZ028	Prunus cerasifera cv. Atropurpurea
ZZ028	Prunus cerasifera cv. Atropurpurea
ZZ028	Cercis chinensis
ZZ028	Cercis chinensis
ZZ028	Cercis chinensis
ZZ028	Ligustrum japonicum
ZZ028	Cycas revoluta
ZZ028	Ligustrum sinense
ZZ028	Loropetalum chinense var. rubrum
ZZ028	Ligustrum ovalifolium
ZZ028	Forsythia suspensa
ZZ028	Rhododendron simsii
ZZ028	Buxus megistophylla
ZZ028	Photinia ¡Á fraseri
ZZ028	Rosa chinensis
ZZ192	Pittosporum tobira
ZZ192	Photinia ¡Á fraseri
ZZ192	Juniperus chinensis cv. Kaizuca
ZZ192	Prunus serrulata var. lannesiana
ZZ192	Photinia serratifolia
ZZ192	Prunus triloba
ZZ192	Ligustrum ovalifolium
ZZ202	Cercis chinensis
ZZ202	Cercis chinensis
ZZ202	Cercis chinensis
ZZ202	Cercis chinensis
ZZ202	Cercis chinensis
ZZ202	Rosa multiflora
ZZ202	Euonymus japonicus
ZZ202	Pittosporum tobira
ZZ202	Pyracantha fortuneana
ZZ245	Ligustrum japonicum
ZZ245	Ligustrum japonicum
ZZ245	Ligustrum japonicum
ZZ245	Ligustrum japonicum
ZZ245	Ligustrum japonicum
ZZ245	Ligustrum japonicum
ZZ245	Ligustrum japonicum
ZZ245	Ligustrum japonicum
ZZ245	Ligustrum japonicum
ZZ245	Ligustrum japonicum
ZZ245	Ligustrum japonicum
ZZ245	Ligustrum japonicum
ZZ245	Ligustrum japonicum
ZZ245	Ligustrum japonicum
ZZ245	Ligustrum japonicum
ZZ245	Ligustrum japonicum
ZZ245	Ligustrum japonicum
ZZ245	Ligustrum japonicum
ZZ245	Ligustrum japonicum
ZZ245	Ligustrum japonicum
ZZ245	Ligustrum japonicum
ZZ245	Pittosporum tobira
ZZ245	Buxus megistophylla
ZZ245	Ligustrum sinense
ZZ245	Weigela florida
ZZ245	Nandina domestica
ZZ247	Eriobotrya japonica
ZZ247	Eriobotrya japonica
ZZ247	Eriobotrya japonica
ZZ247	Eriobotrya japonica
ZZ247	Eriobotrya japonica
ZZ247	Eriobotrya japonica
ZZ247	Eriobotrya japonica
ZZ247	Eriobotrya japonica
ZZ247	Eriobotrya japonica
ZZ247	Eriobotrya japonica
ZZ247	Eriobotrya japonica
ZZ247	Eriobotrya japonica
ZZ247	Prunus cerasifera cv. Atropurpurea
ZZ247	Prunus cerasifera cv. Atropurpurea
ZZ247	Prunus cerasifera cv. Atropurpurea
ZZ247	Prunus cerasifera cv. Atropurpurea
ZZ247	Prunus cerasifera cv. Atropurpurea
ZZ247	Prunus cerasifera cv. Atropurpurea
ZZ247	Prunus cerasifera cv. Atropurpurea
ZZ247	Prunus cerasifera cv. Atropurpurea
ZZ247	Prunus cerasifera cv. Atropurpurea
ZZ247	Prunus cerasifera cv. Atropurpurea
ZZ247	Prunus cerasifera cv. Atropurpurea
ZZ247	Prunus cerasifera cv. Atropurpurea
ZZ247	Prunus cerasifera cv. Atropurpurea
ZZ247	Prunus cerasifera cv. Atropurpurea
ZZ247	Prunus cerasifera cv. Atropurpurea
ZZ247	Photinia ¡Á fraseri
ZZ247	Pittosporum tobira
ZZ247	Cotoneaster horizontalis
ZZ247	Rosa chinensis
ZZ247	Spiraea japonica
ZZ251	Pinus tabuliformis
ZZ251	Pinus tabuliformis
ZZ251	Pinus tabuliformis
ZZ251	Pinus tabuliformis
ZZ251	Pinus tabuliformis
ZZ251	Pinus tabuliformis
ZZ251	Pinus tabuliformis
ZZ251	Pinus tabuliformis
ZZ251	Pinus tabuliformis
ZZ251	Pinus tabuliformis
ZZ251	Pinus tabuliformis
ZZ251	Pinus tabuliformis
ZZ251	Pinus tabuliformis
ZZ251	Photinia serratifolia
ZZ251	Photinia serratifolia
ZZ251	Photinia serratifolia
ZZ251	Photinia serratifolia
ZZ251	Osmanthus fragrans cv. Chenghong Dangui
ZZ251	Osmanthus fragrans cv. Chenghong Dangui
ZZ251	Osmanthus fragrans cv. Chenghong Dangui
ZZ251	Euonymus japonicus
ZZ251	Buxus megistophylla
ZZ252	Rosa chinensis
ZZ252	Photinia ¡Á fraseri
ZZ252	Buxus megistophylla
ZZ253	Eriobotrya japonica
ZZ253	Eriobotrya japonica
ZZ253	Eriobotrya japonica
ZZ253	Eriobotrya japonica
ZZ253	Eriobotrya japonica
ZZ253	Ligustrum japonicum
ZZ253	Ligustrum japonicum
ZZ253	Ligustrum japonicum
ZZ253	Ligustrum japonicum
ZZ253	Ligustrum quihoui
ZZ253	Euonymus japonicus
ZZ253	Photinia ¡Á fraseri
ZZ253	Juniperus chinensis cv. Kaizuca
ZZ254	Ligustrum japonicum
ZZ254	Ligustrum japonicum
ZZ254	Ligustrum japonicum
ZZ254	Ligustrum japonicum
ZZ254	Ligustrum japonicum
ZZ254	Ligustrum japonicum
ZZ254	Ligustrum japonicum
ZZ254	Ligustrum japonicum
ZZ254	Ligustrum japonicum
ZZ254	Ligustrum japonicum
ZZ254	Ligustrum ovalifolium
ZZ254	Malus ¡Á micromalus
ZZ254	Pittosporum tobira
ZZ254	Cornus sericea
ZZ256	Ligustrum japonicum
ZZ256	Ligustrum japonicum
ZZ256	Ligustrum japonicum
ZZ256	Ligustrum japonicum
ZZ256	Ligustrum japonicum
ZZ256	Ligustrum japonicum
ZZ256	Ligustrum japonicum
ZZ256	Prunus cerasifera cv. Atropurpurea
ZZ256	Prunus cerasifera cv. Atropurpurea
ZZ256	Fatsia japonica
ZZ256	Rosa multiflora
ZZ256	Cercis chinensis
ZZ256	Photinia ¡Á fraseri
ZZ257	Photinia ¡Á fraseri
ZZ257	Nandina domestica
ZZ257	Ligustrum quihoui
ZZ257	Kerria japonica
ZZ257	Platycladus orientalis cv. Aurea
ZZ258	Spiraea japonica
ZZ258	Cornus alba
ZZ259	Juniperus chinensis cv. Kaizuca
ZZ259	Juniperus chinensis cv. Kaizuca
ZZ259	Juniperus chinensis cv. Kaizuca
ZZ259	Euonymus japonicus
ZZ259	Prunus triloba
ZZ259	Nandina domestica
ZZ259	Pittosporum tobira
ZZ259	Yucca filamentosa
ZZ260	Syringa meyeri
ZZ260	Syringa meyeri
ZZ260	Syringa meyeri
ZZ260	Syringa meyeri
ZZ260	Syringa meyeri
ZZ260	Syringa meyeri
ZZ260	Syringa meyeri
ZZ260	Syringa meyeri
ZZ260	Syringa meyeri
ZZ260	Syringa meyeri
ZZ260	Photinia ¡Á fraseri
ZZ260	Pittosporum tobira
ZZ260	Nandina domestica
ZZ261	Ligustrum japonicum
ZZ261	Ligustrum japonicum
ZZ261	Ligustrum japonicum
ZZ261	Ligustrum japonicum
ZZ261	Ligustrum japonicum cv. Howardii
ZZ261	Ligustrum ovalifolium
ZZ261	Nandina domestica
ZZ261	Forsythia viridissima
ZZ261	Weigela florida
ZZ262	Pittosporum tobira
ZZ262	Buxus sinica var. parvifolia
ZZ262	Berberis thunbergii cv. Atropurpurea
ZZ262	Ligustrum japonicum cv. Howardii
ZZ262	Gardenia jasminoides
ZZ263	Rosa chinensis
ZZ263	Juniperus chinensis
ZZ263	Euonymus japonicus
ZZ263	Ligustrum japonicum cv. Howardii
ZZ263	Pyracantha fortuneana
ZZ264	Buxus megistophylla
ZZ264	Photinia ¡Á fraseri
ZZ264	Pittosporum tobira
ZZ265	Prunus cerasifera cv. Atropurpurea
ZZ265	Prunus cerasifera cv. Atropurpurea
ZZ265	Prunus cerasifera cv. Atropurpurea
ZZ265	Prunus cerasifera cv. Atropurpurea
ZZ265	Prunus cerasifera cv. Atropurpurea
ZZ265	Ligustrum japonicum
ZZ265	Ligustrum japonicum
ZZ265	Ligustrum japonicum
ZZ265	Ligustrum japonicum
ZZ265	Ligustrum japonicum
ZZ265	Punica granatum
ZZ265	Punica granatum
ZZ265	Punica granatum
ZZ265	Punica granatum
ZZ265	Punica granatum
ZZ265	Punica granatum
ZZ265	Juniperus chinensis cv. Kaizuca
ZZ265	Berberis thunbergii cv. Atropurpurea
ZZ265	Punica granatum
ZZ265	Rosa multiflora
ZZ266	Cercis chinensis
ZZ266	Cercis chinensis
ZZ266	Ligustrum japonicum
ZZ266	Ligustrum japonicum
ZZ266	Ligustrum japonicum
ZZ266	Ligustrum japonicum
ZZ266	Ligustrum japonicum
ZZ266	Ligustrum japonicum
ZZ266	Ligustrum japonicum
ZZ266	Prunus cerasifera cv. Atropurpurea
ZZ266	Prunus cerasifera cv. Atropurpurea
ZZ266	Prunus cerasifera cv. Atropurpurea
ZZ266	Prunus cerasifera cv. Atropurpurea
ZZ266	Prunus cerasifera cv. Atropurpurea
ZZ266	Prunus cerasifera cv. Atropurpurea
ZZ266	Photinia serratifolia
ZZ266	Photinia serratifolia
ZZ266	Photinia serratifolia
ZZ266	Photinia serratifolia
ZZ266	Photinia serratifolia
ZZ266	Photinia serratifolia
ZZ266	Juniperus chinensis
ZZ266	Buxus sinica var. parvifolia
ZZ266	Ligustrum ovalifolium
ZZ266	Rosa chinensis
ZZ267	Photinia ¡Á fraseri
ZZ267	Euonymus japonicus
ZZ267	Nandina domestica
ZZ267	Pittosporum tobira
ZZ268	Firmiana simplex
ZZ268	Spiraea ¡Á vanhouttei
ZZ268	Pittosporum tobira
ZZ268	Photinia ¡Á fraseri
ZZ269	Juniperus chinensis cv. Kaizuca
ZZ269	Juniperus chinensis cv. Kaizuca
ZZ269	Juniperus chinensis cv. Kaizuca
ZZ269	Juniperus chinensis cv. Kaizuca
ZZ269	Juniperus chinensis cv. Kaizuca
ZZ269	Photinia glabra
ZZ269	Ligustrum quihoui
ZZ270	Prunus cerasifera cv. Atropurpurea
ZZ270	Prunus cerasifera cv. Atropurpurea
ZZ270	Prunus cerasifera cv. Atropurpurea
ZZ270	Prunus cerasifera cv. Atropurpurea
ZZ270	Prunus cerasifera cv. Atropurpurea
ZZ270	Ligustrum japonicum
ZZ270	Ligustrum japonicum
ZZ270	Pittosporum tobira
ZZ271	Ligustrum japonicum
ZZ271	Ligustrum japonicum
ZZ271	Ligustrum japonicum
ZZ271	Ligustrum japonicum
ZZ271	Ligustrum japonicum
ZZ271	Ligustrum japonicum
ZZ271	Ligustrum japonicum
ZZ271	Ligustrum japonicum
ZZ271	Ligustrum japonicum
ZZ271	Ligustrum japonicum
ZZ271	Ligustrum japonicum
ZZ271	Ligustrum japonicum
ZZ271	Ligustrum japonicum
ZZ271	Ligustrum japonicum
ZZ271	Ligustrum japonicum
ZZ271	Ligustrum japonicum
ZZ271	Ligustrum japonicum
ZZ271	Broussonetia papyrifera
ZZ271	Broussonetia papyrifera
ZZ271	Pittosporum tobira
ZZ271	Photinia ¡Á fraseri
ZZ271	Juniperus chinensis
ZZ271	Euonymus japonicus
ZZ271	Campsis grandiflora
ZZ272	Osmanthus fragrans cv. Chenghong Dangui
ZZ272	Osmanthus fragrans cv. Chenghong Dangui
ZZ272	Osmanthus fragrans cv. Chenghong Dangui
ZZ272	Osmanthus fragrans cv. Chenghong Dangui
ZZ272	Photinia ¡Á fraseri
ZZ272	Ligustrum ovalifolium
ZZ272	Euonymus japonicus
ZZ282	Buxus sinica var. parvifolia
ZZ282	Pittosporum tobira
ZZ282	Nerium oleander
ZZ282	Photinia ¡Á fraseri
ZZ283	Pittosporum tobira
ZZ283	Platycladus orientalis cv. Aurea
ZZ283	Nerium oleander
ZZ283	Cercis chinensis
ZZ283	Hedera nepalensis var. sinensis
ZZ284	Pyracantha fortuneana
ZZ284	Photinia ¡Á fraseri
ZZ284	Euonymus japonicus
ZZ285	Ligustrum japonicum
ZZ285	Ligustrum japonicum
ZZ285	Ligustrum japonicum
ZZ285	Ligustrum japonicum
ZZ285	Ligustrum japonicum
ZZ285	Ligustrum japonicum
ZZ285	Rosa chinensis
ZZ285	Photinia ¡Á fraseri
ZZ285	Euonymus japonicus
ZZ285	Punica granatum
ZZ286	Photinia serratifolia
ZZ286	Photinia serratifolia
ZZ286	Photinia serratifolia
ZZ286	Photinia serratifolia
ZZ286	Photinia serratifolia
ZZ286	Photinia serratifolia
ZZ286	Photinia serratifolia
ZZ286	Photinia serratifolia
ZZ286	Photinia serratifolia
ZZ286	Photinia serratifolia
ZZ286	Photinia serratifolia
ZZ286	Photinia serratifolia
ZZ286	Hibiscus syriacus
ZZ286	Hibiscus syriacus
ZZ286	Hibiscus syriacus
ZZ286	Hibiscus syriacus
ZZ286	Buxus megistophylla
ZZ286	Photinia ¡Á fraseri
ZZ287	Photinia serratifolia
ZZ287	Photinia serratifolia
ZZ287	Photinia serratifolia
ZZ287	Photinia serratifolia
ZZ287	Pittosporum tobira
ZZ287	Photinia ¡Á fraseri
ZZ287	Nerium oleander
ZZ297	Euonymus japonicus
ZZ297	Photinia ¡Á fraseri
ZZ297	Pittosporum tobira
ZZ299	Salix matsudana
ZZ299	Salix matsudana
ZZ299	Salix matsudana
ZZ299	Salix matsudana
ZZ299	Juniperus chinensis cv. Kaizuca
ZZ299	Juniperus chinensis cv. Kaizuca
ZZ299	Juniperus chinensis cv. Kaizuca
ZZ299	Juniperus chinensis cv. Kaizuca
ZZ299	Viburnum odoratissimum
ZZ299	Photinia ¡Á fraseri
ZZ299	Ligustrum ovalifolium
ZZ299	Photinia serratifolia
ZZ299	Lycium chinense
ZZ300	Prunus cerasifera cv. Atropurpurea
ZZ300	Prunus cerasifera cv. Atropurpurea
ZZ300	Prunus cerasifera cv. Atropurpurea
ZZ300	Prunus cerasifera cv. Atropurpurea
ZZ300	Prunus cerasifera cv. Atropurpurea
ZZ300	Prunus cerasifera cv. Atropurpurea
ZZ300	Prunus cerasifera cv. Atropurpurea
ZZ300	Prunus cerasifera cv. Atropurpurea
ZZ300	Prunus cerasifera cv. Atropurpurea
ZZ300	Prunus cerasifera cv. Atropurpurea
ZZ300	Buxus megistophylla
ZZ300	Nerium oleander
ZZ300	Pittosporum tobira
ZZ300	Photinia ¡Á fraseri
ZZ300	Jasminum nudiflorum
ZZ301	Broussonetia papyrifera
ZZ301	Broussonetia papyrifera
ZZ301	Broussonetia papyrifera
ZZ301	Broussonetia papyrifera
ZZ301	Broussonetia papyrifera
ZZ301	Broussonetia papyrifera
ZZ301	Broussonetia papyrifera
ZZ305	Ligustrum vulgare
ZZ305	Ligustrum vulgare
ZZ305	Ligustrum vulgare
ZZ305	Ligustrum vulgare
ZZ305	Ligustrum japonicum
ZZ305	Chrysojasminum floridum
ZZ305	Rosa multiflora
ZZ305	Photinia ¡Á fraseri
ZZ305	Ligustrum sinense
ZZ305	Berberis thunbergii cv. Atropurpurea
ZZ306	Photinia serratifolia
ZZ306	Photinia serratifolia
ZZ306	Photinia serratifolia
ZZ306	Photinia serratifolia
ZZ306	Photinia serratifolia
ZZ306	Photinia serratifolia
ZZ306	Photinia serratifolia
ZZ306	Photinia serratifolia
ZZ306	Photinia ¡Á fraseri
ZZ306	Nerium oleander
ZZ306	Pittosporum tobira
ZZ307	Lagerstroemia indica
ZZ307	Lagerstroemia indica
ZZ307	Lagerstroemia indica
ZZ307	Lagerstroemia indica
ZZ307	Lagerstroemia indica
ZZ307	Lagerstroemia indica
ZZ307	Lagerstroemia indica
ZZ307	Lagerstroemia indica
ZZ307	Lagerstroemia indica
ZZ307	Lagerstroemia indica
ZZ307	Lagerstroemia indica
ZZ307	Lagerstroemia indica
ZZ307	Lagerstroemia indica
ZZ307	Lagerstroemia indica
ZZ307	Lagerstroemia indica
ZZ307	Lagerstroemia indica
ZZ307	Lagerstroemia indica
ZZ307	Rosa multiflora
ZZ307	Euonymus japonicus
ZZ307	Rosa chinensis
ZZ307	Cercis chinensis
ZZ308	Trachycarpus fortunei
ZZ308	Trachycarpus fortunei
ZZ308	Trachycarpus fortunei
ZZ308	Trachycarpus fortunei
ZZ308	Trachycarpus fortunei
ZZ308	Trachycarpus fortunei
ZZ308	Lagerstroemia indica
ZZ308	Lagerstroemia indica
ZZ308	Lagerstroemia indica
ZZ308	Lagerstroemia indica
ZZ308	Lagerstroemia indica
ZZ308	Lagerstroemia indica
ZZ308	Lagerstroemia indica
ZZ308	Lagerstroemia indica
ZZ308	Lagerstroemia indica
ZZ308	Lagerstroemia indica
ZZ308	Lagerstroemia indica
ZZ308	Lagerstroemia indica
ZZ308	Lagerstroemia indica
ZZ308	Lagerstroemia indica
ZZ308	Lagerstroemia indica
ZZ308	Lagerstroemia indica
ZZ308	Lagerstroemia indica
ZZ308	Lagerstroemia indica
ZZ308	Lagerstroemia indica
ZZ308	Lagerstroemia indica
ZZ308	Lagerstroemia indica
ZZ308	Lagerstroemia indica
ZZ308	Lagerstroemia indica
ZZ308	Lagerstroemia indica
ZZ308	Lagerstroemia indica
ZZ308	Buxus megistophylla
ZZ308	Ligustrum sinense
ZZ308	Photinia ¡Á fraseri
ZZ308	Cercis chinensis
ZZ325	Prunus cerasifera cv. Atropurpurea
ZZ325	Prunus cerasifera cv. Atropurpurea
ZZ325	Prunus cerasifera cv. Atropurpurea
ZZ325	Prunus cerasifera cv. Atropurpurea
ZZ325	Prunus cerasifera cv. Atropurpurea
ZZ325	Prunus cerasifera cv. Atropurpurea
ZZ325	Prunus cerasifera cv. Atropurpurea
ZZ325	Prunus cerasifera cv. Atropurpurea
ZZ325	Prunus cerasifera cv. Atropurpurea
ZZ325	Prunus cerasifera cv. Atropurpurea
ZZ325	Prunus cerasifera cv. Atropurpurea
ZZ325	Prunus cerasifera cv. Atropurpurea
ZZ325	Prunus cerasifera cv. Atropurpurea
ZZ325	Photinia serratifolia
ZZ325	Photinia serratifolia
ZZ325	Photinia serratifolia
ZZ325	Pittosporum tobira
ZZ325	Photinia ¡Á fraseri
ZZ325	Euonymus japonicus
ZZ326	Eriobotrya japonica
ZZ326	Eriobotrya japonica
ZZ326	Eriobotrya japonica
ZZ326	Eriobotrya japonica
ZZ326	Eriobotrya japonica
ZZ326	Eriobotrya japonica
ZZ326	Eriobotrya japonica
ZZ326	Eriobotrya japonica
ZZ326	Eriobotrya japonica
ZZ326	Eriobotrya japonica
ZZ326	Melia azedarach
ZZ326	Melia azedarach
ZZ326	Melia azedarach
ZZ326	Ligustrum lucidum
ZZ326	Ligustrum lucidum
ZZ326	Ligustrum lucidum
ZZ326	Ligustrum lucidum
ZZ326	Ligustrum lucidum
ZZ326	Ligustrum lucidum
ZZ326	Ligustrum lucidum
ZZ326	Ligustrum lucidum
ZZ326	Ligustrum lucidum
ZZ326	Ligustrum lucidum
ZZ326	Viburnum odoratissimum
ZZ326	Viburnum odoratissimum
ZZ326	Viburnum odoratissimum
ZZ326	Viburnum odoratissimum
ZZ326	Viburnum odoratissimum
ZZ326	Viburnum odoratissimum
ZZ326	Viburnum odoratissimum
ZZ326	Malus ¡Á micromalus
ZZ326	Malus ¡Á micromalus
ZZ326	Pittosporum tobira
ZZ326	Buxus megistophylla
ZZ326	Euonymus japonicus
ZZ326	Ligustrum ovalifolium
ZZ326	Photinia ¡Á fraseri
ZZ327	Prunus persica cv. Duplex
ZZ327	Cercis chinensis
ZZ327	Cercis chinensis
ZZ327	Cercis chinensis
ZZ327	Cercis chinensis
ZZ327	Cercis chinensis
ZZ327	Cercis chinensis
ZZ327	Cercis chinensis
ZZ327	Cercis chinensis
ZZ327	Cercis chinensis
ZZ327	Cercis chinensis
ZZ327	Cercis chinensis
ZZ327	Cercis chinensis
ZZ327	Cercis chinensis
ZZ327	Cercis chinensis
ZZ327	Prunus persica
ZZ327	Prunus persica
ZZ327	Prunus persica
ZZ327	Prunus persica
ZZ327	Juniperus chinensis
ZZ327	Juniperus chinensis
ZZ327	Juniperus chinensis
ZZ327	Juniperus chinensis
ZZ327	Ilex cornuta
ZZ327	Rosa chinensis
ZZ327	Pittosporum tobira
ZZ327	Loropetalum chinense var. rubrum
ZZ327	Nandina domestica
ZZ327	Photinia ¡Á fraseri
ZZ327	Ligustrum japonicum cv. Howardii
ZZ327	Ligustrum ovalifolium
ZZ331	Ligustrum lucidum
ZZ331	Prunus cerasifera
ZZ331	Prunus cerasifera
ZZ331	Trachycarpus fortunei
ZZ331	Trachycarpus fortunei
ZZ331	Acer palmatum
ZZ331	Osmanthus fragrans cv. Chenghong Dangui
ZZ331	Osmanthus fragrans cv. Chenghong Dangui
ZZ331	Osmanthus fragrans cv. Chenghong Dangui
ZZ331	Osmanthus fragrans cv. Chenghong Dangui
ZZ331	Prunus serrulata var. lannesiana
ZZ331	Buxus sinica var. parvifolia
ZZ331	Ligustrum ovalifolium
ZZ331	Rosa chinensis
ZZ331	Photinia ¡Á fraseri
ZZ331	Lagerstroemia indica
ZZ331	Loropetalum chinense var. rubrum
ZZ331	Osmanthus fragrans cv. Chenghong Dangui
ZZ331	Ilex cornuta
ZZ332	Prunus cerasifera cv. Atropurpurea
ZZ332	Prunus cerasifera cv. Atropurpurea
ZZ332	Prunus cerasifera cv. Atropurpurea
ZZ332	Prunus cerasifera cv. Atropurpurea
ZZ332	Prunus cerasifera cv. Atropurpurea
ZZ332	Prunus cerasifera cv. Atropurpurea
ZZ332	Prunus cerasifera cv. Atropurpurea
ZZ332	Prunus cerasifera cv. Atropurpurea
ZZ332	Prunus cerasifera cv. Atropurpurea
ZZ332	Euonymus japonicus
ZZ332	Buxus sinica var. parvifolia
ZZ332	Juniperus chinensis
ZZ332	Photinia ¡Á fraseri
