# Supplementary material for: Spatial patterns and driving factors of plant diversity along the urban–rural gradient in the context of urbanization in Zhengzhou, China
Source: PeerJ. 2024 Oct 11;12:e18261. doi: 10.7717/peerj.18261 (PMC11472805; doi:10.7717/peerj.18261)
Supplement: Supplemental Information 1 [file peerj-12-18261-s001.zip › Raw data for Wayne diagrams/Species/Shrubs of the northern sample zone-Species.csv]

Sample	Species
ZZ002	Ligustrum japonicum
ZZ002	Ligustrum japonicum
ZZ002	Pittosporum tobira
ZZ002	Photinia glabra
ZZ002	Buxus megistophylla
ZZ002	Euonymus japonicus
ZZ002	Juniperus chinensis cv. Kaizuca
ZZ002	Loropetalum chinense var. rubrum
ZZ002	Photinia ¡Á fraseri
ZZ002	Euonymus japonicus
ZZ002	Buxus megistophylla
ZZ002	Pittosporum tobira
ZZ002	Ligustrum quihoui
ZZ002	Ligustrum sinense var. variegatum
ZZ002	Nandina domestica
ZZ003	Ligustrum japonicum
ZZ003	Ligustrum japonicum
ZZ003	Ligustrum japonicum
ZZ003	Ligustrum japonicum
ZZ003	Ligustrum japonicum
ZZ003	Ligustrum japonicum
ZZ003	Ligustrum japonicum
ZZ003	Ligustrum japonicum
ZZ003	Ligustrum japonicum
ZZ003	Photinia ¡Á fraseri
ZZ003	Buxus megistophylla
ZZ003	Rosa multiflora
ZZ003	Euonymus japonicus
ZZ003	Pittosporum tobira
ZZ003	Nandina domestica
ZZ003	Musa basjoo
ZZ004	Rosa chinensis
ZZ004	Aucuba japonica var. variegata
ZZ004	Buxus megistophylla
ZZ004	Ligustrum quihoui
ZZ004	Pittosporum tobira
ZZ004	Photinia ¡Á fraseri
ZZ004	Pittosporum tobira
ZZ004	Nandina domestica
ZZ004	Yucca gloriosa
ZZ004	Hedera nepalensis var. sinensis
ZZ007	Photinia serratifolia
ZZ007	Photinia serratifolia
ZZ007	Eriobotrya japonica
ZZ007	Eriobotrya japonica
ZZ007	Eriobotrya japonica
ZZ007	Eriobotrya japonica
ZZ007	Prunus cerasifera cv. Atropurpurea
ZZ007	Pittosporum tobira
ZZ007	Buxus sinica var. parvifolia
ZZ007	Rosa chinensis
ZZ007	Euonymus japonicus
ZZ007	Photinia ¡Á fraseri
ZZ007	Loropetalum chinense var. rubrum
ZZ007	Photinia glabra
ZZ007	Pittosporum tobira
ZZ008	Juniperus chinensis cv. Kaizuca
ZZ008	Pseudocydonia sinensis
ZZ008	Osmanthus fragrans cv. Chenghong Dangui
ZZ008	Osmanthus fragrans cv. Chenghong Dangui
ZZ008	Osmanthus fragrans cv. Chenghong Dangui
ZZ008	Osmanthus fragrans cv. Chenghong Dangui
ZZ008	Nandina domestica
ZZ008	Paeonia ¡Á suffruticosa
ZZ008	Pittosporum tobira
ZZ008	Pyracantha fortuneana
ZZ008	Euonymus japonicus
ZZ008	Euonymus japonicus cv. Aurea-marginatus
ZZ008	Rosa chinensis
ZZ008	Chimonanthus praecox
ZZ008	Jasminum nudiflorum
ZZ008	Buxus sinica var. parvifolia
ZZ008	Lycium chinense
ZZ008	Chaenomeles japonica
ZZ008	Photinia glabra
ZZ009	Photinia ¡Á fraseri
ZZ009	Rosa chinensis
ZZ010	Ligustrum japonicum
ZZ010	Ligustrum japonicum
ZZ010	Buxus sinica var. parvifolia
ZZ010	Buxus megistophylla
ZZ010	Photinia ¡Á fraseri
ZZ010	Euonymus japonicus
ZZ010	Ligustrum sinense
ZZ010	Cercis chinensis
ZZ010	Hibiscus syriacus
ZZ010	Nandina domestica
ZZ010	Photinia ¡Á fraseri
ZZ010	Lagerstroemia indica
ZZ010	Euonymus japonicus cv. Aurea-marginatus
ZZ010	Ligustrum quihoui
ZZ010	Punica granatum
ZZ013	Loropetalum chinense var. rubrum
ZZ013	Photinia ¡Á fraseri
ZZ013	Buxus megistophylla
ZZ013	Euonymus japonicus
ZZ013	Buxus megistophylla
ZZ013	Photinia glabra
ZZ014	Buxus harlandii
ZZ014	Ligustrum quihoui
ZZ014	Photinia ¡Á fraseri
ZZ014	Rosa chinensis
ZZ014	Photinia serratifolia
ZZ014	Buxus megistophylla
ZZ015	Buxus megistophylla
ZZ015	Photinia ¡Á fraseri
ZZ015	Loropetalum chinense var. rubrum
ZZ015	Pittosporum tobira
ZZ015	Viburnum awabuki
ZZ015	Fatsia japonica
ZZ015	Nandina domestica
ZZ015	Ligustrum quihoui
ZZ015	Photinia ¡Á fraseri
ZZ065	Rosa chinensis
ZZ065	Rhododendron simsii
ZZ065	Loropetalum chinense var. rubrum
ZZ065	Ligustrum quihoui
ZZ065	Rosa multiflora
ZZ065	Gardenia stenophylla
ZZ065	Ligustrum japonicum cv. Howardii
ZZ065	Loropetalum chinense var. rubrum
ZZ065	Photinia ¡Á fraseri
ZZ065	Pittosporum tobira
ZZ065	Buxus megistophylla
ZZ065	Hypericum monogynum
ZZ065	Berberis thunbergii cv. Atropurpurea
ZZ066	Viburnum awabuki
ZZ066	Viburnum awabuki
ZZ066	Viburnum awabuki
ZZ066	Viburnum awabuki
ZZ066	Viburnum awabuki
ZZ066	Viburnum awabuki
ZZ066	Viburnum awabuki
ZZ066	Viburnum awabuki
ZZ066	Viburnum awabuki
ZZ066	Viburnum awabuki
ZZ066	Viburnum awabuki
ZZ066	Ligustrum japonicum
ZZ066	Ligustrum japonicum
ZZ066	Ligustrum japonicum
ZZ066	Ligustrum japonicum
ZZ066	Ligustrum japonicum
ZZ066	Ligustrum japonicum
ZZ066	Ligustrum japonicum
ZZ066	Ligustrum japonicum
ZZ066	Ligustrum japonicum
ZZ066	Ligustrum japonicum
ZZ066	Ligustrum japonicum
ZZ066	Photinia ¡Á fraseri
ZZ066	Buxus megistophylla
ZZ066	Nandina domestica
ZZ066	Ligustrum sinense var. variegatum
ZZ066	Ligustrum japonicum cv. Howardii
ZZ066	Rosa chinensis
ZZ066	Fatsia japonica
ZZ066	Hedera nepalensis var. sinensis
ZZ074	Ligustrum japonicum
ZZ074	Osmanthus fragrans cv. Chenghong Dangui
ZZ074	Osmanthus fragrans cv. Chenghong Dangui
ZZ074	Osmanthus fragrans cv. Chenghong Dangui
ZZ074	Osmanthus fragrans cv. Chenghong Dangui
ZZ074	Photinia ¡Á fraseri
ZZ074	Rosa chinensis
ZZ074	Buxus megistophylla
ZZ074	Ligustrum quihoui
ZZ074	Yucca gloriosa
ZZ074	Euonymus japonicus
ZZ074	Nandina domestica
ZZ074	Juniperus chinensis cv. Kaizuca
ZZ075	Photinia serratifolia
ZZ075	Photinia serratifolia
ZZ075	Photinia serratifolia
ZZ075	Photinia serratifolia
ZZ075	Photinia serratifolia
ZZ075	Eriobotrya japonica
ZZ075	Eriobotrya japonica
ZZ075	Buxus megistophylla
ZZ075	Photinia ¡Á fraseri
ZZ075	Photinia glabra
ZZ075	Buxus megistophylla
ZZ075	Fatsia japonica
ZZ076	Ligustrum quihoui
ZZ076	Buxus megistophylla
ZZ076	Pittosporum tobira
ZZ076	Photinia ¡Á fraseri
ZZ079	Cedrus deodara
ZZ079	Ligustrum japonicum
ZZ079	Ligustrum japonicum
ZZ079	Osmanthus fragrans cv. Chenghong Dangui
ZZ079	Osmanthus fragrans cv. Chenghong Dangui
ZZ079	Osmanthus fragrans cv. Chenghong Dangui
ZZ079	Fatsia japonica
ZZ079	Loropetalum chinense var. rubrum
ZZ079	Nandina domestica
ZZ079	Jasminum nudiflorum
ZZ079	Pittosporum tobira
ZZ079	Photinia ¡Á fraseri
ZZ079	Buxus megistophylla
ZZ079	Ligustrum quihoui
ZZ079	Ligustrum ovalifolium
ZZ079	Rosa multiflora
ZZ080	Ligustrum japonicum
ZZ080	Ligustrum japonicum
ZZ080	Ligustrum japonicum
ZZ080	Ligustrum japonicum
ZZ080	Ligustrum japonicum
ZZ080	Ligustrum japonicum
ZZ080	Pittosporum tobira
ZZ080	Buxus megistophylla
ZZ080	Ilex cornuta
ZZ080	Nandina domestica
ZZ080	Rosa chinensis
ZZ080	Ligustrum quihoui
ZZ080	Juniperus chinensis cv. Kaizuca
ZZ080	Yucca gloriosa
ZZ099	Ligustrum japonicum
ZZ099	Ligustrum japonicum
ZZ099	Ligustrum japonicum
ZZ099	Ligustrum japonicum
ZZ099	Ligustrum japonicum
ZZ099	Ligustrum japonicum
ZZ099	Ligustrum japonicum
ZZ099	Ligustrum japonicum
ZZ099	Ligustrum japonicum
ZZ099	Ligustrum japonicum
ZZ099	Ligustrum japonicum
ZZ099	Ligustrum japonicum
ZZ099	Ligustrum japonicum
ZZ099	Ligustrum japonicum
ZZ099	Ligustrum japonicum
ZZ099	Ligustrum japonicum
ZZ099	Ligustrum japonicum
ZZ099	Ligustrum japonicum
ZZ099	Ligustrum japonicum
ZZ099	Ligustrum japonicum
ZZ099	Ligustrum japonicum
ZZ099	Ligustrum japonicum
ZZ099	Ligustrum japonicum
ZZ099	Ligustrum japonicum
ZZ099	Ligustrum japonicum
ZZ099	Prunus cerasifera cv. Atropurpurea
ZZ099	Prunus cerasifera cv. Atropurpurea
ZZ099	Prunus cerasifera cv. Atropurpurea
ZZ099	Prunus cerasifera cv. Atropurpurea
ZZ099	Prunus cerasifera cv. Atropurpurea
ZZ099	Prunus cerasifera cv. Atropurpurea
ZZ099	Prunus cerasifera cv. Atropurpurea
ZZ099	Prunus cerasifera cv. Atropurpurea
ZZ099	Prunus cerasifera cv. Atropurpurea
ZZ099	Buxus megistophylla
ZZ099	Photinia ¡Á fraseri
ZZ099	Ligustrum quihoui
ZZ099	Buxus megistophylla
ZZ099	Pittosporum tobira
ZZ099	Photinia glabra
ZZ104	Photinia ¡Á fraseri
ZZ104	Ligustrum quihoui
ZZ104	Buxus megistophylla
ZZ104	Euonymus japonicus
ZZ104	Nandina domestica
ZZ105	Ligustrum quihoui
ZZ105	Photinia ¡Á fraseri
ZZ106	Ligustrum japonicum
ZZ106	Ligustrum japonicum
ZZ106	Ligustrum japonicum
ZZ106	Ligustrum japonicum
ZZ106	Ligustrum japonicum
ZZ106	Ligustrum japonicum
ZZ106	Ligustrum japonicum
ZZ106	Ligustrum japonicum
ZZ106	Ligustrum japonicum
ZZ106	Ligustrum japonicum
ZZ106	Ligustrum japonicum
ZZ106	Euonymus japonicus cv. Aurea-marginatus
ZZ106	Photinia ¡Á fraseri
ZZ106	Buxus megistophylla
ZZ106	Mahonia bealei
ZZ113	Buxus megistophylla
ZZ113	Pinus tabuliformis
ZZ114	Ligustrum japonicum
ZZ114	Ligustrum japonicum
ZZ114	Dypsis lutescens
ZZ114	Photinia ¡Á fraseri
ZZ114	Fatsia japonica
ZZ114	Ligustrum japonicum
ZZ114	Viburnum odoratissimum
ZZ114	Rosa chinensis
ZZ114	Buxus megistophylla
ZZ114	Pittosporum tobira
ZZ115	Buxus harlandii
ZZ115	Photinia ¡Á fraseri
ZZ115	Buxus megistophylla
ZZ115	Euonymus japonicus
ZZ116	Rosa multiflora
ZZ116	Photinia glabra
ZZ116	Ligustrum quihoui
ZZ116	Buxus megistophylla
ZZ116	Buxus henanensis
ZZ116	Photinia ¡Á fraseri
ZZ116	Rosa chinensis
ZZ117	Photinia serratifolia
ZZ117	Ilex ciliospinosa
ZZ117	Pittosporum tobira
ZZ117	Broussonetia papyrifera
ZZ122	Eriobotrya japonica
ZZ122	Lagerstroemia indica
ZZ122	Lagerstroemia indica
ZZ122	Lagerstroemia indica
ZZ122	Lagerstroemia indica
ZZ122	Lagerstroemia indica
ZZ122	Lagerstroemia indica
ZZ122	Photinia serratifolia
ZZ122	Photinia serratifolia
ZZ122	Photinia serratifolia
ZZ122	Photinia serratifolia
ZZ122	Cercis chinensis
ZZ122	Cercis chinensis
ZZ122	Euonymus japonicus cv. Aurea-marginatus
ZZ122	Ligustrum quihoui
ZZ122	Loropetalum chinense var. rubrum
ZZ122	Buxus megistophylla
ZZ122	Photinia ¡Á fraseri
ZZ122	Buxus harlandii
ZZ122	Ligustrum ovalifolium
ZZ122	Nandina domestica
ZZ122	Euonymus japonicus cv. Aurea-marginatus
ZZ122	Euonymus japonicus
ZZ122	Viburnum odoratissimum
ZZ123	Prunus cerasifera cv. Atropurpurea
ZZ123	Prunus cerasifera cv. Atropurpurea
ZZ123	Prunus cerasifera cv. Atropurpurea
ZZ123	Prunus cerasifera cv. Atropurpurea
ZZ123	Prunus cerasifera cv. Atropurpurea
ZZ123	Prunus cerasifera cv. Atropurpurea
ZZ123	Prunus cerasifera cv. Atropurpurea
ZZ123	Prunus cerasifera cv. Atropurpurea
ZZ123	Prunus cerasifera cv. Atropurpurea
ZZ123	Prunus cerasifera cv. Atropurpurea
ZZ123	Prunus cerasifera cv. Atropurpurea
ZZ123	Prunus cerasifera cv. Atropurpurea
ZZ123	Prunus cerasifera cv. Atropurpurea
ZZ123	Prunus cerasifera cv. Atropurpurea
ZZ123	Prunus cerasifera cv. Atropurpurea
ZZ123	Prunus cerasifera cv. Atropurpurea
ZZ123	Prunus cerasifera cv. Atropurpurea
ZZ123	Prunus cerasifera cv. Atropurpurea
ZZ123	Prunus cerasifera cv. Atropurpurea
ZZ123	Prunus cerasifera cv. Atropurpurea
ZZ123	Prunus cerasifera cv. Atropurpurea
ZZ123	Prunus cerasifera cv. Atropurpurea
ZZ123	Prunus cerasifera cv. Atropurpurea
ZZ123	Prunus cerasifera cv. Atropurpurea
ZZ123	Prunus cerasifera cv. Atropurpurea
ZZ123	Prunus cerasifera cv. Atropurpurea
ZZ123	Prunus cerasifera cv. Atropurpurea
ZZ123	Lagerstroemia indica
ZZ123	Lagerstroemia indica
ZZ123	Lagerstroemia indica
ZZ123	Lagerstroemia indica
ZZ123	Lagerstroemia indica
ZZ123	Lagerstroemia indica
ZZ123	Lagerstroemia indica
ZZ123	Lagerstroemia indica
ZZ123	Lagerstroemia indica
ZZ123	Lagerstroemia indica
ZZ123	Lagerstroemia indica
ZZ123	Lagerstroemia indica
ZZ123	Lagerstroemia indica
ZZ123	Lagerstroemia indica
ZZ123	Viburnum odoratissimum
ZZ123	Viburnum odoratissimum
ZZ123	Viburnum odoratissimum
ZZ123	Viburnum odoratissimum
ZZ123	Viburnum odoratissimum
ZZ123	Viburnum odoratissimum
ZZ123	Viburnum odoratissimum
ZZ123	Viburnum odoratissimum
ZZ123	Rosa chinensis
ZZ123	Buxus megistophylla
ZZ128	Juniperus chinensis cv. Kaizuca
ZZ128	Buxus harlandii
ZZ128	Ligustrum japonicum cv. Howardii
ZZ128	Ligustrum quihoui
ZZ128	Buxus megistophylla
ZZ128	Rosa chinensis
ZZ128	Nandina domestica
ZZ129	Photinia serratifolia
ZZ129	Photinia serratifolia
ZZ129	Photinia serratifolia
ZZ129	Photinia serratifolia
ZZ129	Viburnum awabuki
ZZ129	Ligustrum quihoui
ZZ129	Rosa multiflora
ZZ129	Photinia ¡Á fraseri
ZZ129	Euonymus japonicus
ZZ129	Photinia serratifolia
ZZ129	Pittosporum tobira
ZZ129	Nandina domestica
ZZ129	Buxus megistophylla
ZZ130	Euonymus japonicus
ZZ130	Photinia ¡Á fraseri
ZZ130	Buxus megistophylla
ZZ130	Rosa chinensis
ZZ136	Pinus tabuliformis
ZZ136	Pinus tabuliformis
ZZ136	Pinus tabuliformis
ZZ136	Pinus tabuliformis
ZZ136	Acer palmatum
ZZ136	Viburnum odoratissimum
ZZ136	Rosa chinensis
ZZ136	Buxus harlandii
ZZ136	Photinia ¡Á fraseri
ZZ136	Jasminum nudiflorum
ZZ136	Nandina domestica
ZZ140	Photinia serratifolia
ZZ140	Photinia serratifolia
ZZ140	Photinia serratifolia
ZZ140	Photinia serratifolia
ZZ140	Photinia serratifolia
ZZ140	Photinia serratifolia
ZZ140	Photinia serratifolia
ZZ140	Photinia serratifolia
ZZ140	Prunus cerasifera cv. Atropurpurea
ZZ140	Prunus cerasifera cv. Atropurpurea
ZZ140	Prunus cerasifera cv. Atropurpurea
ZZ140	Prunus cerasifera cv. Atropurpurea
ZZ140	Prunus cerasifera cv. Atropurpurea
ZZ140	Prunus cerasifera cv. Atropurpurea
ZZ140	Prunus cerasifera cv. Atropurpurea
ZZ140	Prunus persica
ZZ140	Prunus persica
ZZ140	Punica granatum
ZZ140	Punica granatum
ZZ140	Punica granatum
ZZ140	Viburnum odoratissimum
ZZ140	Viburnum odoratissimum
ZZ140	Cercis chinensis
ZZ140	Cercis chinensis
ZZ140	Buxus megistophylla
ZZ140	Ligustrum quihoui
ZZ140	Pittosporum tobira
ZZ140	Euonymus japonicus
ZZ166	Photinia serratifolia
ZZ166	Photinia serratifolia
ZZ166	Photinia serratifolia
ZZ166	Photinia serratifolia
ZZ166	Photinia serratifolia
ZZ166	Euonymus japonicus cv. Aurea-marginatus
ZZ166	Photinia glabra
ZZ166	Buxus megistophylla
ZZ166	Buxus sinica var. parvifolia
ZZ166	Pinus tabuliformis
ZZ166	Photinia ¡Á fraseri
ZZ190	Osmanthus fragrans cv. Chenghong Dangui
ZZ190	Osmanthus fragrans cv. Chenghong Dangui
ZZ190	Osmanthus fragrans cv. Chenghong Dangui
ZZ190	Osmanthus fragrans cv. Chenghong Dangui
ZZ190	Osmanthus fragrans cv. Chenghong Dangui
ZZ190	Osmanthus fragrans cv. Chenghong Dangui
ZZ190	Osmanthus fragrans cv. Chenghong Dangui
ZZ190	Osmanthus fragrans cv. Chenghong Dangui
ZZ190	Osmanthus fragrans cv. Chenghong Dangui
ZZ190	Osmanthus fragrans cv. Chenghong Dangui
ZZ190	Osmanthus fragrans cv. Chenghong Dangui
ZZ190	Osmanthus fragrans cv. Chenghong Dangui
ZZ190	Osmanthus fragrans cv. Chenghong Dangui
ZZ190	Osmanthus fragrans cv. Chenghong Dangui
ZZ190	Osmanthus fragrans cv. Chenghong Dangui
ZZ190	Osmanthus fragrans cv. Chenghong Dangui
ZZ190	Osmanthus fragrans cv. Chenghong Dangui
ZZ190	Osmanthus fragrans cv. Chenghong Dangui
ZZ190	Osmanthus fragrans cv. Chenghong Dangui
ZZ190	Osmanthus fragrans cv. Chenghong Dangui
ZZ190	Osmanthus fragrans cv. Chenghong Dangui
ZZ190	Osmanthus fragrans cv. Chenghong Dangui
ZZ190	Osmanthus fragrans cv. Chenghong Dangui
ZZ190	Osmanthus fragrans cv. Chenghong Dangui
ZZ190	Osmanthus fragrans cv. Chenghong Dangui
ZZ190	Osmanthus fragrans cv. Chenghong Dangui
ZZ190	Osmanthus fragrans cv. Chenghong Dangui
ZZ190	Osmanthus fragrans cv. Chenghong Dangui
ZZ190	Physocarpus opulifolius
ZZ190	Photinia ¡Á fraseri
ZZ190	Rosa multiflora
ZZ190	Pittosporum tobira
ZZ190	Fatsia japonica
ZZ190	Euonymus japonicus
ZZ190	Nandina domestica
ZZ190	Ligustrum sinense var. variegatum
ZZ190	Pyracantha fortuneana
ZZ194	Yulania liliiflora
ZZ194	Osmanthus fragrans cv. Chenghong Dangui
ZZ194	Ligustrum ¡Á vicaryi
ZZ194	Ligustrum quihoui
ZZ194	Juniperus chinensis cv. Kaizuca
ZZ194	Ligustrum ovalifolium
ZZ194	Jasminum nudiflorum
ZZ194	Euonymus fortunei
ZZ200	Ligustrum ovalifolium
ZZ200	Ligustrum japonicum cv. Howardii
ZZ200	Ligustrum quihoui
ZZ200	Juniperus chinensis cv. Kaizuca
ZZ200	Euonymus fortunei
ZZ207	Buxus megistophylla
ZZ207	Ligustrum quihoui
ZZ207	Trachycarpus fortunei
ZZ207	Vitis vinifera
ZZ215	Prunus cerasifera cv. Atropurpurea
ZZ215	Prunus cerasifera cv. Atropurpurea
ZZ215	Prunus cerasifera cv. Atropurpurea
ZZ215	Prunus cerasifera cv. Atropurpurea
ZZ215	Prunus cerasifera cv. Atropurpurea
ZZ215	Prunus cerasifera cv. Atropurpurea
ZZ215	Prunus cerasifera cv. Atropurpurea
ZZ215	Prunus cerasifera cv. Atropurpurea
ZZ215	Prunus cerasifera cv. Atropurpurea
ZZ215	Prunus cerasifera cv. Atropurpurea
ZZ215	Photinia ¡Á fraseri
ZZ215	Buxus harlandii
ZZ215	Euonymus japonicus cv. Aurea-marginatus
ZZ215	Juniperus chinensis cv. Kaizuca
ZZ215	Buxus megistophylla
ZZ215	Fatsia japonica
ZZ216	Ligustrum quihoui
ZZ216	Photinia ¡Á fraseri
ZZ216	Loropetalum chinense var. rubrum
ZZ216	Rosa multiflora
ZZ216	Nandina domestica
ZZ216	Euonymus japonicus cv. Aurea-marginatus
ZZ216	Berberis thunbergii cv. Atropurpurea
ZZ216	Ligustrum sinense var. variegatum
ZZ217	Photinia ¡Á fraseri
ZZ217	Ligustrum ovalifolium
ZZ217	Photinia glabra
ZZ217	Buxus megistophylla
ZZ218	Prunus cerasifera cv. Atropurpurea
ZZ218	Prunus cerasifera cv. Atropurpurea
ZZ218	Prunus cerasifera cv. Atropurpurea
ZZ218	Prunus cerasifera cv. Atropurpurea
ZZ218	Prunus cerasifera cv. Atropurpurea
ZZ218	Prunus cerasifera cv. Atropurpurea
ZZ218	Nandina domestica
ZZ218	Ligustrum japonicum
ZZ218	Photinia ¡Á fraseri
ZZ218	Juniperus chinensis cv. Kaizuca
ZZ218	Pittosporum tobira
ZZ218	Photinia serratifolia
ZZ218	Tamarix chinensis
ZZ230	Photinia serratifolia
ZZ230	Photinia serratifolia
ZZ230	Photinia serratifolia
ZZ230	Photinia serratifolia
ZZ230	Photinia serratifolia
ZZ230	Photinia serratifolia
ZZ230	Photinia serratifolia
ZZ230	Photinia serratifolia
ZZ230	Photinia serratifolia
ZZ230	Photinia serratifolia
ZZ230	Photinia serratifolia
ZZ230	Photinia serratifolia
ZZ230	Photinia serratifolia
ZZ230	Prunus cerasifera cv. Atropurpurea
ZZ230	Prunus cerasifera cv. Atropurpurea
ZZ230	Prunus cerasifera cv. Atropurpurea
ZZ230	Prunus cerasifera cv. Atropurpurea
ZZ230	Punica granatum
ZZ230	Punica granatum
ZZ230	Cercis chinensis
ZZ230	Cercis chinensis
ZZ230	Ligustrum quihoui
ZZ230	Buxus megistophylla
ZZ230	Euonymus japonicus cv. Aurea-marginatus
ZZ230	Photinia ¡Á fraseri
ZZ230	Fatsia japonica
ZZ230	Rosa chinensis
ZZ230	Rosa multiflora
ZZ235	Buxus megistophylla
ZZ235	Ligustrum quihoui
ZZ235	Photinia ¡Á fraseri
ZZ235	Buxus harlandii
ZZ235	Ligustrum ovalifolium
ZZ235	Euonymus japonicus cv. Aurea-marginatus
ZZ236	Photinia serratifolia
ZZ236	Photinia serratifolia
ZZ236	Photinia serratifolia
ZZ236	Photinia serratifolia
ZZ236	Photinia serratifolia
ZZ236	Photinia serratifolia
ZZ236	Photinia serratifolia
ZZ236	Photinia serratifolia
ZZ236	Photinia serratifolia
ZZ236	Photinia serratifolia
ZZ236	Photinia serratifolia
ZZ236	Photinia serratifolia
ZZ236	Photinia serratifolia
ZZ236	Photinia serratifolia
ZZ236	Photinia serratifolia
ZZ236	Photinia serratifolia
ZZ236	Photinia serratifolia
ZZ236	Photinia serratifolia
ZZ236	Photinia serratifolia
ZZ236	Photinia serratifolia
ZZ236	Photinia serratifolia
ZZ236	Salix alba
ZZ239	Osmanthus fragrans cv. Chenghong Dangui
ZZ239	Osmanthus fragrans cv. Chenghong Dangui
ZZ239	Osmanthus fragrans cv. Chenghong Dangui
ZZ239	Osmanthus fragrans cv. Chenghong Dangui
ZZ239	Osmanthus fragrans cv. Chenghong Dangui
ZZ239	Osmanthus fragrans cv. Chenghong Dangui
ZZ239	Osmanthus fragrans cv. Chenghong Dangui
ZZ239	Osmanthus fragrans cv. Chenghong Dangui
ZZ239	Osmanthus fragrans cv. Chenghong Dangui
ZZ239	Osmanthus fragrans cv. Chenghong Dangui
ZZ239	Osmanthus fragrans cv. Chenghong Dangui
ZZ239	Osmanthus fragrans cv. Chenghong Dangui
ZZ239	Osmanthus fragrans cv. Chenghong Dangui
ZZ239	Osmanthus fragrans cv. Chenghong Dangui
ZZ239	Osmanthus fragrans cv. Chenghong Dangui
ZZ239	Osmanthus fragrans cv. Chenghong Dangui
ZZ239	Osmanthus fragrans cv. Chenghong Dangui
ZZ239	Osmanthus fragrans cv. Chenghong Dangui
ZZ239	Osmanthus fragrans cv. Chenghong Dangui
ZZ239	Osmanthus fragrans cv. Chenghong Dangui
ZZ239	Osmanthus fragrans cv. Chenghong Dangui
ZZ239	Osmanthus fragrans cv. Chenghong Dangui
ZZ239	Osmanthus fragrans cv. Chenghong Dangui
ZZ239	Osmanthus fragrans cv. Chenghong Dangui
ZZ239	Osmanthus fragrans cv. Chenghong Dangui
ZZ239	Osmanthus fragrans cv. Chenghong Dangui
ZZ239	Osmanthus fragrans cv. Chenghong Dangui
ZZ239	Osmanthus fragrans cv. Chenghong Dangui
ZZ239	Osmanthus fragrans cv. Chenghong Dangui
ZZ239	Osmanthus fragrans cv. Chenghong Dangui
ZZ239	Osmanthus fragrans cv. Chenghong Dangui
ZZ239	Osmanthus fragrans cv. Chenghong Dangui
ZZ239	Osmanthus fragrans cv. Chenghong Dangui
ZZ239	Osmanthus fragrans cv. Chenghong Dangui
ZZ239	Osmanthus fragrans cv. Chenghong Dangui
ZZ239	Osmanthus fragrans cv. Chenghong Dangui
ZZ239	Osmanthus fragrans cv. Chenghong Dangui
ZZ239	Osmanthus fragrans cv. Chenghong Dangui
ZZ239	Osmanthus fragrans cv. Chenghong Dangui
ZZ239	Osmanthus fragrans cv. Chenghong Dangui
ZZ239	Osmanthus fragrans cv. Chenghong Dangui
ZZ239	Osmanthus fragrans cv. Chenghong Dangui
ZZ239	Osmanthus fragrans cv. Chenghong Dangui
ZZ239	Osmanthus fragrans cv. Chenghong Dangui
ZZ239	Osmanthus fragrans cv. Chenghong Dangui
ZZ239	Osmanthus fragrans cv. Chenghong Dangui
ZZ239	Osmanthus fragrans cv. Chenghong Dangui
ZZ239	Osmanthus fragrans cv. Chenghong Dangui
ZZ239	Osmanthus fragrans cv. Chenghong Dangui
ZZ239	Osmanthus fragrans cv. Chenghong Dangui
ZZ239	Osmanthus fragrans cv. Chenghong Dangui
ZZ239	Osmanthus fragrans cv. Chenghong Dangui
ZZ239	Osmanthus fragrans cv. Chenghong Dangui
ZZ239	Osmanthus fragrans cv. Chenghong Dangui
ZZ239	Osmanthus fragrans cv. Chenghong Dangui
ZZ239	Osmanthus fragrans cv. Chenghong Dangui
ZZ239	Osmanthus fragrans cv. Chenghong Dangui
ZZ239	Osmanthus fragrans cv. Chenghong Dangui
ZZ239	Osmanthus fragrans cv. Chenghong Dangui
ZZ239	Osmanthus fragrans cv. Chenghong Dangui
ZZ239	Osmanthus fragrans cv. Chenghong Dangui
ZZ239	Osmanthus fragrans cv. Chenghong Dangui
ZZ239	Osmanthus fragrans cv. Chenghong Dangui
ZZ239	Osmanthus fragrans cv. Chenghong Dangui
ZZ239	Osmanthus fragrans cv. Chenghong Dangui
ZZ239	Pittosporum tobira
ZZ239	Prunus cerasifera cv. Atropurpurea
ZZ239	Photinia ¡Á fraseri
ZZ239	Euonymus japonicus
ZZ239	Buxus megistophylla
ZZ248	Salix matsudana
ZZ248	Salix matsudana
ZZ248	Salix matsudana
ZZ248	Salix matsudana
ZZ248	Pittosporum tobira
ZZ248	Euonymus japonicus cv. Aurea-marginatus
ZZ248	Nandina domestica
ZZ248	Hedera nepalensis var. sinensis
ZZ249	Cercis chinensis
ZZ249	Cercis chinensis
ZZ249	Cercis chinensis
ZZ249	Cercis chinensis
ZZ249	Cercis chinensis
ZZ249	Cercis chinensis
ZZ249	Pittosporum tobira
ZZ249	Edgeworthia chrysantha
ZZ249	Campsis grandiflora
ZZ249	Buxus sinica var. parvifolia
ZZ249	Photinia ¡Á fraseri
ZZ249	Photinia serratifolia
ZZ249	Ligustrum japonicum cv. Howardii
ZZ249	Ilex crenata
ZZ249	Nandina domestica
ZZ249	Rosa chinensis
ZZ328	Ligustrum lucidum
ZZ328	Ligustrum lucidum
ZZ328	Ligustrum lucidum
ZZ328	Ligustrum lucidum
ZZ328	Ligustrum lucidum
ZZ328	Ligustrum lucidum
ZZ328	Ligustrum lucidum
ZZ328	Ligustrum lucidum
ZZ328	Ligustrum lucidum
ZZ328	Ligustrum lucidum
ZZ328	Ligustrum lucidum
ZZ328	Ligustrum lucidum
ZZ328	Ligustrum lucidum
ZZ328	Buxus sinica var. parvifolia
ZZ328	Rosa chinensis
ZZ329	Ligustrum sinense var. variegatum
ZZ329	Ilex cornuta
ZZ329	Loropetalum chinense var. rubrum
ZZ329	Jasminum nudiflorum
ZZ329	Ligustrum ovalifolium
ZZ329	Euonymus alatus
ZZ329	Cotoneaster horizontalis
ZZ330	Ligustrum lucidum
ZZ330	Ligustrum lucidum
ZZ330	Ligustrum lucidum
ZZ330	Ligustrum lucidum
ZZ330	Ligustrum lucidum
ZZ330	Ligustrum lucidum
ZZ330	Ligustrum lucidum
ZZ330	Ligustrum lucidum
ZZ330	Prunus cerasifera cv. Atropurpurea
ZZ330	Prunus cerasifera cv. Atropurpurea
ZZ330	Prunus cerasifera cv. Atropurpurea
ZZ330	Punica granatum
ZZ330	Photinia serratifolia
ZZ330	Euonymus japonicus
ZZ330	Rosa chinensis
ZZ330	Photinia ¡Á fraseri
ZZ330	Vitis vinifera
