# Supplementary material for: Spatial patterns and driving factors of plant diversity along the urban–rural gradient in the context of urbanization in Zhengzhou, China
Source: PeerJ. 2024 Oct 11;12:e18261. doi: 10.7717/peerj.18261 (PMC11472805; doi:10.7717/peerj.18261)
Supplement: Supplemental Information 1 [file peerj-12-18261-s001.zip › Raw data for Wayne diagrams/Species/Shrubs of the southern sample zone-Species.csv]

Sample	Species
ZZ025	Buxus megistophylla
ZZ026	Prunus cerasifera cv. Atropurpurea
ZZ026	Prunus cerasifera cv. Atropurpurea
ZZ026	Prunus cerasifera cv. Atropurpurea
ZZ026	Prunus cerasifera cv. Atropurpurea
ZZ026	Aucuba japonica
ZZ026	Buxus megistophylla
ZZ026	Ligustrum ovalifolium
ZZ026	Photinia glabra
ZZ026	Pittosporum tobira
ZZ026	Jasminum nudiflorum
ZZ026	Buxus megistophylla
ZZ026	Nandina domestica
ZZ026	Fatsia japonica
ZZ026	Punica granatum
ZZ026	Lagerstroemia indica
ZZ026	Ilex cornuta
ZZ026	Rosa chinensis
ZZ026	Loropetalum chinense var. rubrum
ZZ026	Euonymus japonicus
ZZ026	Chimonanthus praecox
ZZ026	Cercis chinensis
ZZ031	Osmanthus fragrans cv. Chenghong Dangui
ZZ031	Pittosporum tobira
ZZ031	Photinia ¡Á fraseri
ZZ031	Ligustrum ovalifolium
ZZ031	Loropetalum chinense var. rubrum
ZZ031	Punica granatum
ZZ031	Ligustrum japonicum cv. Howardii
ZZ031	Photinia serratifolia
ZZ031	Rosa chinensis
ZZ031	Nandina domestica
ZZ031	Loropetalum chinense var. rubrum
ZZ031	Ligustrum japonicum cv. Howardii
ZZ032	Punica granatum
ZZ033	Osmanthus fragrans cv. Chenghong Dangui
ZZ033	Osmanthus fragrans cv. Chenghong Dangui
ZZ033	Ligustrum japonicum
ZZ033	Ligustrum japonicum
ZZ033	Ligustrum japonicum
ZZ033	Ligustrum japonicum
ZZ033	Ligustrum japonicum
ZZ033	Nandina domestica
ZZ033	Syringa meyeri
ZZ033	Rosa chinensis
ZZ034	Ligustrum japonicum
ZZ034	Ligustrum japonicum
ZZ034	Euonymus japonicus cv. Aurea-marginatus
ZZ034	Phytolacca americana
ZZ034	Photinia ¡Á fraseri
ZZ034	Berberis thunbergii cv. Atropurpurea
ZZ034	Pittosporum tobira
ZZ034	Lycium chinense
ZZ037	Rosa chinensis
ZZ037	Photinia ¡Á fraseri
ZZ037	Ligustrum ovalifolium
ZZ037	Rosa banksiae
ZZ038	Wisteria sinensis
ZZ038	Viburnum odoratissimum
ZZ038	Nandina domestica
ZZ038	Photinia glabra
ZZ039	Osmanthus fragrans cv. Chenghong Dangui
ZZ039	Osmanthus fragrans cv. Chenghong Dangui
ZZ039	Osmanthus fragrans cv. Chenghong Dangui
ZZ039	Osmanthus fragrans cv. Chenghong Dangui
ZZ039	Osmanthus fragrans cv. Chenghong Dangui
ZZ039	Photinia ¡Á fraseri
ZZ039	Rosa multiflora
ZZ039	Euonymus japonicus
ZZ040	Juniperus chinensis
ZZ040	Ligustrum quihoui
ZZ040	Euonymus japonicus
ZZ042	Buxus megistophylla
ZZ042	Ligustrum quihoui
ZZ042	Ilex cornuta
ZZ042	Pittosporum tobira
ZZ042	Euonymus japonicus
ZZ043	Photinia ¡Á fraseri
ZZ043	Photinia glabra
ZZ043	Photinia serratifolia
ZZ043	Ilex ciliospinosa
ZZ043	Pittosporum tobira
ZZ043	Aucuba japonica
ZZ043	Ligustrum sinense
ZZ043	Juniperus chinensis cv. Kaizuca
ZZ043	Ligustrum japonicum cv. Howardii
ZZ043	Prunus cerasifera cv. Atropurpurea
ZZ044	Pittosporum tobira
ZZ044	Loropetalum chinense var. rubrum
ZZ044	Ligustrum japonicum cv. Howardii
ZZ044	Ilex ciliospinosa
ZZ044	Photinia ¡Á fraseri
ZZ044	Loropetalum chinense var. rubrum
ZZ044	Euonymus japonicus
ZZ044	Osmanthus fragrans cv. Chenghong Dangui
ZZ044	Euonymus fortunei
ZZ045	Photinia serratifolia
ZZ045	Ilex cornuta
ZZ045	Photinia ¡Á fraseri
ZZ045	Photinia glabra
ZZ045	Pittosporum tobira
ZZ045	Buxus megistophylla
ZZ045	Rosa chinensis
ZZ046	Ligustrum japonicum
ZZ046	Ligustrum japonicum
ZZ046	Ligustrum japonicum
ZZ046	Ligustrum japonicum
ZZ046	Ligustrum japonicum
ZZ046	Ligustrum japonicum
ZZ046	Ligustrum japonicum
ZZ046	Photinia ¡Á fraseri
ZZ047	Photinia ¡Á fraseri
ZZ047	Euonymus japonicus
ZZ049	Prunus cerasifera cv. Atropurpurea
ZZ049	Prunus cerasifera cv. Atropurpurea
ZZ049	Prunus cerasifera cv. Atropurpurea
ZZ049	Prunus cerasifera cv. Atropurpurea
ZZ049	Prunus cerasifera cv. Atropurpurea
ZZ049	Prunus cerasifera cv. Atropurpurea
ZZ049	Prunus cerasifera cv. Atropurpurea
ZZ049	Prunus cerasifera cv. Atropurpurea
ZZ049	Photinia ¡Á fraseri
ZZ049	Ligustrum ovalifolium
ZZ049	Lycium chinense
ZZ050	Ligustrum japonicum
ZZ050	Ligustrum japonicum
ZZ050	Ligustrum japonicum
ZZ050	Ligustrum japonicum
ZZ050	Ligustrum japonicum
ZZ050	Prunus cerasifera cv. Atropurpurea
ZZ050	Buxus megistophylla
ZZ050	Euonymus japonicus cv. Aurea-marginatus
ZZ050	Ligustrum ovalifolium
ZZ050	Photinia ¡Á fraseri
ZZ050	Rosa chinensis
ZZ050	Syringa oblata
ZZ051	Ligustrum vulgare
ZZ051	Euonymus japonicus
ZZ051	Photinia ¡Á fraseri
ZZ051	Pittosporum tobira
ZZ052	Ligustrum japonicum
ZZ052	Ligustrum japonicum
ZZ052	Prunus cerasifera cv. Atropurpurea
ZZ052	Prunus cerasifera cv. Atropurpurea
ZZ052	Prunus cerasifera cv. Atropurpurea
ZZ052	Buxus megistophylla
ZZ052	Pittosporum tobira
ZZ052	Photinia ¡Á fraseri
ZZ052	Nandina domestica
ZZ052	Rosa chinensis
ZZ054	Ligustrum japonicum
ZZ054	Ligustrum japonicum
ZZ054	Ligustrum japonicum
ZZ054	Ligustrum japonicum
ZZ054	Ligustrum japonicum
ZZ054	Ligustrum japonicum
ZZ054	Broussonetia papyrifera
ZZ055	Spiraea japonica
ZZ055	Acer palmatum
ZZ055	Photinia ¡Á fraseri
ZZ055	Aucuba japonica
ZZ055	Hibiscus syriacus
ZZ055	Photinia serratifolia
ZZ056	Ligustrum japonicum
ZZ056	Ligustrum japonicum
ZZ056	Ligustrum japonicum
ZZ056	Ligustrum japonicum
ZZ056	Ligustrum japonicum
ZZ056	Ligustrum japonicum
ZZ056	Ligustrum japonicum
ZZ057	Rosa chinensis
ZZ057	Ligustrum quihoui
ZZ057	Fatsia japonica
ZZ057	Buxus megistophylla
ZZ060	Buxus megistophylla
ZZ060	Photinia ¡Á fraseri
ZZ060	Pittosporum tobira
ZZ060	Nandina domestica
ZZ060	Eriobotrya japonica
ZZ061	Ligustrum japonicum
ZZ061	Ligustrum japonicum
ZZ061	Ligustrum japonicum
ZZ061	Ligustrum ovalifolium
ZZ061	Photinia ¡Á fraseri
ZZ061	Photinia glabra
ZZ062	Zabelia biflora
ZZ062	Punica granatum
ZZ062	Buxus megistophylla
ZZ063	Ligustrum japonicum
ZZ063	Ligustrum japonicum
ZZ063	Ligustrum japonicum
ZZ063	Ligustrum japonicum
ZZ063	Ligustrum japonicum
ZZ063	Rosa chinensis
ZZ063	Punica granatum
ZZ063	Buxus megistophylla
ZZ063	Ligustrum quihoui
ZZ064	Osmanthus fragrans cv. Chenghong Dangui
ZZ064	Osmanthus fragrans cv. Chenghong Dangui
ZZ064	Osmanthus fragrans cv. Chenghong Dangui
ZZ064	Ligustrum japonicum
ZZ064	Ligustrum japonicum
ZZ064	Ligustrum japonicum
ZZ064	Forsythia viridissima
ZZ064	Photinia ¡Á fraseri
ZZ064	Euonymus japonicus
ZZ148	Photinia serratifolia
ZZ148	Photinia serratifolia
ZZ148	Photinia serratifolia
ZZ148	Photinia serratifolia
ZZ148	Photinia serratifolia
ZZ148	Photinia serratifolia
ZZ148	Photinia serratifolia
ZZ148	Ligustrum sinense
ZZ148	Acer palmatum var. dissectum
ZZ148	Pittosporum tobira
ZZ148	Rhododendron simsii
ZZ148	Ligustrum japonicum cv. Howardii
ZZ148	Prunus cerasifera cv. Atropurpurea
ZZ148	Gardenia stenophylla
ZZ148	Hibiscus syriacus cv. Variegata
ZZ237	Photinia ¡Á fraseri
ZZ237	Pittosporum tobira
ZZ237	Euonymus japonicus
ZZ237	Berberis thunbergii cv. Atropurpurea
ZZ237	Juniperus chinensis
ZZ237	Yucca gloriosa
ZZ323	Photinia ¡Á fraseri
ZZ323	Nandina domestica
ZZ324	Broussonetia papyrifera
ZZ324	Broussonetia papyrifera
ZZ324	Buxus megistophylla
ZZ324	Photinia ¡Á fraseri
ZZ324	Cotoneaster horizontalis
ZZ324	Nandina domestica
ZZ333	Prunus serrulata var. lannesiana
ZZ333	Prunus serrulata var. lannesiana
ZZ333	Prunus serrulata var. lannesiana
ZZ333	Pittosporum tobira
ZZ333	Euonymus japonicus
ZZ334	Prunus cerasifera cv. Atropurpurea
ZZ334	Prunus cerasifera cv. Atropurpurea
ZZ334	Prunus cerasifera cv. Atropurpurea
ZZ334	Pseudocydonia sinensis
ZZ334	Ligustrum lucidum
ZZ334	Punica granatum
ZZ334	Hibiscus syriacus
ZZ334	Ligustrum ovalifolium
ZZ334	Malus ¡Á micromalus
ZZ334	Euonymus japonicus
ZZ334	Photinia ¡Á fraseri
ZZ335	Pseudocydonia sinensis
ZZ335	Pseudocydonia sinensis
ZZ335	Ligustrum japonicum
ZZ335	Ligustrum japonicum
ZZ335	Ligustrum japonicum
ZZ335	Ligustrum japonicum
ZZ335	Ligustrum japonicum
ZZ335	Ligustrum japonicum
ZZ335	Ligustrum japonicum
ZZ335	Ligustrum japonicum
ZZ335	Ligustrum japonicum
ZZ335	Ligustrum japonicum
ZZ335	Lagerstroemia indica
ZZ335	Viburnum odoratissimum
ZZ335	Photinia ¡Á fraseri
ZZ335	Ligustrum ovalifolium
ZZ335	Rosa multiflora
ZZ335	Pittosporum tobira
ZZ335	Euonymus japonicus
ZZ335	Buxus sinica var. parvifolia
ZZ336	Prunus cerasifera cv. Atropurpurea
ZZ336	Prunus cerasifera cv. Atropurpurea
ZZ336	Prunus cerasifera cv. Atropurpurea
ZZ336	Prunus cerasifera cv. Atropurpurea
ZZ336	Prunus cerasifera cv. Atropurpurea
ZZ336	Prunus cerasifera cv. Atropurpurea
ZZ336	Prunus cerasifera cv. Atropurpurea
ZZ336	Ligustrum japonicum
ZZ336	Ligustrum japonicum
ZZ336	Ligustrum japonicum
ZZ336	Ligustrum japonicum
ZZ336	Photinia serratifolia
ZZ336	Photinia serratifolia
ZZ336	Photinia serratifolia
ZZ336	Photinia serratifolia
ZZ336	Photinia serratifolia
ZZ336	Osmanthus fragrans cv. Chenghong Dangui
ZZ336	Euonymus japonicus
ZZ336	Lagerstroemia indica
ZZ336	Nandina domestica
ZZ336	Buxus sinica var. parvifolia
ZZ336	Ligustrum ovalifolium
ZZ336	Prunus serrulata var. lannesiana
ZZ337	Buxus megistophylla
