# Supplementary material for: Spatial patterns and driving factors of plant diversity along the urban–rural gradient in the context of urbanization in Zhengzhou, China
Source: PeerJ. 2024 Oct 11;12:e18261. doi: 10.7717/peerj.18261 (PMC11472805; doi:10.7717/peerj.18261)
Supplement: Supplemental Information 1 [file peerj-12-18261-s001.zip › Raw data for Wayne diagrams/Species/Shrubs of the western sample zone-Species.csv]

Sample	Species
ZZ005	Prunus cerasifera cv. Atropurpurea
ZZ005	Prunus cerasifera cv. Atropurpurea
ZZ005	Prunus cerasifera cv. Atropurpurea
ZZ005	Prunus cerasifera cv. Atropurpurea
ZZ005	Photinia ¡Á fraseri
ZZ005	Nandina domestica
ZZ005	Buxus megistophylla
ZZ005	Ligustrum quihoui
ZZ005	Euonymus japonicus cv. Aurea-marginatus
ZZ005	Ligustrum quihoui
ZZ005	Osmanthus fragrans cv. Chenghong Dangui
ZZ005	Pittosporum tobira
ZZ006	Cotoneaster horizontalis
ZZ006	Juniperus chinensis
ZZ006	Weigela florida
ZZ006	Spiraea japonica
ZZ006	Rosa chinensis
ZZ006	Buxus sinica var. parvifolia
ZZ006	Hedera nepalensis var. sinensis
ZZ011	Pittosporum tobira
ZZ011	Buxus megistophylla
ZZ011	Rosa chinensis
ZZ012	Osmanthus fragrans cv. Chenghong Dangui
ZZ012	Cedrus deodara
ZZ012	Cedrus deodara
ZZ012	Loropetalum chinense var. rubrum
ZZ012	Pittosporum tobira
ZZ012	Rosa cv. Cold Roses
ZZ012	Ligustrum quihoui
ZZ012	Ligustrum sinense var. variegatum
ZZ012	Ligustrum sinense
ZZ012	Sciadopitys verticillata
ZZ012	Yucca filamentosa
ZZ012	Buxus megistophylla
ZZ012	Rosa multiflora
ZZ017	Rosa chinensis
ZZ017	Rosa chinensis
ZZ017	Fatsia japonica
ZZ017	Nandina domestica
ZZ017	Ligustrum sinense var. variegatum
ZZ017	Loropetalum chinense var. rubrum
ZZ017	Photinia ¡Á fraseri
ZZ017	Juniperus chinensis cv. Kaizuca
ZZ017	Euonymus japonicus
ZZ018	Nandina domestica
ZZ018	Ilex crenata
ZZ018	Fatsia japonica
ZZ018	Buxus harlandii
ZZ018	Euonymus japonicus
ZZ018	Rosa chinensis
ZZ018	Buxus sinica var. parvifolia
ZZ018	Buxus megistophylla
ZZ019	Ligustrum japonicum
ZZ019	Ligustrum japonicum
ZZ019	Ligustrum japonicum
ZZ019	Ligustrum japonicum
ZZ019	Ligustrum japonicum
ZZ019	Ligustrum japonicum
ZZ019	Ligustrum japonicum
ZZ019	Ligustrum japonicum
ZZ019	Euonymus japonicus
ZZ019	Buxus megistophylla
ZZ019	Buxus bodinieri
ZZ020	Rosa chinensis
ZZ020	Ligustrum sinense
ZZ020	Photinia ¡Á fraseri
ZZ020	Osmanthus fragrans cv. Chenghong Dangui
ZZ020	Euonymus japonicus
ZZ020	Ligustrum ovalifolium
ZZ030	Ligustrum japonicum
ZZ030	Ligustrum japonicum
ZZ030	Photinia serratifolia
ZZ030	Osmanthus fragrans cv. Chenghong Dangui
ZZ030	Prunus cerasifera cv. Atropurpurea
ZZ030	Prunus persica cv. Duplex
ZZ030	Photinia ¡Á fraseri
ZZ030	Ligustrum quihoui
ZZ030	Euonymus japonicus
ZZ030	Pittosporum tobira
ZZ030	Buxus megistophylla
ZZ041	Syringa meyeri
ZZ041	Ligustrum japonicum
ZZ041	Osmanthus fragrans cv. Chenghong Dangui
ZZ041	Osmanthus fragrans cv. Chenghong Dangui
ZZ041	Osmanthus fragrans cv. Chenghong Dangui
ZZ041	Ligustrum quihoui
ZZ041	Buxus megistophylla
ZZ041	Rosa chinensis
ZZ041	Buxus sinica var. parvifolia
ZZ041	Pittosporum tobira
ZZ041	Rosa multiflora
ZZ131	Ligustrum quihoui
ZZ131	Photinia ¡Á fraseri
ZZ131	Ligustrum sinense
ZZ131	Loropetalum chinense var. rubrum
ZZ131	Buxus megistophylla
ZZ131	Pittosporum tobira
ZZ131	Buxus sempervirens
ZZ131	Rosa chinensis
ZZ131	Rosa multiflora
ZZ151	Viburnum odoratissimum
ZZ151	Buxus megistophylla
ZZ151	Ligustrum ovalifolium
ZZ151	Ligustrum quihoui
ZZ151	Teucrium fruticans
ZZ151	Lycium chinense
ZZ152	Ficus carica
ZZ152	Rosa chinensis
ZZ152	Rosa multiflora
ZZ157	Pittosporum tobira
ZZ157	Ligustrum quihoui
ZZ157	Buxus henanensis
ZZ157	Rosa chinensis
ZZ158	Photinia serratifolia
ZZ158	Photinia serratifolia
ZZ158	Photinia serratifolia
ZZ158	Photinia serratifolia
ZZ158	Photinia serratifolia
ZZ158	Photinia serratifolia
ZZ158	Photinia serratifolia
ZZ158	Photinia serratifolia
ZZ158	Photinia serratifolia
ZZ158	Photinia serratifolia
ZZ158	Photinia serratifolia
ZZ158	Photinia serratifolia
ZZ158	Photinia serratifolia
ZZ158	Photinia serratifolia
ZZ158	Euonymus japonicus
ZZ158	Rosa chinensis
ZZ158	Buxus megistophylla
ZZ159	Ligustrum lucidum
ZZ159	Buxus sinica var. parvifolia
ZZ159	Photinia ¡Á fraseri
ZZ159	Ligustrum japonicum cv. Howardii
ZZ159	Photinia glabra
ZZ160	Osmanthus fragrans cv. Chenghong Dangui
ZZ160	Chamaecyparis pisifera
ZZ160	Rhododendron simsii
ZZ161	Jasminum nudiflorum
ZZ161	Lonicera maackii
ZZ161	Euonymus fortunei
ZZ163	Prunus cerasifera cv. Atropurpurea
ZZ163	Prunus cerasifera cv. Atropurpurea
ZZ163	Prunus cerasifera cv. Atropurpurea
ZZ163	Prunus cerasifera cv. Atropurpurea
ZZ163	Prunus cerasifera cv. Atropurpurea
ZZ163	Prunus cerasifera cv. Atropurpurea
ZZ163	Prunus cerasifera cv. Atropurpurea
ZZ163	Prunus cerasifera cv. Atropurpurea
ZZ163	Prunus cerasifera cv. Atropurpurea
ZZ163	Prunus cerasifera cv. Atropurpurea
ZZ163	Prunus cerasifera cv. Atropurpurea
ZZ163	Prunus cerasifera cv. Atropurpurea
ZZ163	Prunus cerasifera cv. Atropurpurea
ZZ163	Prunus cerasifera cv. Atropurpurea
ZZ163	Prunus cerasifera cv. Atropurpurea
ZZ163	Prunus cerasifera cv. Atropurpurea
ZZ163	Prunus cerasifera cv. Atropurpurea
ZZ163	Prunus cerasifera cv. Atropurpurea
ZZ163	Yulania liliiflora
ZZ163	Yulania liliiflora
ZZ163	Yulania liliiflora
ZZ163	Yulania liliiflora
ZZ163	Ligustrum lucidum
ZZ163	Pyracantha fortuneana
ZZ163	Jasminum nudiflorum
ZZ163	Buxus megistophylla
ZZ163	Euonymus japonicus
ZZ163	Ilex cornuta
ZZ163	Loropetalum chinense var. rubrum
ZZ164	Lagerstroemia indica
ZZ164	Lagerstroemia indica
ZZ164	Acer palmatum
ZZ164	Pittosporum tobira
ZZ164	Ligustrum japonicum cv. Howardii
ZZ164	Buxus sinica var. parvifolia
ZZ167	Morus alba
ZZ167	Prunus cerasifera cv. Atropurpurea
ZZ167	Photinia ¡Á fraseri
ZZ167	Loropetalum chinense var. rubrum
ZZ167	Ligustrum quihoui
ZZ167	Nandina domestica
ZZ167	Ligustrum japonicum cv. Howardii
ZZ167	Ligustrum japonicum
ZZ167	Rosa chinensis
ZZ167	Ligustrum ovalifolium
ZZ168	Ligustrum japonicum
ZZ168	Ligustrum japonicum
ZZ168	Ligustrum japonicum
ZZ168	Ligustrum japonicum
ZZ168	Ligustrum japonicum
ZZ168	Ligustrum ovalifolium
ZZ168	Pittosporum tobira
ZZ169	Osmanthus fragrans cv. Chenghong Dangui
ZZ169	Osmanthus fragrans cv. Chenghong Dangui
ZZ169	Osmanthus fragrans cv. Chenghong Dangui
ZZ169	Osmanthus fragrans cv. Chenghong Dangui
ZZ169	Osmanthus fragrans cv. Chenghong Dangui
ZZ169	Osmanthus fragrans cv. Chenghong Dangui
ZZ169	Osmanthus fragrans cv. Chenghong Dangui
ZZ169	Osmanthus fragrans cv. Chenghong Dangui
ZZ169	Osmanthus fragrans cv. Chenghong Dangui
ZZ169	Osmanthus fragrans cv. Chenghong Dangui
ZZ169	Osmanthus fragrans cv. Chenghong Dangui
ZZ169	Osmanthus fragrans cv. Chenghong Dangui
ZZ169	Osmanthus fragrans cv. Chenghong Dangui
ZZ169	Osmanthus fragrans cv. Chenghong Dangui
ZZ169	Osmanthus fragrans cv. Chenghong Dangui
ZZ169	Osmanthus fragrans cv. Chenghong Dangui
ZZ169	Osmanthus fragrans cv. Chenghong Dangui
ZZ169	Osmanthus fragrans cv. Chenghong Dangui
ZZ169	Osmanthus fragrans cv. Chenghong Dangui
ZZ169	Osmanthus fragrans cv. Chenghong Dangui
ZZ169	Osmanthus fragrans cv. Chenghong Dangui
ZZ169	Osmanthus fragrans cv. Chenghong Dangui
ZZ169	Osmanthus fragrans cv. Chenghong Dangui
ZZ169	Osmanthus fragrans cv. Chenghong Dangui
ZZ169	Osmanthus fragrans cv. Chenghong Dangui
ZZ169	Osmanthus fragrans cv. Chenghong Dangui
ZZ169	Osmanthus fragrans cv. Chenghong Dangui
ZZ169	Osmanthus fragrans cv. Chenghong Dangui
ZZ169	Osmanthus fragrans cv. Chenghong Dangui
ZZ169	Osmanthus fragrans cv. Chenghong Dangui
ZZ169	Osmanthus fragrans cv. Chenghong Dangui
ZZ169	Osmanthus fragrans cv. Chenghong Dangui
ZZ169	Osmanthus fragrans cv. Chenghong Dangui
ZZ169	Osmanthus fragrans cv. Chenghong Dangui
ZZ169	Osmanthus fragrans cv. Chenghong Dangui
ZZ169	Osmanthus fragrans cv. Chenghong Dangui
ZZ169	Osmanthus fragrans cv. Chenghong Dangui
ZZ169	Osmanthus fragrans cv. Chenghong Dangui
ZZ169	Osmanthus fragrans cv. Chenghong Dangui
ZZ169	Osmanthus fragrans cv. Chenghong Dangui
ZZ169	Osmanthus fragrans cv. Chenghong Dangui
ZZ169	Osmanthus fragrans cv. Chenghong Dangui
ZZ169	Osmanthus fragrans cv. Chenghong Dangui
ZZ169	Osmanthus fragrans cv. Chenghong Dangui
ZZ169	Osmanthus fragrans cv. Chenghong Dangui
ZZ169	Osmanthus fragrans cv. Chenghong Dangui
ZZ169	Osmanthus fragrans cv. Chenghong Dangui
ZZ169	Osmanthus fragrans cv. Chenghong Dangui
ZZ169	Osmanthus fragrans cv. Chenghong Dangui
ZZ169	Osmanthus fragrans cv. Chenghong Dangui
ZZ169	Osmanthus fragrans cv. Chenghong Dangui
ZZ169	Osmanthus fragrans cv. Chenghong Dangui
ZZ169	Osmanthus fragrans cv. Chenghong Dangui
ZZ169	Prunus ¡Á yedoensis
ZZ169	Prunus ¡Á yedoensis
ZZ169	Prunus ¡Á yedoensis
ZZ169	Prunus ¡Á yedoensis
ZZ169	Prunus ¡Á yedoensis
ZZ169	Prunus ¡Á yedoensis
ZZ169	Prunus ¡Á yedoensis
ZZ169	Prunus ¡Á yedoensis
ZZ169	Prunus ¡Á yedoensis
ZZ169	Prunus ¡Á yedoensis
ZZ169	Prunus ¡Á yedoensis
ZZ169	Prunus ¡Á yedoensis
ZZ169	Prunus ¡Á yedoensis
ZZ169	Prunus ¡Á yedoensis
ZZ169	Prunus ¡Á yedoensis
ZZ169	Prunus ¡Á yedoensis
ZZ169	Prunus ¡Á yedoensis
ZZ169	Prunus ¡Á yedoensis
ZZ169	Prunus ¡Á yedoensis
ZZ169	Prunus ¡Á yedoensis
ZZ169	Prunus ¡Á yedoensis
ZZ169	Prunus ¡Á yedoensis
ZZ169	Prunus ¡Á yedoensis
ZZ169	Prunus ¡Á yedoensis
ZZ169	Prunus ¡Á yedoensis
ZZ169	Prunus ¡Á yedoensis
ZZ169	Prunus ¡Á yedoensis
ZZ169	Prunus ¡Á yedoensis
ZZ169	Prunus ¡Á yedoensis
ZZ169	Prunus ¡Á yedoensis
ZZ169	Prunus ¡Á yedoensis
ZZ169	Prunus ¡Á yedoensis
ZZ169	Prunus ¡Á yedoensis
ZZ169	Prunus ¡Á yedoensis
ZZ169	Prunus ¡Á yedoensis
ZZ169	Prunus ¡Á yedoensis
ZZ169	Prunus ¡Á yedoensis
ZZ169	Prunus ¡Á yedoensis
ZZ169	Prunus ¡Á yedoensis
ZZ169	Prunus ¡Á yedoensis
ZZ169	Prunus cerasifera cv. Atropurpurea
ZZ170	Juniperus chinensis cv. Kaizuca
ZZ170	Juniperus chinensis cv. Kaizuca
ZZ170	Buxus megistophylla
ZZ170	Ligustrum quihoui
ZZ170	Rosa chinensis
ZZ171	Melia azedarach
ZZ171	Melia azedarach
ZZ171	Melia azedarach
ZZ171	Melia azedarach
ZZ171	Melia azedarach
ZZ171	Melia azedarach
ZZ171	Melia azedarach
ZZ171	Melia azedarach
ZZ171	Melia azedarach
ZZ171	Melia azedarach
ZZ171	Melia azedarach
ZZ171	Melia azedarach
ZZ171	Melia azedarach
ZZ171	Melia azedarach
ZZ171	Melia azedarach
ZZ171	Melia azedarach
ZZ171	Melia azedarach
ZZ171	Melia azedarach
ZZ171	Melia azedarach
ZZ171	Melia azedarach
ZZ171	Melia azedarach
ZZ171	Melia azedarach
ZZ171	Melia azedarach
ZZ171	Melia azedarach
ZZ171	Melia azedarach
ZZ171	Melia azedarach
ZZ171	Melia azedarach
ZZ171	Salix matsudana
ZZ171	Prunus cerasifera cv. Atropurpurea
ZZ171	Prunus cerasifera cv. Atropurpurea
ZZ171	Prunus cerasifera cv. Atropurpurea
ZZ171	Prunus cerasifera cv. Atropurpurea
ZZ171	Prunus cerasifera cv. Atropurpurea
ZZ171	Ligustrum japonicum cv. Howardii
ZZ171	Photinia ¡Á fraseri
ZZ171	Photinia serratifolia
ZZ171	Rosa sempervirens
ZZ172	Ligustrum japonicum
ZZ172	Ligustrum japonicum
ZZ172	Ligustrum japonicum
ZZ172	Ligustrum japonicum
ZZ172	Ligustrum japonicum
ZZ172	Ligustrum japonicum
ZZ172	Ligustrum japonicum
ZZ172	Ligustrum japonicum
ZZ172	Ligustrum japonicum
ZZ172	Ligustrum japonicum
ZZ172	Ligustrum japonicum
ZZ172	Ligustrum japonicum
ZZ172	Ligustrum japonicum
ZZ172	Ligustrum japonicum
ZZ172	Eriobotrya japonica
ZZ172	Eriobotrya japonica
ZZ172	Lagerstroemia indica
ZZ172	Lagerstroemia indica
ZZ172	Lagerstroemia indica
ZZ172	Lagerstroemia indica
ZZ172	Lagerstroemia indica
ZZ172	Lagerstroemia indica
ZZ172	Lagerstroemia indica
ZZ172	Lagerstroemia indica
ZZ172	Lagerstroemia indica
ZZ172	Lagerstroemia indica
ZZ172	Lagerstroemia indica
ZZ172	Lagerstroemia indica
ZZ172	Lagerstroemia indica
ZZ172	Osmanthus fragrans cv. Chenghong Dangui
ZZ172	Buxus sinica var. parvifolia
ZZ172	Pittosporum tobira
ZZ172	Photinia ¡Á fraseri
ZZ172	Euonymus japonicus
ZZ172	Ligustrum japonicum cv. Howardii
ZZ172	Salix matsudana
ZZ173	Photinia serratifolia
ZZ173	Photinia serratifolia
ZZ173	Photinia serratifolia
ZZ173	Photinia serratifolia
ZZ173	Photinia serratifolia
ZZ173	Photinia serratifolia
ZZ173	Photinia serratifolia
ZZ173	Photinia serratifolia
ZZ173	Photinia serratifolia
ZZ173	Photinia serratifolia
ZZ173	Photinia serratifolia
ZZ173	Photinia serratifolia
ZZ173	Photinia serratifolia
ZZ173	Photinia serratifolia
ZZ173	Photinia serratifolia
ZZ173	Photinia serratifolia
ZZ173	Photinia serratifolia
ZZ173	Salix matsudana
ZZ173	Salix matsudana
ZZ173	Salix matsudana
ZZ173	Salix matsudana
ZZ173	Salix matsudana
ZZ173	Salix matsudana
ZZ173	Salix matsudana
ZZ173	Salix matsudana
ZZ173	Salix matsudana
ZZ173	Salix matsudana
ZZ173	Salix matsudana
ZZ173	Salix matsudana
ZZ173	Salix matsudana
ZZ173	Salix matsudana
ZZ173	Salix matsudana
ZZ173	Salix matsudana
ZZ173	Salix matsudana
ZZ173	Salix matsudana
ZZ173	Salix matsudana
ZZ173	Salix matsudana
ZZ173	Salix matsudana
ZZ173	Salix matsudana
ZZ173	Salix matsudana
ZZ173	Salix matsudana
ZZ173	Salix matsudana
ZZ173	Salix matsudana
ZZ173	Salix matsudana
ZZ173	Salix matsudana
ZZ173	Ligustrum japonicum
ZZ173	Ligustrum japonicum
ZZ173	Ligustrum japonicum
ZZ173	Ligustrum japonicum
ZZ173	Ligustrum japonicum
ZZ173	Ligustrum japonicum
ZZ173	Ligustrum japonicum
ZZ173	Ligustrum japonicum
ZZ173	Ligustrum japonicum
ZZ173	Ligustrum japonicum
ZZ173	Ligustrum japonicum
ZZ173	Ligustrum japonicum
ZZ173	Ligustrum japonicum
ZZ173	Ligustrum japonicum
ZZ173	Ligustrum japonicum
ZZ173	Ligustrum japonicum
ZZ173	Ligustrum japonicum
ZZ173	Ligustrum japonicum
ZZ173	Prunus persica
ZZ173	Punica granatum
ZZ176	Cedrus deodara
ZZ176	Cedrus deodara
ZZ176	Cedrus deodara
ZZ176	Cedrus deodara
ZZ176	Cedrus deodara
ZZ176	Cedrus deodara
ZZ176	Cedrus deodara
ZZ176	Cedrus deodara
ZZ176	Osmanthus fragrans cv. Chenghong Dangui
ZZ176	Ligustrum japonicum cv. Howardii
ZZ176	Lagerstroemia indica
ZZ176	Berberis thunbergii
ZZ176	Ligustrum ovalifolium
ZZ176	Euonymus japonicus
ZZ176	Chimonanthus praecox
ZZ176	Photinia ¡Á fraseri
ZZ176	Prunus cerasifera cv. Atropurpurea
ZZ177	Prunus cerasifera cv. Atropurpurea
ZZ177	Prunus cerasifera cv. Atropurpurea
ZZ177	Prunus cerasifera cv. Atropurpurea
ZZ177	Prunus cerasifera cv. Atropurpurea
ZZ177	Prunus cerasifera cv. Atropurpurea
ZZ177	Prunus cerasifera cv. Atropurpurea
ZZ177	Prunus cerasifera cv. Atropurpurea
ZZ177	Prunus cerasifera cv. Atropurpurea
ZZ177	Prunus cerasifera cv. Atropurpurea
ZZ177	Prunus cerasifera cv. Atropurpurea
ZZ177	Prunus cerasifera cv. Atropurpurea
ZZ177	Prunus cerasifera cv. Atropurpurea
ZZ177	Prunus cerasifera cv. Atropurpurea
ZZ177	Prunus cerasifera cv. Atropurpurea
ZZ177	Prunus cerasifera cv. Atropurpurea
ZZ177	Prunus cerasifera cv. Atropurpurea
ZZ177	Prunus cerasifera cv. Atropurpurea
ZZ177	Prunus cerasifera cv. Atropurpurea
ZZ177	Prunus cerasifera cv. Atropurpurea
ZZ177	Prunus cerasifera cv. Atropurpurea
ZZ177	Prunus cerasifera cv. Atropurpurea
ZZ177	Prunus cerasifera cv. Atropurpurea
ZZ177	Prunus cerasifera cv. Atropurpurea
ZZ178	Cedrus deodara
ZZ178	Cedrus deodara
ZZ178	Cedrus deodara
ZZ178	Cedrus deodara
ZZ178	Cedrus deodara
ZZ178	Cedrus deodara
ZZ178	Cedrus deodara
ZZ178	Cedrus deodara
ZZ178	Cedrus deodara
ZZ178	Cedrus deodara
ZZ178	Cedrus deodara
ZZ178	Cedrus deodara
ZZ178	Cedrus deodara
ZZ178	Cedrus deodara
ZZ178	Cedrus deodara
ZZ178	Cedrus deodara
ZZ178	Cedrus deodara
ZZ178	Cedrus deodara
ZZ178	Cedrus deodara
ZZ178	Cedrus deodara
ZZ178	Cedrus deodara
ZZ178	Euonymus japonicus
ZZ178	Ilex cornuta
ZZ178	Prunus cerasifera
ZZ178	Ligustrum sinense
ZZ178	Photinia serratifolia
ZZ178	Buxus megistophylla
ZZ178	Photinia ¡Á fraseri
ZZ178	Euonymus japonicus
ZZ179	Eriobotrya japonica
ZZ179	Eriobotrya japonica
ZZ179	Eriobotrya japonica
ZZ179	Eriobotrya japonica
ZZ179	Eriobotrya japonica
ZZ179	Eriobotrya japonica
ZZ179	Eriobotrya japonica
ZZ179	Eriobotrya japonica
ZZ179	Eriobotrya japonica
ZZ179	Eriobotrya japonica
ZZ179	Eriobotrya japonica
ZZ179	Eriobotrya japonica
ZZ179	Eriobotrya japonica
ZZ179	Eriobotrya japonica
ZZ179	Eriobotrya japonica
ZZ179	Eriobotrya japonica
ZZ179	Eriobotrya japonica
ZZ179	Eriobotrya japonica
ZZ179	Eriobotrya japonica
ZZ179	Eriobotrya japonica
ZZ179	Eriobotrya japonica
ZZ179	Eriobotrya japonica
ZZ179	Eriobotrya japonica
ZZ179	Eriobotrya japonica
ZZ179	Eriobotrya japonica
ZZ179	Eriobotrya japonica
ZZ179	Eriobotrya japonica
ZZ179	Eriobotrya japonica
ZZ179	Eriobotrya japonica
ZZ179	Eriobotrya japonica
ZZ179	Eriobotrya japonica
ZZ179	Eriobotrya japonica
ZZ179	Eriobotrya japonica
ZZ179	Eriobotrya japonica
ZZ179	Eriobotrya japonica
ZZ179	Eriobotrya japonica
ZZ179	Eriobotrya japonica
ZZ179	Eriobotrya japonica
ZZ179	Eriobotrya japonica
ZZ179	Eriobotrya japonica
ZZ179	Eriobotrya japonica
ZZ179	Eriobotrya japonica
ZZ179	Eriobotrya japonica
ZZ179	Eriobotrya japonica
ZZ179	Eriobotrya japonica
ZZ179	Eriobotrya japonica
ZZ179	Eriobotrya japonica
ZZ179	Eriobotrya japonica
ZZ179	Eriobotrya japonica
ZZ179	Eriobotrya japonica
ZZ179	Eriobotrya japonica
ZZ179	Eriobotrya japonica
ZZ179	Eriobotrya japonica
ZZ179	Photinia ¡Á fraseri
ZZ179	Cercis chinensis
ZZ179	Prunus cerasifera cv. Atropurpurea
ZZ179	Chimonanthus praecox
ZZ179	Cedrus deodara
ZZ179	Rhododendron simsii
ZZ180	Salix matsudana
ZZ180	Salix matsudana
ZZ180	Salix matsudana
ZZ180	Salix matsudana
ZZ180	Salix matsudana
ZZ180	Salix matsudana
ZZ180	Salix matsudana
ZZ180	Salix matsudana
ZZ180	Salix matsudana
ZZ180	Salix matsudana
ZZ180	Salix matsudana
ZZ180	Salix matsudana
ZZ180	Salix matsudana
ZZ180	Salix matsudana
ZZ180	Salix matsudana
ZZ180	Salix matsudana
ZZ180	Salix matsudana
ZZ180	Salix matsudana
ZZ180	Salix matsudana
ZZ180	Salix matsudana
ZZ180	Salix matsudana
ZZ180	Salix matsudana
ZZ180	Salix matsudana
ZZ180	Prunus cerasifera cv. Atropurpurea
ZZ180	Prunus cerasifera cv. Atropurpurea
ZZ180	Prunus cerasifera cv. Atropurpurea
ZZ180	Prunus cerasifera cv. Atropurpurea
ZZ180	Prunus cerasifera cv. Atropurpurea
ZZ180	Prunus cerasifera cv. Atropurpurea
ZZ180	Prunus cerasifera cv. Atropurpurea
ZZ180	Prunus cerasifera cv. Atropurpurea
ZZ180	Prunus cerasifera cv. Atropurpurea
ZZ180	Prunus cerasifera cv. Atropurpurea
ZZ180	Prunus cerasifera cv. Atropurpurea
ZZ180	Prunus cerasifera cv. Atropurpurea
ZZ180	Prunus cerasifera cv. Atropurpurea
ZZ180	Ligustrum japonicum cv. Howardii
ZZ180	Prunus cerasifera cv. Atropurpurea
ZZ180	Osmanthus fragrans cv. Chenghong Dangui
ZZ180	Ligustrum ovalifolium
ZZ180	Lagerstroemia indica
ZZ184	Eriobotrya japonica
ZZ184	Eriobotrya japonica
ZZ184	Eriobotrya japonica
ZZ184	Eriobotrya japonica
ZZ184	Eriobotrya japonica
ZZ184	Eriobotrya japonica
ZZ184	Eriobotrya japonica
ZZ184	Eriobotrya japonica
ZZ184	Eriobotrya japonica
ZZ184	Eriobotrya japonica
ZZ184	Lagerstroemia indica
ZZ184	Lagerstroemia indica
ZZ184	Lagerstroemia indica
ZZ184	Lagerstroemia indica
ZZ184	Lagerstroemia indica
ZZ184	Lagerstroemia indica
ZZ184	Mahonia bealei
ZZ187	Photinia serratifolia
ZZ187	Photinia serratifolia
ZZ187	Photinia serratifolia
ZZ187	Photinia serratifolia
ZZ187	Photinia serratifolia
ZZ187	Photinia serratifolia
ZZ187	Photinia serratifolia
ZZ187	Photinia serratifolia
ZZ187	Photinia serratifolia
ZZ187	Photinia serratifolia
ZZ187	Photinia serratifolia
ZZ187	Photinia serratifolia
ZZ187	Photinia serratifolia
ZZ187	Euonymus japonicus
ZZ187	Photinia ¡Á fraseri
ZZ187	Ligustrum japonicum cv. Howardii
ZZ187	Pittosporum tobira
ZZ187	Photinia glabra
ZZ187	Malus ¡Á micromalus
ZZ187	Prunus triloba
ZZ187	Osmanthus fragrans cv. Chenghong Dangui
ZZ187	Lagerstroemia indica
ZZ188	Photinia serratifolia
ZZ188	Photinia serratifolia
ZZ188	Photinia serratifolia
ZZ188	Photinia serratifolia
ZZ188	Photinia serratifolia
ZZ188	Photinia serratifolia
ZZ188	Photinia serratifolia
ZZ188	Photinia serratifolia
ZZ188	Photinia serratifolia
ZZ188	Photinia serratifolia
ZZ188	Photinia serratifolia
ZZ188	Photinia serratifolia
ZZ188	Photinia serratifolia
ZZ188	Photinia serratifolia
ZZ188	Photinia serratifolia
ZZ188	Photinia serratifolia
ZZ188	Photinia serratifolia
ZZ188	Photinia serratifolia
ZZ188	Photinia serratifolia
ZZ188	Photinia serratifolia
ZZ188	Photinia serratifolia
ZZ188	Photinia serratifolia
ZZ188	Photinia serratifolia
ZZ188	Photinia serratifolia
ZZ188	Photinia serratifolia
ZZ188	Photinia serratifolia
ZZ188	Photinia serratifolia
ZZ188	Photinia serratifolia
ZZ188	Photinia serratifolia
ZZ188	Photinia serratifolia
ZZ188	Photinia serratifolia
ZZ188	Photinia serratifolia
ZZ188	Photinia serratifolia
ZZ188	Photinia serratifolia
ZZ188	Photinia serratifolia
ZZ188	Punica granatum
ZZ188	Euonymus japonicus
ZZ188	Pittosporum tobira
ZZ188	Prunus persica cv. Duplex
ZZ188	Yulania liliiflora
ZZ189	Prunus cerasifera cv. Atropurpurea
ZZ189	Prunus cerasifera cv. Atropurpurea
ZZ189	Prunus cerasifera cv. Atropurpurea
ZZ189	Prunus cerasifera cv. Atropurpurea
ZZ189	Prunus cerasifera cv. Atropurpurea
ZZ189	Prunus cerasifera cv. Atropurpurea
ZZ189	Prunus cerasifera cv. Atropurpurea
ZZ189	Prunus cerasifera cv. Atropurpurea
ZZ189	Prunus cerasifera cv. Atropurpurea
ZZ342	Photinia serratifolia
ZZ342	Photinia serratifolia
ZZ342	Photinia serratifolia
ZZ342	Photinia serratifolia
ZZ342	Ligustrum lucidum
ZZ342	Ligustrum lucidum
ZZ342	Trachycarpus fortunei
ZZ342	Trachycarpus fortunei
ZZ342	Trachycarpus fortunei
ZZ342	Trachycarpus fortunei
ZZ342	Trachycarpus fortunei
ZZ342	Trachycarpus fortunei
ZZ342	Trachycarpus fortunei
ZZ342	Trachycarpus fortunei
ZZ342	Osmanthus fragrans cv. Chenghong Dangui
ZZ342	Osmanthus fragrans cv. Chenghong Dangui
ZZ342	Osmanthus fragrans cv. Chenghong Dangui
ZZ342	Cercis chinensis
ZZ342	Nandina domestica
ZZ342	Yucca gloriosa
ZZ342	Edgeworthia chrysantha
ZZ342	Lycium chinense
ZZ343	Trachycarpus fortunei
ZZ343	Trachycarpus fortunei
ZZ343	Trachycarpus fortunei
ZZ343	Trachycarpus fortunei
ZZ343	Osmanthus fragrans cv. Chenghong Dangui
ZZ343	Buxus megistophylla
ZZ343	Photinia ¡Á fraseri
ZZ343	Berberis amurensis
ZZ343	Ligustrum ovalifolium
ZZ343	Euonymus japonicus
ZZ344	Pinus tabuliformis
ZZ344	Pinus tabuliformis
ZZ344	Pinus tabuliformis
ZZ344	Pinus tabuliformis
ZZ344	Prunus persica cv. Duplex
ZZ344	Prunus persica cv. Duplex
ZZ344	Hibiscus syriacus var. grandiflorus
ZZ344	Forsythia suspensa
ZZ344	Aucuba japonica
ZZ345	Pittosporum tobira
ZZ345	Spiraea japonica
