# Supplementary material for: Spatial patterns and driving factors of plant diversity along the urban–rural gradient in the context of urbanization in Zhengzhou, China
Source: PeerJ. 2024 Oct 11;12:e18261. doi: 10.7717/peerj.18261 (PMC11472805; doi:10.7717/peerj.18261)
Supplement: Supplemental Information 1 [file peerj-12-18261-s001.zip › Raw data for Wayne diagrams/Species/Trees of the eastern sample zone-Species.csv]

Sample	Species
ZZ016	Eriobotrya japonica
ZZ016	Eriobotrya japonica
ZZ016	Eriobotrya japonica
ZZ016	Eriobotrya japonica
ZZ016	Eriobotrya japonica
ZZ016	Prunus cerasifera cv. Atropurpurea
ZZ016	Prunus cerasifera cv. Atropurpurea
ZZ016	Prunus cerasifera cv. Atropurpurea
ZZ016	Pterocarya stenoptera
ZZ016	Magnolia grandiflora var. lanceolata
ZZ016	Magnolia grandiflora var. lanceolata
ZZ016	Magnolia grandiflora var. lanceolata
ZZ016	Magnolia grandiflora var. lanceolata
ZZ016	Michelia ¡Á alba
ZZ016	Michelia ¡Á alba
ZZ016	Michelia ¡Á alba
ZZ016	Loropetalum chinense var. rubrum
ZZ016	Lagerstroemia indica
ZZ021	Prunus cerasifera cv. Atropurpurea
ZZ021	Prunus cerasifera cv. Atropurpurea
ZZ021	Robinia pseudoacacia
ZZ021	Robinia pseudoacacia
ZZ021	Robinia pseudoacacia
ZZ022	Magnolia grandiflora var. lanceolata
ZZ022	Magnolia grandiflora var. lanceolata
ZZ022	Magnolia grandiflora var. lanceolata
ZZ022	Magnolia grandiflora var. lanceolata
ZZ022	Magnolia grandiflora var. lanceolata
ZZ022	Magnolia grandiflora var. lanceolata
ZZ022	Photinia serratifolia
ZZ022	Photinia serratifolia
ZZ022	Photinia serratifolia
ZZ022	Photinia serratifolia
ZZ022	Photinia serratifolia
ZZ022	Punica granatum
ZZ022	Cercis chinensis
ZZ022	Prunus persica
ZZ027	Acer pictum subsp. mono
ZZ027	Acer pictum subsp. mono
ZZ027	Acer pictum subsp. mono
ZZ027	Prunus ¡Á yedoensis
ZZ027	Prunus ¡Á yedoensis
ZZ027	Prunus ¡Á yedoensis
ZZ027	Prunus ¡Á yedoensis
ZZ027	Prunus cerasifera cv. Atropurpurea
ZZ027	Prunus cerasifera cv. Atropurpurea
ZZ027	Prunus cerasifera cv. Atropurpurea
ZZ027	Prunus cerasifera cv. Atropurpurea
ZZ027	Pinus bungeana
ZZ027	Pinus bungeana
ZZ027	Pinus bungeana
ZZ027	Pinus bungeana
ZZ027	Eriobotrya japonica
ZZ027	Eriobotrya japonica
ZZ027	Eriobotrya japonica
ZZ027	Loropetalum chinense var. rubrum
ZZ027	Lagerstroemia indica
ZZ027	Osmanthus fragrans cv. Chenghong Dangui
ZZ028	Prunus cerasifera cv. Atropurpurea
ZZ028	Prunus cerasifera cv. Atropurpurea
ZZ028	Prunus cerasifera cv. Atropurpurea
ZZ028	Prunus cerasifera cv. Atropurpurea
ZZ028	Prunus cerasifera cv. Atropurpurea
ZZ028	Prunus cerasifera cv. Atropurpurea
ZZ028	Cercis chinensis
ZZ028	Cercis chinensis
ZZ028	Cercis chinensis
ZZ028	Fraxinus chinensis
ZZ028	Fraxinus chinensis
ZZ028	Loropetalum chinense var. rubrum
ZZ192	Ginkgo biloba
ZZ192	Ginkgo biloba
ZZ192	Ginkgo biloba
ZZ192	Ginkgo biloba
ZZ192	Ginkgo biloba
ZZ192	Ginkgo biloba
ZZ192	Ginkgo biloba
ZZ192	Ginkgo biloba
ZZ192	Ginkgo biloba
ZZ192	Ginkgo biloba
ZZ192	Ginkgo biloba
ZZ192	Ginkgo biloba
ZZ192	Ginkgo biloba
ZZ192	Ginkgo biloba
ZZ192	Ginkgo biloba
ZZ192	Ginkgo biloba
ZZ192	Ginkgo biloba
ZZ192	Ginkgo biloba
ZZ192	Ginkgo biloba
ZZ192	Ginkgo biloba
ZZ192	Ginkgo biloba
ZZ192	Ginkgo biloba
ZZ192	Ginkgo biloba
ZZ192	Ginkgo biloba
ZZ192	Platanus acerifolia
ZZ192	Platanus acerifolia
ZZ192	Platanus acerifolia
ZZ192	Platanus acerifolia
ZZ192	Platanus acerifolia
ZZ192	Platanus acerifolia
ZZ192	Platanus acerifolia
ZZ192	Platanus acerifolia
ZZ192	Juniperus chinensis cv. Kaizuca
ZZ192	Prunus serrulata var. lannesiana
ZZ192	Photinia serratifolia
ZZ202	Cercis chinensis
ZZ202	Cercis chinensis
ZZ202	Cercis chinensis
ZZ202	Cercis chinensis
ZZ202	Cercis chinensis
ZZ202	Cinnamomum septentrionale
ZZ202	Cinnamomum septentrionale
ZZ202	Cinnamomum septentrionale
ZZ202	Cinnamomum septentrionale
ZZ202	Cinnamomum septentrionale
ZZ202	Cinnamomum septentrionale
ZZ202	Platanus acerifolia
ZZ202	Platanus acerifolia
ZZ202	Platanus acerifolia
ZZ202	Platanus acerifolia
ZZ202	Platanus acerifolia
ZZ202	Platanus acerifolia
ZZ202	Platanus acerifolia
ZZ202	Platanus acerifolia
ZZ202	Platanus acerifolia
ZZ245	Ginkgo biloba
ZZ245	Ginkgo biloba
ZZ245	Ginkgo biloba
ZZ245	Ginkgo biloba
ZZ245	Ginkgo biloba
ZZ245	Ginkgo biloba
ZZ245	Ginkgo biloba
ZZ247	Acer buergerianum
ZZ247	Acer buergerianum
ZZ247	Acer buergerianum
ZZ247	Acer buergerianum
ZZ247	Acer buergerianum
ZZ247	Acer buergerianum
ZZ247	Acer buergerianum
ZZ247	Acer buergerianum
ZZ247	Acer buergerianum
ZZ247	Acer buergerianum
ZZ247	Pterocarya stenoptera
ZZ247	Pterocarya stenoptera
ZZ247	Pterocarya stenoptera
ZZ247	Pterocarya stenoptera
ZZ247	Pterocarya stenoptera
ZZ247	Pterocarya stenoptera
ZZ247	Pterocarya stenoptera
ZZ247	Pterocarya stenoptera
ZZ247	Pterocarya stenoptera
ZZ247	Eriobotrya japonica
ZZ247	Eriobotrya japonica
ZZ247	Eriobotrya japonica
ZZ247	Eriobotrya japonica
ZZ247	Eriobotrya japonica
ZZ247	Eriobotrya japonica
ZZ247	Eriobotrya japonica
ZZ247	Eriobotrya japonica
ZZ247	Eriobotrya japonica
ZZ247	Eriobotrya japonica
ZZ247	Eriobotrya japonica
ZZ247	Eriobotrya japonica
ZZ247	Prunus cerasifera cv. Atropurpurea
ZZ247	Prunus cerasifera cv. Atropurpurea
ZZ247	Prunus cerasifera cv. Atropurpurea
ZZ247	Prunus cerasifera cv. Atropurpurea
ZZ247	Prunus cerasifera cv. Atropurpurea
ZZ247	Prunus cerasifera cv. Atropurpurea
ZZ247	Prunus cerasifera cv. Atropurpurea
ZZ247	Prunus cerasifera cv. Atropurpurea
ZZ247	Prunus cerasifera cv. Atropurpurea
ZZ247	Prunus cerasifera cv. Atropurpurea
ZZ247	Prunus cerasifera cv. Atropurpurea
ZZ247	Prunus cerasifera cv. Atropurpurea
ZZ247	Prunus cerasifera cv. Atropurpurea
ZZ247	Prunus cerasifera cv. Atropurpurea
ZZ247	Prunus cerasifera cv. Atropurpurea
ZZ247	Platycladus orientalis
ZZ247	Platycladus orientalis
ZZ247	Platycladus orientalis
ZZ247	Platycladus orientalis
ZZ247	Platycladus orientalis
ZZ247	Platycladus orientalis
ZZ247	Platycladus orientalis
ZZ247	Platycladus orientalis
ZZ251	Robinia pseudoacacia
ZZ251	Robinia pseudoacacia
ZZ251	Robinia pseudoacacia
ZZ251	Robinia pseudoacacia
ZZ251	Robinia pseudoacacia
ZZ251	Robinia pseudoacacia
ZZ251	Pinus tabuliformis
ZZ251	Pinus tabuliformis
ZZ251	Pinus tabuliformis
ZZ251	Pinus tabuliformis
ZZ251	Pinus tabuliformis
ZZ251	Pinus tabuliformis
ZZ251	Pinus tabuliformis
ZZ251	Pinus tabuliformis
ZZ251	Pinus tabuliformis
ZZ251	Pinus tabuliformis
ZZ251	Pinus tabuliformis
ZZ251	Pinus tabuliformis
ZZ251	Pinus tabuliformis
ZZ251	Pyrus bretschneideri
ZZ251	Pyrus bretschneideri
ZZ251	Pyrus bretschneideri
ZZ251	Yulania denudata cv. Dahua
ZZ251	Yulania denudata cv. Dahua
ZZ251	Yulania denudata cv. Dahua
ZZ251	Photinia serratifolia
ZZ251	Photinia serratifolia
ZZ251	Photinia serratifolia
ZZ251	Photinia serratifolia
ZZ251	Osmanthus fragrans cv. Chenghong Dangui
ZZ251	Osmanthus fragrans cv. Chenghong Dangui
ZZ251	Osmanthus fragrans cv. Chenghong Dangui
ZZ252	Magnolia grandiflora var. lanceolata
ZZ252	Magnolia grandiflora var. lanceolata
ZZ252	Magnolia grandiflora var. lanceolata
ZZ252	Magnolia grandiflora var. lanceolata
ZZ252	Magnolia grandiflora var. lanceolata
ZZ252	Magnolia grandiflora var. lanceolata
ZZ252	Ginkgo biloba
ZZ252	Ginkgo biloba
ZZ252	Ginkgo biloba
ZZ252	Ginkgo biloba
ZZ252	Ginkgo biloba
ZZ252	Ginkgo biloba
ZZ252	Ginkgo biloba
ZZ252	Ginkgo biloba
ZZ252	Ginkgo biloba
ZZ252	Ginkgo biloba
ZZ253	Eriobotrya japonica
ZZ253	Eriobotrya japonica
ZZ253	Eriobotrya japonica
ZZ253	Eriobotrya japonica
ZZ253	Eriobotrya japonica
ZZ253	Magnolia grandiflora var. lanceolata
ZZ253	Magnolia grandiflora var. lanceolata
ZZ253	Magnolia grandiflora var. lanceolata
ZZ253	Magnolia grandiflora var. lanceolata
ZZ253	Magnolia grandiflora var. lanceolata
ZZ253	Prunus ¡Á yedoensis
ZZ253	Prunus ¡Á yedoensis
ZZ253	Prunus ¡Á yedoensis
ZZ253	Prunus ¡Á yedoensis
ZZ253	Prunus ¡Á yedoensis
ZZ253	Prunus ¡Á yedoensis
ZZ253	Prunus ¡Á yedoensis
ZZ253	Prunus ¡Á yedoensis
ZZ253	Prunus ¡Á yedoensis
ZZ253	Prunus ¡Á yedoensis
ZZ253	Prunus ¡Á yedoensis
ZZ253	Prunus ¡Á yedoensis
ZZ253	Prunus ¡Á yedoensis
ZZ253	Prunus ¡Á yedoensis
ZZ253	Prunus ¡Á yedoensis
ZZ253	Prunus ¡Á yedoensis
ZZ253	Prunus ¡Á yedoensis
ZZ253	Prunus ¡Á yedoensis
ZZ253	Prunus ¡Á yedoensis
ZZ253	Prunus ¡Á yedoensis
ZZ253	Prunus ¡Á yedoensis
ZZ253	Prunus ¡Á yedoensis
ZZ253	Prunus ¡Á yedoensis
ZZ253	Prunus ¡Á yedoensis
ZZ253	Prunus ¡Á yedoensis
ZZ253	Juniperus chinensis cv. Kaizuca
ZZ254	Eucommia ulmoides
ZZ254	Eucommia ulmoides
ZZ254	Eucommia ulmoides
ZZ254	Eucommia ulmoides
ZZ254	Eucommia ulmoides
ZZ254	Eucommia ulmoides
ZZ254	Eucommia ulmoides
ZZ254	Eucommia ulmoides
ZZ254	Eucommia ulmoides
ZZ254	Eucommia ulmoides
ZZ254	Magnolia grandiflora var. lanceolata
ZZ254	Magnolia grandiflora var. lanceolata
ZZ254	Magnolia grandiflora var. lanceolata
ZZ254	Cedrus deodara
ZZ254	Cedrus deodara
ZZ254	Cedrus deodara
ZZ254	Cedrus deodara
ZZ254	Cedrus deodara
ZZ254	Malus ¡Á micromalus
ZZ256	Pterocarya stenoptera
ZZ256	Pterocarya stenoptera
ZZ256	Pterocarya stenoptera
ZZ256	Pterocarya stenoptera
ZZ256	Pterocarya stenoptera
ZZ256	Pterocarya stenoptera
ZZ256	Pterocarya stenoptera
ZZ256	Pterocarya stenoptera
ZZ256	Pterocarya stenoptera
ZZ256	Prunus cerasifera cv. Atropurpurea
ZZ256	Prunus cerasifera cv. Atropurpurea
ZZ256	Ailanthus altissima
ZZ256	Ailanthus altissima
ZZ256	Ginkgo biloba
ZZ256	Ginkgo biloba
ZZ256	Populus tomentosa
ZZ256	Populus tomentosa
ZZ256	Staphylea forrestii
ZZ256	Magnolia grandiflora var. lanceolata
ZZ256	Magnolia grandiflora var. lanceolata
ZZ256	Cercis chinensis
ZZ257	Eriobotrya japonica
ZZ257	Eriobotrya japonica
ZZ257	Eriobotrya japonica
ZZ257	Eriobotrya japonica
ZZ257	Eriobotrya japonica
ZZ257	Eriobotrya japonica
ZZ257	Cedrus deodara
ZZ257	Cedrus deodara
ZZ257	Cedrus deodara
ZZ257	Cedrus deodara
ZZ257	Cedrus deodara
ZZ257	Magnolia grandiflora var. lanceolata
ZZ257	Magnolia grandiflora var. lanceolata
ZZ257	Magnolia grandiflora var. lanceolata
ZZ257	Magnolia grandiflora var. lanceolata
ZZ257	Magnolia grandiflora var. lanceolata
ZZ257	Magnolia grandiflora var. lanceolata
ZZ257	Magnolia grandiflora var. lanceolata
ZZ257	Magnolia grandiflora var. lanceolata
ZZ257	Magnolia grandiflora var. lanceolata
ZZ257	Magnolia grandiflora var. lanceolata
ZZ257	Sorbus pohuashanensis
ZZ257	Ailanthus altissima
ZZ257	Ailanthus altissima
ZZ257	Ailanthus altissima
ZZ257	Ailanthus altissima
ZZ257	Ailanthus altissima
ZZ257	Cotinus coggygria var. cinereus
ZZ257	Cotinus coggygria var. cinereus
ZZ257	Robinia pseudoacacia
ZZ258	Magnolia grandiflora var. lanceolata
ZZ258	Magnolia grandiflora var. lanceolata
ZZ258	Magnolia grandiflora var. lanceolata
ZZ258	Magnolia grandiflora var. lanceolata
ZZ258	Magnolia grandiflora var. lanceolata
ZZ258	Magnolia grandiflora var. lanceolata
ZZ258	Magnolia grandiflora var. lanceolata
ZZ258	Magnolia grandiflora var. lanceolata
ZZ258	Robinia pseudoacacia
ZZ258	Robinia pseudoacacia
ZZ258	Robinia pseudoacacia
ZZ258	Robinia pseudoacacia
ZZ258	Robinia pseudoacacia
ZZ258	Robinia pseudoacacia
ZZ258	Robinia pseudoacacia
ZZ258	Robinia pseudoacacia
ZZ258	Robinia pseudoacacia
ZZ258	Robinia pseudoacacia
ZZ258	Robinia pseudoacacia
ZZ258	Robinia pseudoacacia
ZZ258	Robinia pseudoacacia
ZZ258	Robinia pseudoacacia
ZZ258	Populus tomentosa
ZZ258	Populus tomentosa
ZZ258	Populus tomentosa
ZZ258	Populus tomentosa
ZZ258	Populus tomentosa
ZZ258	Populus tomentosa
ZZ258	Populus tomentosa
ZZ259	Yulania denudata cv. Dahua
ZZ259	Yulania denudata cv. Dahua
ZZ259	Yulania denudata cv. Dahua
ZZ259	Yulania denudata cv. Dahua
ZZ259	Yulania denudata cv. Dahua
ZZ259	Yulania denudata cv. Dahua
ZZ259	Yulania denudata cv. Dahua
ZZ259	Yulania denudata cv. Dahua
ZZ259	Yulania denudata cv. Dahua
ZZ259	Yulania denudata cv. Dahua
ZZ259	Yulania denudata cv. Dahua
ZZ259	Yulania denudata cv. Dahua
ZZ259	Yulania denudata cv. Dahua
ZZ259	Yulania denudata cv. Dahua
ZZ259	Yulania denudata cv. Dahua
ZZ259	Yulania denudata cv. Dahua
ZZ259	Yulania denudata cv. Dahua
ZZ259	Yulania denudata cv. Dahua
ZZ259	Firmiana simplex
ZZ259	Firmiana simplex
ZZ259	Firmiana simplex
ZZ259	Firmiana simplex
ZZ259	Firmiana simplex
ZZ259	Firmiana simplex
ZZ259	Juniperus chinensis cv. Kaizuca
ZZ259	Juniperus chinensis cv. Kaizuca
ZZ259	Juniperus chinensis cv. Kaizuca
ZZ259	Robinia pseudoacacia
ZZ259	Robinia pseudoacacia
ZZ259	Robinia pseudoacacia
ZZ259	Robinia pseudoacacia
ZZ259	Robinia pseudoacacia
ZZ259	Robinia pseudoacacia
ZZ259	Robinia pseudoacacia
ZZ259	Ailanthus altissima
ZZ259	Ailanthus altissima
ZZ260	Robinia pseudoacacia
ZZ260	Robinia pseudoacacia
ZZ260	Robinia pseudoacacia
ZZ260	Robinia pseudoacacia
ZZ260	Robinia pseudoacacia
ZZ260	Robinia pseudoacacia
ZZ260	Robinia pseudoacacia
ZZ260	Prunus persica cv. Duplex
ZZ260	Prunus persica cv. Duplex
ZZ260	Prunus persica cv. Duplex
ZZ260	Prunus persica cv. Duplex
ZZ260	Prunus persica cv. Duplex
ZZ260	Prunus persica cv. Duplex
ZZ260	Prunus persica cv. Duplex
ZZ260	Prunus persica cv. Duplex
ZZ260	Prunus persica cv. Duplex
ZZ260	Prunus persica cv. Duplex
ZZ260	Prunus persica cv. Duplex
ZZ260	Prunus persica cv. Duplex
ZZ260	Prunus persica cv. Duplex
ZZ260	Pinus bungeana
ZZ260	Pinus bungeana
ZZ260	Pinus bungeana
ZZ260	Pinus bungeana
ZZ260	Pinus bungeana
ZZ260	Syringa meyeri
ZZ260	Syringa meyeri
ZZ260	Syringa meyeri
ZZ260	Syringa meyeri
ZZ260	Syringa meyeri
ZZ260	Syringa meyeri
ZZ260	Syringa meyeri
ZZ260	Syringa meyeri
ZZ260	Syringa meyeri
ZZ260	Syringa meyeri
ZZ261	Magnolia grandiflora var. lanceolata
ZZ261	Magnolia grandiflora var. lanceolata
ZZ261	Magnolia grandiflora var. lanceolata
ZZ261	Magnolia grandiflora var. lanceolata
ZZ261	Magnolia grandiflora var. lanceolata
ZZ261	Magnolia grandiflora var. lanceolata
ZZ261	Magnolia grandiflora var. lanceolata
ZZ261	Magnolia grandiflora var. lanceolata
ZZ261	Fraxinus chinensis
ZZ261	Fraxinus chinensis
ZZ261	Fraxinus chinensis
ZZ261	Fraxinus chinensis
ZZ261	Fraxinus chinensis
ZZ261	Prunus ¡Á yedoensis
ZZ261	Prunus ¡Á yedoensis
ZZ261	Prunus ¡Á yedoensis
ZZ261	Prunus ¡Á yedoensis
ZZ261	Prunus ¡Á yedoensis
ZZ261	Prunus ¡Á yedoensis
ZZ261	Juniperus formosana
ZZ261	Juniperus formosana
ZZ261	Juniperus formosana
ZZ261	Juniperus formosana
ZZ261	Juniperus formosana
ZZ261	Styphnolobium japonicum
ZZ261	Styphnolobium japonicum
ZZ261	Liriodendron chinense
ZZ262	Malus spectabilis
ZZ262	Malus spectabilis
ZZ262	Malus spectabilis
ZZ262	Malus spectabilis
ZZ262	Malus spectabilis
ZZ262	Malus spectabilis
ZZ262	Malus spectabilis
ZZ262	Malus spectabilis
ZZ262	Malus spectabilis
ZZ262	Malus spectabilis
ZZ262	Malus spectabilis
ZZ262	Malus spectabilis
ZZ262	Malus spectabilis
ZZ262	Malus spectabilis
ZZ262	Malus spectabilis
ZZ262	Malus spectabilis
ZZ262	Malus spectabilis
ZZ262	Malus spectabilis
ZZ262	Malus spectabilis
ZZ262	Malus spectabilis
ZZ262	Malus spectabilis
ZZ262	Malus spectabilis
ZZ262	Malus spectabilis
ZZ262	Malus spectabilis
ZZ262	Cinnamomum septentrionale
ZZ262	Cinnamomum septentrionale
ZZ262	Cinnamomum septentrionale
ZZ262	Cinnamomum septentrionale
ZZ262	Cinnamomum septentrionale
ZZ262	Cinnamomum septentrionale
ZZ262	Cinnamomum septentrionale
ZZ262	Cinnamomum septentrionale
ZZ262	Ginkgo biloba
ZZ262	Ginkgo biloba
ZZ262	Ginkgo biloba
ZZ262	Ginkgo biloba
ZZ263	Cedrus deodara
ZZ263	Cedrus deodara
ZZ263	Cedrus deodara
ZZ263	Cedrus deodara
ZZ263	Fraxinus chinensis
ZZ263	Fraxinus chinensis
ZZ263	Fraxinus chinensis
ZZ263	Fraxinus chinensis
ZZ263	Fraxinus chinensis
ZZ263	Fraxinus chinensis
ZZ263	Fraxinus chinensis
ZZ263	Juniperus formosana
ZZ263	Juniperus formosana
ZZ263	Juniperus formosana
ZZ263	Juniperus formosana
ZZ263	Ginkgo biloba
ZZ263	Ginkgo biloba
ZZ263	Ginkgo biloba
ZZ263	Platanus acerifolia
ZZ263	Cinnamomum septentrionale
ZZ263	Cinnamomum septentrionale
ZZ263	Cinnamomum septentrionale
ZZ263	Cinnamomum septentrionale
ZZ263	Cinnamomum septentrionale
ZZ263	Cinnamomum septentrionale
ZZ263	Juniperus chinensis
ZZ264	Robinia pseudoacacia
ZZ264	Robinia pseudoacacia
ZZ264	Robinia pseudoacacia
ZZ264	Robinia pseudoacacia
ZZ264	Robinia pseudoacacia
ZZ264	Robinia pseudoacacia
ZZ264	Magnolia grandiflora var. lanceolata
ZZ264	Magnolia grandiflora var. lanceolata
ZZ264	Magnolia grandiflora var. lanceolata
ZZ264	Magnolia grandiflora var. lanceolata
ZZ264	Platanus acerifolia
ZZ264	Platanus acerifolia
ZZ264	Platanus acerifolia
ZZ264	Cinnamomum septentrionale
ZZ264	Cinnamomum septentrionale
ZZ264	Malus pumila
ZZ264	Malus pumila
ZZ264	Malus pumila
ZZ264	Malus pumila
ZZ265	Firmiana simplex
ZZ265	Firmiana simplex
ZZ265	Firmiana simplex
ZZ265	Firmiana simplex
ZZ265	Firmiana simplex
ZZ265	Acer miyabei
ZZ265	Prunus cerasifera cv. Atropurpurea
ZZ265	Prunus cerasifera cv. Atropurpurea
ZZ265	Prunus cerasifera cv. Atropurpurea
ZZ265	Prunus cerasifera cv. Atropurpurea
ZZ265	Prunus cerasifera cv. Atropurpurea
ZZ265	Robinia pseudoacacia
ZZ265	Robinia pseudoacacia
ZZ265	Robinia pseudoacacia
ZZ265	Robinia pseudoacacia
ZZ265	Robinia pseudoacacia
ZZ265	Robinia pseudoacacia
ZZ265	Eriobotrya japonica
ZZ265	Punica granatum
ZZ265	Punica granatum
ZZ265	Punica granatum
ZZ265	Punica granatum
ZZ265	Punica granatum
ZZ265	Punica granatum
ZZ265	Juniperus chinensis cv. Kaizuca
ZZ265	Punica granatum
ZZ266	Cercis chinensis
ZZ266	Cercis chinensis
ZZ266	Ginkgo biloba
ZZ266	Ginkgo biloba
ZZ266	Ginkgo biloba
ZZ266	Ginkgo biloba
ZZ266	Ginkgo biloba
ZZ266	Prunus persica cv. Duplex
ZZ266	Prunus persica cv. Duplex
ZZ266	Prunus persica cv. Duplex
ZZ266	Trachycarpus fortunei
ZZ266	Trachycarpus fortunei
ZZ266	Trachycarpus fortunei
ZZ266	Trachycarpus fortunei
ZZ266	Trachycarpus fortunei
ZZ266	Trachycarpus fortunei
ZZ266	Trachycarpus fortunei
ZZ266	Prunus cerasifera cv. Atropurpurea
ZZ266	Prunus cerasifera cv. Atropurpurea
ZZ266	Prunus cerasifera cv. Atropurpurea
ZZ266	Prunus cerasifera cv. Atropurpurea
ZZ266	Prunus cerasifera cv. Atropurpurea
ZZ266	Prunus cerasifera cv. Atropurpurea
ZZ266	Photinia serratifolia
ZZ266	Photinia serratifolia
ZZ266	Photinia serratifolia
ZZ266	Photinia serratifolia
ZZ266	Photinia serratifolia
ZZ266	Photinia serratifolia
ZZ266	Juniperus chinensis
ZZ267	Fraxinus chinensis
ZZ267	Fraxinus chinensis
ZZ267	Fraxinus chinensis
ZZ267	Fraxinus chinensis
ZZ267	Fraxinus chinensis
ZZ267	Fraxinus chinensis
ZZ267	Fraxinus chinensis
ZZ267	Fraxinus chinensis
ZZ267	Fraxinus chinensis
ZZ267	Fraxinus chinensis
ZZ267	Fraxinus chinensis
ZZ267	Fraxinus chinensis
ZZ267	Fraxinus chinensis
ZZ267	Fraxinus chinensis
ZZ267	Fraxinus chinensis
ZZ267	Fraxinus chinensis
ZZ267	Fraxinus chinensis
ZZ267	Fraxinus chinensis
ZZ267	Fraxinus chinensis
ZZ267	Fraxinus chinensis
ZZ267	Fraxinus chinensis
ZZ267	Fraxinus chinensis
ZZ267	Fraxinus chinensis
ZZ267	Fraxinus chinensis
ZZ267	Fraxinus chinensis
ZZ267	Fraxinus chinensis
ZZ267	Fraxinus chinensis
ZZ267	Fraxinus chinensis
ZZ267	Fraxinus chinensis
ZZ267	Platycladus orientalis
ZZ267	Platycladus orientalis
ZZ267	Platycladus orientalis
ZZ267	Platycladus orientalis
ZZ267	Platycladus orientalis
ZZ267	Platycladus orientalis
ZZ267	Platycladus orientalis
ZZ268	Salix babylonica
ZZ268	Salix babylonica
ZZ268	Salix babylonica
ZZ268	Salix babylonica
ZZ268	Salix babylonica
ZZ268	Salix babylonica
ZZ268	Salix babylonica
ZZ268	Salix babylonica
ZZ268	Salix babylonica
ZZ268	Salix babylonica
ZZ268	Salix babylonica
ZZ268	Salix babylonica
ZZ268	Salix babylonica
ZZ268	Salix babylonica
ZZ268	Salix babylonica
ZZ268	Salix babylonica
ZZ268	Salix babylonica
ZZ268	Salix babylonica
ZZ268	Salix babylonica
ZZ268	Salix babylonica
ZZ268	Salix babylonica
ZZ268	Firmiana simplex
ZZ268	Pinus bungeana
ZZ268	Pinus bungeana
ZZ268	Pinus bungeana
ZZ268	Pinus bungeana
ZZ268	Pinus bungeana
ZZ268	Pinus bungeana
ZZ268	Pinus bungeana
ZZ269	Magnolia grandiflora var. lanceolata
ZZ269	Magnolia grandiflora var. lanceolata
ZZ269	Magnolia grandiflora var. lanceolata
ZZ269	Magnolia grandiflora var. lanceolata
ZZ269	Magnolia grandiflora var. lanceolata
ZZ269	Magnolia grandiflora var. lanceolata
ZZ269	Magnolia grandiflora var. lanceolata
ZZ269	Magnolia grandiflora var. lanceolata
ZZ269	Magnolia grandiflora var. lanceolata
ZZ269	Magnolia grandiflora var. lanceolata
ZZ269	Magnolia grandiflora var. lanceolata
ZZ269	Magnolia grandiflora var. lanceolata
ZZ269	Magnolia grandiflora var. lanceolata
ZZ269	Magnolia grandiflora var. lanceolata
ZZ269	Magnolia grandiflora var. lanceolata
ZZ269	Magnolia grandiflora var. lanceolata
ZZ269	Magnolia grandiflora var. lanceolata
ZZ269	Magnolia grandiflora var. lanceolata
ZZ269	Magnolia grandiflora var. lanceolata
ZZ269	Magnolia grandiflora var. lanceolata
ZZ269	Magnolia grandiflora var. lanceolata
ZZ269	Magnolia grandiflora var. lanceolata
ZZ269	Magnolia grandiflora var. lanceolata
ZZ269	Magnolia grandiflora var. lanceolata
ZZ269	Juniperus chinensis cv. Kaizuca
ZZ269	Juniperus chinensis cv. Kaizuca
ZZ269	Juniperus chinensis cv. Kaizuca
ZZ269	Juniperus chinensis cv. Kaizuca
ZZ269	Juniperus chinensis cv. Kaizuca
ZZ269	Prunus persica cv. Duplex
ZZ269	Prunus persica cv. Duplex
ZZ269	Prunus persica cv. Duplex
ZZ269	Prunus persica cv. Duplex
ZZ269	Photinia glabra
ZZ270	Salix babylonica
ZZ270	Salix babylonica
ZZ270	Salix babylonica
ZZ270	Salix babylonica
ZZ270	Salix babylonica
ZZ270	Prunus cerasifera cv. Atropurpurea
ZZ270	Prunus cerasifera cv. Atropurpurea
ZZ270	Prunus cerasifera cv. Atropurpurea
ZZ270	Prunus cerasifera cv. Atropurpurea
ZZ270	Prunus cerasifera cv. Atropurpurea
ZZ270	Pterocarya stenoptera
ZZ270	Pterocarya stenoptera
ZZ270	Pterocarya stenoptera
ZZ270	Pterocarya stenoptera
ZZ270	Pterocarya stenoptera
ZZ270	Pterocarya stenoptera
ZZ270	Pterocarya stenoptera
ZZ270	Pterocarya stenoptera
ZZ270	Heteropanax fragrans
ZZ270	Heteropanax fragrans
ZZ271	Eucommia ulmoides
ZZ271	Eucommia ulmoides
ZZ271	Eucommia ulmoides
ZZ271	Eucommia ulmoides
ZZ271	Cedrus deodara
ZZ271	Cedrus deodara
ZZ271	Broussonetia papyrifera
ZZ271	Broussonetia papyrifera
ZZ271	Juniperus chinensis
ZZ272	Ginkgo biloba
ZZ272	Ginkgo biloba
ZZ272	Ginkgo biloba
ZZ272	Ginkgo biloba
ZZ272	Ginkgo biloba
ZZ272	Ginkgo biloba
ZZ272	Ginkgo biloba
ZZ272	Ginkgo biloba
ZZ272	Ginkgo biloba
ZZ272	Ginkgo biloba
ZZ272	Ginkgo biloba
ZZ272	Ginkgo biloba
ZZ272	Ginkgo biloba
ZZ272	Platanus acerifolia
ZZ272	Platanus acerifolia
ZZ272	Platanus acerifolia
ZZ272	Platanus acerifolia
ZZ272	Robinia pseudoacacia
ZZ272	Osmanthus fragrans cv. Chenghong Dangui
ZZ272	Osmanthus fragrans cv. Chenghong Dangui
ZZ272	Osmanthus fragrans cv. Chenghong Dangui
ZZ272	Osmanthus fragrans cv. Chenghong Dangui
ZZ272	Prunus ¡Á yedoensis
ZZ272	Prunus ¡Á yedoensis
ZZ272	Prunus ¡Á yedoensis
ZZ272	Prunus ¡Á yedoensis
ZZ272	Prunus ¡Á yedoensis
ZZ282	Pterocarya stenoptera
ZZ282	Pterocarya stenoptera
ZZ282	Pterocarya stenoptera
ZZ282	Pterocarya stenoptera
ZZ282	Pterocarya stenoptera
ZZ282	Pterocarya stenoptera
ZZ282	Pterocarya stenoptera
ZZ282	Pterocarya stenoptera
ZZ282	Pterocarya stenoptera
ZZ282	Pterocarya stenoptera
ZZ282	Pterocarya stenoptera
ZZ282	Pterocarya stenoptera
ZZ282	Eriobotrya japonica
ZZ282	Eriobotrya japonica
ZZ282	Eriobotrya japonica
ZZ282	Eriobotrya japonica
ZZ282	Eriobotrya japonica
ZZ282	Eriobotrya japonica
ZZ282	Cedrus deodara
ZZ282	Cedrus deodara
ZZ282	Cedrus deodara
ZZ282	Cedrus deodara
ZZ282	Cedrus deodara
ZZ282	Cedrus deodara
ZZ282	Cedrus deodara
ZZ282	Cedrus deodara
ZZ283	Yulania denudata cv. Dahua
ZZ283	Yulania denudata cv. Dahua
ZZ283	Yulania denudata cv. Dahua
ZZ283	Yulania denudata cv. Dahua
ZZ283	Yulania denudata cv. Dahua
ZZ283	Yulania denudata cv. Dahua
ZZ283	Yulania denudata cv. Dahua
ZZ283	Yulania denudata cv. Dahua
ZZ283	Yulania denudata cv. Dahua
ZZ283	Yulania denudata cv. Dahua
ZZ283	Platanus acerifolia
ZZ283	Platanus acerifolia
ZZ283	Platanus acerifolia
ZZ283	Platanus acerifolia
ZZ283	Platanus acerifolia
ZZ283	Platanus acerifolia
ZZ283	Cinnamomum septentrionale
ZZ283	Cinnamomum septentrionale
ZZ283	Cinnamomum septentrionale
ZZ283	Cinnamomum septentrionale
ZZ283	Cinnamomum septentrionale
ZZ283	Cinnamomum septentrionale
ZZ283	Cercis chinensis
ZZ284	Magnolia grandiflora var. lanceolata
ZZ284	Magnolia grandiflora var. lanceolata
ZZ284	Magnolia grandiflora var. lanceolata
ZZ284	Magnolia grandiflora var. lanceolata
ZZ284	Magnolia grandiflora var. lanceolata
ZZ284	Magnolia grandiflora var. lanceolata
ZZ284	Magnolia grandiflora var. lanceolata
ZZ284	Magnolia grandiflora var. lanceolata
ZZ284	Magnolia grandiflora var. lanceolata
ZZ284	Magnolia grandiflora var. lanceolata
ZZ284	Magnolia grandiflora var. lanceolata
ZZ284	Magnolia grandiflora var. lanceolata
ZZ284	Magnolia grandiflora var. lanceolata
ZZ284	Magnolia grandiflora var. lanceolata
ZZ284	Magnolia grandiflora var. lanceolata
ZZ284	Magnolia grandiflora var. lanceolata
ZZ284	Magnolia grandiflora var. lanceolata
ZZ284	Magnolia grandiflora var. lanceolata
ZZ284	Magnolia grandiflora var. lanceolata
ZZ284	Magnolia grandiflora var. lanceolata
ZZ284	Magnolia grandiflora var. lanceolata
ZZ284	Cedrus deodara
ZZ284	Cedrus deodara
ZZ284	Cedrus deodara
ZZ284	Cedrus deodara
ZZ284	Cedrus deodara
ZZ284	Cedrus deodara
ZZ285	Platanus acerifolia
ZZ285	Platanus acerifolia
ZZ285	Platanus acerifolia
ZZ285	Platanus acerifolia
ZZ285	Platanus acerifolia
ZZ285	Platanus acerifolia
ZZ285	Albizia julibrissin
ZZ285	Koelreuteria paniculata
ZZ285	Koelreuteria paniculata
ZZ285	Koelreuteria paniculata
ZZ285	Koelreuteria paniculata
ZZ285	Koelreuteria paniculata
ZZ285	Koelreuteria paniculata
ZZ285	Punica granatum
ZZ286	Platanus acerifolia
ZZ286	Platanus acerifolia
ZZ286	Platanus acerifolia
ZZ286	Platanus acerifolia
ZZ286	Platanus acerifolia
ZZ286	Platanus acerifolia
ZZ286	Photinia serratifolia
ZZ286	Photinia serratifolia
ZZ286	Photinia serratifolia
ZZ286	Photinia serratifolia
ZZ286	Photinia serratifolia
ZZ286	Photinia serratifolia
ZZ286	Photinia serratifolia
ZZ286	Photinia serratifolia
ZZ286	Photinia serratifolia
ZZ286	Photinia serratifolia
ZZ286	Photinia serratifolia
ZZ286	Photinia serratifolia
ZZ286	Hibiscus syriacus
ZZ286	Hibiscus syriacus
ZZ286	Hibiscus syriacus
ZZ286	Hibiscus syriacus
ZZ286	Albizia julibrissin
ZZ286	Albizia julibrissin
ZZ286	Albizia julibrissin
ZZ287	Acer miyabei
ZZ287	Platanus acerifolia
ZZ287	Platanus acerifolia
ZZ287	Platanus acerifolia
ZZ287	Platanus acerifolia
ZZ287	Platanus acerifolia
ZZ287	Platanus acerifolia
ZZ287	Photinia serratifolia
ZZ287	Photinia serratifolia
ZZ287	Photinia serratifolia
ZZ287	Photinia serratifolia
ZZ287	Salix babylonica
ZZ287	Salix babylonica
ZZ287	Salix babylonica
ZZ287	Salix babylonica
ZZ287	Ginkgo biloba
ZZ287	Prunus ¡Á yedoensis
ZZ287	Koelreuteria paniculata
ZZ297	Platanus acerifolia
ZZ297	Platanus acerifolia
ZZ297	Platanus acerifolia
ZZ297	Platanus acerifolia
ZZ297	Platanus acerifolia
ZZ297	Platanus acerifolia
ZZ297	Platanus acerifolia
ZZ297	Platanus acerifolia
ZZ297	Ligustrum lucidum
ZZ297	Ligustrum lucidum
ZZ297	Ligustrum lucidum
ZZ297	Ligustrum lucidum
ZZ299	Robinia pseudoacacia
ZZ299	Robinia pseudoacacia
ZZ299	Robinia pseudoacacia
ZZ299	Robinia pseudoacacia
ZZ299	Robinia pseudoacacia
ZZ299	Robinia pseudoacacia
ZZ299	Robinia pseudoacacia
ZZ299	Robinia pseudoacacia
ZZ299	Robinia pseudoacacia
ZZ299	Robinia pseudoacacia
ZZ299	Robinia pseudoacacia
ZZ299	Robinia pseudoacacia
ZZ299	Robinia pseudoacacia
ZZ299	Robinia pseudoacacia
ZZ299	Robinia pseudoacacia
ZZ299	Robinia pseudoacacia
ZZ299	Robinia pseudoacacia
ZZ299	Robinia pseudoacacia
ZZ299	Salix matsudana
ZZ299	Salix matsudana
ZZ299	Salix matsudana
ZZ299	Salix matsudana
ZZ299	Juniperus chinensis cv. Kaizuca
ZZ299	Juniperus chinensis cv. Kaizuca
ZZ299	Juniperus chinensis cv. Kaizuca
ZZ299	Juniperus chinensis cv. Kaizuca
ZZ299	Viburnum odoratissimum
ZZ299	Photinia serratifolia
ZZ300	Firmiana simplex
ZZ300	Firmiana simplex
ZZ300	Firmiana simplex
ZZ300	Firmiana simplex
ZZ300	Firmiana simplex
ZZ300	Firmiana simplex
ZZ300	Firmiana simplex
ZZ300	Firmiana simplex
ZZ300	Firmiana simplex
ZZ300	Firmiana simplex
ZZ300	Prunus cerasifera cv. Atropurpurea
ZZ300	Prunus cerasifera cv. Atropurpurea
ZZ300	Prunus cerasifera cv. Atropurpurea
ZZ300	Prunus cerasifera cv. Atropurpurea
ZZ300	Prunus cerasifera cv. Atropurpurea
ZZ300	Prunus cerasifera cv. Atropurpurea
ZZ300	Prunus cerasifera cv. Atropurpurea
ZZ300	Prunus cerasifera cv. Atropurpurea
ZZ300	Prunus cerasifera cv. Atropurpurea
ZZ300	Prunus cerasifera cv. Atropurpurea
ZZ300	Prunus persica cv. Duplex
ZZ300	Prunus persica cv. Duplex
ZZ300	Prunus persica cv. Duplex
ZZ300	Prunus persica cv. Duplex
ZZ300	Prunus persica cv. Duplex
ZZ300	Prunus persica cv. Duplex
ZZ301	Broussonetia papyrifera
ZZ301	Broussonetia papyrifera
ZZ301	Broussonetia papyrifera
ZZ301	Broussonetia papyrifera
ZZ301	Broussonetia papyrifera
ZZ301	Broussonetia papyrifera
ZZ301	Broussonetia papyrifera
ZZ301	Populus tomentosa
ZZ301	Populus tomentosa
ZZ301	Populus tomentosa
ZZ301	Populus tomentosa
ZZ301	Robinia pseudoacacia
ZZ301	Robinia pseudoacacia
ZZ301	Robinia pseudoacacia
ZZ301	Robinia pseudoacacia
ZZ301	Robinia pseudoacacia
ZZ305	Triadica sebifera
ZZ305	Triadica sebifera
ZZ305	Triadica sebifera
ZZ305	Triadica sebifera
ZZ305	Ligustrum vulgare
ZZ305	Ligustrum vulgare
ZZ305	Ligustrum vulgare
ZZ305	Ligustrum vulgare
ZZ305	Fraxinus excelsior
ZZ305	Fraxinus excelsior
ZZ305	Fraxinus excelsior
ZZ305	Fraxinus excelsior
ZZ305	Fraxinus excelsior
ZZ305	Fraxinus excelsior
ZZ305	Fraxinus excelsior
ZZ305	Fraxinus excelsior
ZZ305	Fraxinus excelsior
ZZ305	Fraxinus excelsior
ZZ305	Fraxinus excelsior
ZZ305	Fraxinus excelsior
ZZ305	Fraxinus excelsior
ZZ305	Acer palmatum cv. Atropurpureum
ZZ305	Acer palmatum cv. Atropurpureum
ZZ305	Acer palmatum cv. Atropurpureum
ZZ305	Acer palmatum cv. Atropurpureum
ZZ305	Pinus thunbergii
ZZ305	Pinus thunbergii
ZZ305	Pinus thunbergii
ZZ305	Pinus thunbergii
ZZ305	Ginkgo biloba
ZZ305	Ginkgo biloba
ZZ305	Ginkgo biloba
ZZ305	Magnolia grandiflora var. lanceolata
ZZ305	Magnolia grandiflora var. lanceolata
ZZ306	Platanus acerifolia
ZZ306	Platanus acerifolia
ZZ306	Platanus acerifolia
ZZ306	Platanus acerifolia
ZZ306	Platanus acerifolia
ZZ306	Platanus acerifolia
ZZ306	Platanus acerifolia
ZZ306	Platanus acerifolia
ZZ306	Ligustrum lucidum
ZZ306	Ligustrum lucidum
ZZ306	Ligustrum lucidum
ZZ306	Ligustrum lucidum
ZZ306	Ginkgo biloba
ZZ306	Ginkgo biloba
ZZ306	Ginkgo biloba
ZZ306	Ginkgo biloba
ZZ306	Ginkgo biloba
ZZ306	Ginkgo biloba
ZZ306	Ginkgo biloba
ZZ306	Ginkgo biloba
ZZ306	Ginkgo biloba
ZZ306	Ginkgo biloba
ZZ306	Ginkgo biloba
ZZ306	Ginkgo biloba
ZZ306	Salix babylonica
ZZ306	Photinia serratifolia
ZZ306	Photinia serratifolia
ZZ306	Photinia serratifolia
ZZ306	Photinia serratifolia
ZZ306	Photinia serratifolia
ZZ306	Photinia serratifolia
ZZ306	Photinia serratifolia
ZZ306	Photinia serratifolia
ZZ307	Robinia pseudoacacia
ZZ307	Robinia pseudoacacia
ZZ307	Robinia pseudoacacia
ZZ307	Platanus acerifolia
ZZ307	Platanus acerifolia
ZZ307	Platanus acerifolia
ZZ307	Cedrus deodara
ZZ307	Cedrus deodara
ZZ307	Cedrus deodara
ZZ307	Cedrus deodara
ZZ307	Cedrus deodara
ZZ307	Lagerstroemia indica
ZZ307	Lagerstroemia indica
ZZ307	Lagerstroemia indica
ZZ307	Lagerstroemia indica
ZZ307	Lagerstroemia indica
ZZ307	Lagerstroemia indica
ZZ307	Lagerstroemia indica
ZZ307	Lagerstroemia indica
ZZ307	Lagerstroemia indica
ZZ307	Lagerstroemia indica
ZZ307	Lagerstroemia indica
ZZ307	Lagerstroemia indica
ZZ307	Lagerstroemia indica
ZZ307	Lagerstroemia indica
ZZ307	Lagerstroemia indica
ZZ307	Lagerstroemia indica
ZZ307	Lagerstroemia indica
ZZ307	Cercis chinensis
ZZ308	Styphnolobium japonicum
ZZ308	Styphnolobium japonicum
ZZ308	Styphnolobium japonicum
ZZ308	Styphnolobium japonicum
ZZ308	Platanus acerifolia
ZZ308	Platanus acerifolia
ZZ308	Platanus acerifolia
ZZ308	Platanus acerifolia
ZZ308	Platanus acerifolia
ZZ308	Prunus ¡Á yedoensis
ZZ308	Prunus ¡Á yedoensis
ZZ308	Prunus ¡Á yedoensis
ZZ308	Prunus ¡Á yedoensis
ZZ308	Prunus ¡Á yedoensis
ZZ308	Prunus ¡Á yedoensis
ZZ308	Trachycarpus fortunei
ZZ308	Trachycarpus fortunei
ZZ308	Trachycarpus fortunei
ZZ308	Trachycarpus fortunei
ZZ308	Trachycarpus fortunei
ZZ308	Trachycarpus fortunei
ZZ308	Ginkgo biloba
ZZ308	Malus spectabilis
ZZ308	Malus spectabilis
ZZ308	Malus spectabilis
ZZ308	Malus spectabilis
ZZ308	Malus spectabilis
ZZ308	Malus spectabilis
ZZ308	Lagerstroemia indica
ZZ308	Lagerstroemia indica
ZZ308	Lagerstroemia indica
ZZ308	Lagerstroemia indica
ZZ308	Lagerstroemia indica
ZZ308	Lagerstroemia indica
ZZ308	Lagerstroemia indica
ZZ308	Lagerstroemia indica
ZZ308	Lagerstroemia indica
ZZ308	Lagerstroemia indica
ZZ308	Lagerstroemia indica
ZZ308	Lagerstroemia indica
ZZ308	Lagerstroemia indica
ZZ308	Lagerstroemia indica
ZZ308	Lagerstroemia indica
ZZ308	Lagerstroemia indica
ZZ308	Lagerstroemia indica
ZZ308	Lagerstroemia indica
ZZ308	Lagerstroemia indica
ZZ308	Lagerstroemia indica
ZZ308	Lagerstroemia indica
ZZ308	Lagerstroemia indica
ZZ308	Lagerstroemia indica
ZZ308	Lagerstroemia indica
ZZ308	Lagerstroemia indica
ZZ308	Cercis chinensis
ZZ325	Ginkgo biloba
ZZ325	Ginkgo biloba
ZZ325	Ginkgo biloba
ZZ325	Ginkgo biloba
ZZ325	Ginkgo biloba
ZZ325	Ginkgo biloba
ZZ325	Ginkgo biloba
ZZ325	Ginkgo biloba
ZZ325	Ginkgo biloba
ZZ325	Ginkgo biloba
ZZ325	Ginkgo biloba
ZZ325	Ginkgo biloba
ZZ325	Ginkgo biloba
ZZ325	Ginkgo biloba
ZZ325	Ginkgo biloba
ZZ325	Ginkgo biloba
ZZ325	Ginkgo biloba
ZZ325	Ginkgo biloba
ZZ325	Ginkgo biloba
ZZ325	Ginkgo biloba
ZZ325	Ginkgo biloba
ZZ325	Ginkgo biloba
ZZ325	Ginkgo biloba
ZZ325	Ginkgo biloba
ZZ325	Ginkgo biloba
ZZ325	Prunus cerasifera cv. Atropurpurea
ZZ325	Prunus cerasifera cv. Atropurpurea
ZZ325	Prunus cerasifera cv. Atropurpurea
ZZ325	Prunus cerasifera cv. Atropurpurea
ZZ325	Prunus cerasifera cv. Atropurpurea
ZZ325	Prunus cerasifera cv. Atropurpurea
ZZ325	Prunus cerasifera cv. Atropurpurea
ZZ325	Prunus cerasifera cv. Atropurpurea
ZZ325	Prunus cerasifera cv. Atropurpurea
ZZ325	Prunus cerasifera cv. Atropurpurea
ZZ325	Prunus cerasifera cv. Atropurpurea
ZZ325	Prunus cerasifera cv. Atropurpurea
ZZ325	Prunus cerasifera cv. Atropurpurea
ZZ325	Photinia serratifolia
ZZ325	Photinia serratifolia
ZZ325	Photinia serratifolia
ZZ325	Platanus acerifolia
ZZ325	Platanus acerifolia
ZZ325	Platanus acerifolia
ZZ325	Platanus acerifolia
ZZ325	Platanus acerifolia
ZZ325	Platanus acerifolia
ZZ325	Platanus acerifolia
ZZ326	Bischofia polycarpa
ZZ326	Bischofia polycarpa
ZZ326	Bischofia polycarpa
ZZ326	Bischofia polycarpa
ZZ326	Bischofia polycarpa
ZZ326	Bischofia polycarpa
ZZ326	Bischofia polycarpa
ZZ326	Bischofia polycarpa
ZZ326	Bischofia polycarpa
ZZ326	Eriobotrya japonica
ZZ326	Eriobotrya japonica
ZZ326	Eriobotrya japonica
ZZ326	Eriobotrya japonica
ZZ326	Eriobotrya japonica
ZZ326	Eriobotrya japonica
ZZ326	Eriobotrya japonica
ZZ326	Eriobotrya japonica
ZZ326	Eriobotrya japonica
ZZ326	Eriobotrya japonica
ZZ326	Melia azedarach
ZZ326	Melia azedarach
ZZ326	Melia azedarach
ZZ326	Ulmus pumila
ZZ326	Ligustrum lucidum
ZZ326	Ligustrum lucidum
ZZ326	Ligustrum lucidum
ZZ326	Ligustrum lucidum
ZZ326	Ligustrum lucidum
ZZ326	Ligustrum lucidum
ZZ326	Ligustrum lucidum
ZZ326	Ligustrum lucidum
ZZ326	Ligustrum lucidum
ZZ326	Ligustrum lucidum
ZZ326	Viburnum odoratissimum
ZZ326	Viburnum odoratissimum
ZZ326	Viburnum odoratissimum
ZZ326	Viburnum odoratissimum
ZZ326	Viburnum odoratissimum
ZZ326	Viburnum odoratissimum
ZZ326	Viburnum odoratissimum
ZZ326	Malus ¡Á micromalus
ZZ326	Malus ¡Á micromalus
ZZ327	Prunus persica cv. Duplex
ZZ327	Magnolia grandiflora
ZZ327	Cercis chinensis
ZZ327	Cercis chinensis
ZZ327	Cercis chinensis
ZZ327	Cercis chinensis
ZZ327	Cercis chinensis
ZZ327	Cercis chinensis
ZZ327	Cercis chinensis
ZZ327	Cercis chinensis
ZZ327	Cercis chinensis
ZZ327	Cercis chinensis
ZZ327	Cercis chinensis
ZZ327	Cercis chinensis
ZZ327	Cercis chinensis
ZZ327	Cercis chinensis
ZZ327	Prunus persica
ZZ327	Prunus persica
ZZ327	Prunus persica
ZZ327	Prunus persica
ZZ327	Juniperus chinensis
ZZ327	Juniperus chinensis
ZZ327	Juniperus chinensis
ZZ327	Juniperus chinensis
ZZ327	Loropetalum chinense var. rubrum
ZZ331	Ginkgo biloba
ZZ331	Ginkgo biloba
ZZ331	Ginkgo biloba
ZZ331	Aesculus chinensis
ZZ331	Aesculus chinensis
ZZ331	Ligustrum lucidum
ZZ331	Prunus cerasifera
ZZ331	Prunus cerasifera
ZZ331	Trachycarpus fortunei
ZZ331	Trachycarpus fortunei
ZZ331	Acer palmatum
ZZ331	Osmanthus fragrans cv. Chenghong Dangui
ZZ331	Osmanthus fragrans cv. Chenghong Dangui
ZZ331	Osmanthus fragrans cv. Chenghong Dangui
ZZ331	Osmanthus fragrans cv. Chenghong Dangui
ZZ331	Yulania amoena
ZZ331	Yulania amoena
ZZ331	Yulania amoena
ZZ331	Prunus serrulata var. lannesiana
ZZ331	Lagerstroemia indica
ZZ331	Loropetalum chinense var. rubrum
ZZ332	Cedrus deodara
ZZ332	Cedrus deodara
ZZ332	Magnolia grandiflora var. lanceolata
ZZ332	Magnolia grandiflora var. lanceolata
ZZ332	Magnolia grandiflora var. lanceolata
ZZ332	Prunus cerasifera cv. Atropurpurea
ZZ332	Prunus cerasifera cv. Atropurpurea
ZZ332	Prunus cerasifera cv. Atropurpurea
ZZ332	Prunus cerasifera cv. Atropurpurea
ZZ332	Prunus cerasifera cv. Atropurpurea
ZZ332	Prunus cerasifera cv. Atropurpurea
ZZ332	Prunus cerasifera cv. Atropurpurea
ZZ332	Prunus cerasifera cv. Atropurpurea
ZZ332	Prunus cerasifera cv. Atropurpurea
ZZ332	Malus spectabilis
ZZ332	Malus spectabilis
ZZ332	Malus spectabilis
ZZ332	Malus spectabilis
ZZ332	Malus spectabilis
ZZ332	Malus spectabilis
ZZ332	Malus spectabilis
ZZ332	Malus spectabilis
ZZ332	Malus spectabilis
ZZ332	Malus spectabilis
ZZ332	Malus spectabilis
ZZ332	Malus spectabilis
ZZ332	Malus spectabilis
ZZ332	Malus spectabilis
ZZ332	Malus spectabilis
ZZ332	Toona sinensis
ZZ332	Toona sinensis
ZZ332	Toona sinensis
ZZ332	Juniperus chinensis
