# Supplementary material for: Spatial patterns and driving factors of plant diversity along the urban–rural gradient in the context of urbanization in Zhengzhou, China
Source: PeerJ. 2024 Oct 11;12:e18261. doi: 10.7717/peerj.18261 (PMC11472805; doi:10.7717/peerj.18261)
Supplement: Supplemental Information 1 [file peerj-12-18261-s001.zip › Raw data for Wayne diagrams/Species/Trees of the northern sample zone-Species.csv]

Sample	Species
ZZ002	Populus tomentosa
ZZ002	Koelreuteria paniculata
ZZ002	Koelreuteria paniculata
ZZ002	Koelreuteria paniculata
ZZ002	Koelreuteria paniculata
ZZ002	Robinia pseudoacacia
ZZ002	Styphnolobium japonicum
ZZ002	Styphnolobium japonicum
ZZ002	Styphnolobium japonicum
ZZ002	Prunus ¡Á yedoensis
ZZ002	Prunus ¡Á yedoensis
ZZ002	Prunus ¡Á yedoensis
ZZ002	Ginkgo biloba
ZZ002	Photinia glabra
ZZ002	Juniperus chinensis cv. Kaizuca
ZZ002	Loropetalum chinense var. rubrum
ZZ003	Ligustrum lucidum
ZZ003	Ligustrum lucidum
ZZ003	Ligustrum lucidum
ZZ003	Ligustrum lucidum
ZZ003	Ligustrum lucidum
ZZ003	Ligustrum lucidum
ZZ003	Ligustrum lucidum
ZZ003	Ligustrum lucidum
ZZ003	Ligustrum lucidum
ZZ004	Cinnamomum septentrionale
ZZ004	Cinnamomum septentrionale
ZZ004	Cinnamomum septentrionale
ZZ004	Cinnamomum septentrionale
ZZ004	Cinnamomum septentrionale
ZZ004	Cinnamomum septentrionale
ZZ004	Cinnamomum septentrionale
ZZ004	Cinnamomum septentrionale
ZZ004	Platanus acerifolia
ZZ004	Platanus acerifolia
ZZ004	Platanus acerifolia
ZZ004	Platanus acerifolia
ZZ004	Ginkgo biloba
ZZ004	Ginkgo biloba
ZZ004	Ginkgo biloba
ZZ004	Ginkgo biloba
ZZ004	Ginkgo biloba
ZZ004	Ginkgo biloba
ZZ004	Magnolia grandiflora var. lanceolata
ZZ004	Magnolia grandiflora var. lanceolata
ZZ004	Magnolia grandiflora var. lanceolata
ZZ004	Magnolia grandiflora var. lanceolata
ZZ004	Magnolia grandiflora var. lanceolata
ZZ007	Photinia serratifolia
ZZ007	Photinia serratifolia
ZZ007	Koelreuteria paniculata
ZZ007	Eriobotrya japonica
ZZ007	Eriobotrya japonica
ZZ007	Eriobotrya japonica
ZZ007	Eriobotrya japonica
ZZ007	Populus tomentosa
ZZ007	Acer pictum subsp. mono
ZZ007	Prunus cerasifera cv. Atropurpurea
ZZ007	Platanus acerifolia
ZZ007	Platanus acerifolia
ZZ007	Platanus acerifolia
ZZ007	Platanus acerifolia
ZZ007	Loropetalum chinense var. rubrum
ZZ008	Populus tomentosa
ZZ008	Populus tomentosa
ZZ008	Populus tomentosa
ZZ008	Platanus acerifolia
ZZ008	Euonymus maackii
ZZ008	Malus spectabilis
ZZ008	Malus spectabilis
ZZ008	Ginkgo biloba
ZZ008	Ginkgo biloba
ZZ008	Ginkgo biloba
ZZ008	Trachycarpus fortunei
ZZ008	Trachycarpus fortunei
ZZ008	Trachycarpus fortunei
ZZ008	Juniperus chinensis cv. Kaizuca
ZZ008	Pseudocydonia sinensis
ZZ008	Osmanthus fragrans cv. Chenghong Dangui
ZZ008	Osmanthus fragrans cv. Chenghong Dangui
ZZ008	Osmanthus fragrans cv. Chenghong Dangui
ZZ008	Osmanthus fragrans cv. Chenghong Dangui
ZZ008	Koelreuteria paniculata
ZZ008	Platycladus orientalis
ZZ008	Areca catechu
ZZ008	Prunus ¡Á yedoensis
ZZ008	Prunus ¡Á yedoensis
ZZ008	Prunus ¡Á yedoensis
ZZ008	Prunus ¡Á yedoensis
ZZ008	Quercus variabilis
ZZ008	Photinia glabra
ZZ009	Robinia pseudoacacia
ZZ009	Robinia pseudoacacia
ZZ009	Robinia pseudoacacia
ZZ009	Robinia pseudoacacia
ZZ009	Robinia pseudoacacia
ZZ009	Robinia pseudoacacia
ZZ009	Robinia pseudoacacia
ZZ009	Robinia pseudoacacia
ZZ009	Robinia pseudoacacia
ZZ009	Robinia pseudoacacia
ZZ009	Robinia pseudoacacia
ZZ009	Fraxinus uhdei
ZZ009	Salix matsudana
ZZ010	Magnolia grandiflora var. lanceolata
ZZ010	Populus tomentosa
ZZ010	Populus tomentosa
ZZ010	Populus tomentosa
ZZ010	Populus tomentosa
ZZ010	Cercis chinensis
ZZ010	Hibiscus syriacus
ZZ010	Lagerstroemia indica
ZZ010	Punica granatum
ZZ013	Loropetalum chinense var. rubrum
ZZ013	Celtis sinensis
ZZ013	Celtis sinensis
ZZ013	Celtis sinensis
ZZ013	Celtis sinensis
ZZ013	Celtis sinensis
ZZ013	Celtis sinensis
ZZ013	Celtis sinensis
ZZ013	Ginkgo biloba
ZZ013	Ginkgo biloba
ZZ014	Ginkgo biloba
ZZ014	Photinia serratifolia
ZZ015	Ginkgo biloba
ZZ065	Ulmus pumila cv. Jinye
ZZ065	Pterocarya stenoptera
ZZ065	Pterocarya stenoptera
ZZ065	Pterocarya stenoptera
ZZ065	Pterocarya stenoptera
ZZ065	Pterocarya stenoptera
ZZ065	Pterocarya stenoptera
ZZ065	Pterocarya stenoptera
ZZ065	Pterocarya stenoptera
ZZ065	Pterocarya stenoptera
ZZ065	Pterocarya stenoptera
ZZ065	Loropetalum chinense var. rubrum
ZZ066	Platanus acerifolia
ZZ066	Platanus acerifolia
ZZ066	Eriobotrya japonica
ZZ066	Eriobotrya japonica
ZZ066	Eriobotrya japonica
ZZ066	Eriobotrya japonica
ZZ066	Eriobotrya japonica
ZZ066	Eriobotrya japonica
ZZ066	Pterocarya stenoptera
ZZ066	Pterocarya stenoptera
ZZ066	Pterocarya stenoptera
ZZ066	Pterocarya stenoptera
ZZ066	Viburnum awabuki
ZZ066	Viburnum awabuki
ZZ066	Viburnum awabuki
ZZ066	Viburnum awabuki
ZZ066	Viburnum awabuki
ZZ066	Viburnum awabuki
ZZ066	Viburnum awabuki
ZZ066	Viburnum awabuki
ZZ066	Viburnum awabuki
ZZ066	Viburnum awabuki
ZZ066	Viburnum awabuki
ZZ074	Prunus ¡Á yedoensis
ZZ074	Prunus ¡Á yedoensis
ZZ074	Prunus ¡Á yedoensis
ZZ074	Osmanthus fragrans cv. Chenghong Dangui
ZZ074	Osmanthus fragrans cv. Chenghong Dangui
ZZ074	Osmanthus fragrans cv. Chenghong Dangui
ZZ074	Osmanthus fragrans cv. Chenghong Dangui
ZZ074	Ulmus pumila cv. Jinye
ZZ074	Eucommia ulmoides
ZZ074	Eucommia ulmoides
ZZ074	Eucommia ulmoides
ZZ074	Juniperus chinensis cv. Kaizuca
ZZ075	Ginkgo biloba
ZZ075	Ginkgo biloba
ZZ075	Ginkgo biloba
ZZ075	Ginkgo biloba
ZZ075	Photinia serratifolia
ZZ075	Photinia serratifolia
ZZ075	Photinia serratifolia
ZZ075	Photinia serratifolia
ZZ075	Photinia serratifolia
ZZ075	Fraxinus chinensis
ZZ075	Fraxinus chinensis
ZZ075	Fraxinus chinensis
ZZ075	Fraxinus chinensis
ZZ075	Eriobotrya japonica
ZZ075	Eriobotrya japonica
ZZ075	Camptotheca acuminata
ZZ075	Camptotheca acuminata
ZZ075	Camptotheca acuminata
ZZ076	Robinia pseudoacacia
ZZ076	Robinia pseudoacacia
ZZ076	Robinia pseudoacacia
ZZ076	Robinia pseudoacacia
ZZ076	Robinia pseudoacacia
ZZ076	Robinia pseudoacacia
ZZ076	Robinia pseudoacacia
ZZ076	Robinia pseudoacacia
ZZ076	Robinia pseudoacacia
ZZ079	Cedrus deodara
ZZ079	Prunus ¡Á yedoensis
ZZ079	Prunus ¡Á yedoensis
ZZ079	Prunus ¡Á yedoensis
ZZ079	Prunus ¡Á yedoensis
ZZ079	Prunus ¡Á yedoensis
ZZ079	Prunus ¡Á yedoensis
ZZ079	Prunus ¡Á yedoensis
ZZ079	Prunus ¡Á yedoensis
ZZ079	Prunus ¡Á yedoensis
ZZ079	Prunus ¡Á yedoensis
ZZ079	Erythrina variegata
ZZ079	Erythrina variegata
ZZ079	Erythrina variegata
ZZ079	Erythrina variegata
ZZ079	Erythrina variegata
ZZ079	Osmanthus fragrans cv. Chenghong Dangui
ZZ079	Osmanthus fragrans cv. Chenghong Dangui
ZZ079	Osmanthus fragrans cv. Chenghong Dangui
ZZ079	Loropetalum chinense var. rubrum
ZZ080	Platanus acerifolia
ZZ080	Platanus acerifolia
ZZ080	Platanus acerifolia
ZZ080	Platanus acerifolia
ZZ080	Platanus acerifolia
ZZ080	Platanus acerifolia
ZZ080	Cedrus deodara
ZZ080	Cedrus deodara
ZZ080	Cedrus deodara
ZZ080	Cedrus deodara
ZZ080	Cedrus deodara
ZZ080	Cedrus deodara
ZZ080	Cedrus deodara
ZZ080	Cedrus deodara
ZZ080	Cedrus deodara
ZZ080	Cedrus deodara
ZZ080	Cedrus deodara
ZZ080	Cedrus deodara
ZZ080	Cedrus deodara
ZZ080	Cedrus deodara
ZZ080	Cedrus deodara
ZZ080	Cedrus deodara
ZZ080	Cedrus deodara
ZZ080	Cedrus deodara
ZZ080	Cedrus deodara
ZZ080	Cedrus deodara
ZZ080	Cedrus deodara
ZZ080	Cedrus deodara
ZZ080	Cedrus deodara
ZZ080	Cedrus deodara
ZZ080	Koelreuteria paniculata
ZZ099	Ulmus pumila cv. Jinye
ZZ099	Ulmus pumila cv. Jinye
ZZ099	Ulmus pumila cv. Jinye
ZZ099	Ulmus pumila cv. Jinye
ZZ099	Ulmus pumila cv. Jinye
ZZ099	Ulmus pumila cv. Jinye
ZZ099	Ulmus pumila cv. Jinye
ZZ099	Ulmus pumila cv. Jinye
ZZ099	Prunus cerasifera cv. Atropurpurea
ZZ099	Prunus cerasifera cv. Atropurpurea
ZZ099	Prunus cerasifera cv. Atropurpurea
ZZ099	Prunus cerasifera cv. Atropurpurea
ZZ099	Prunus cerasifera cv. Atropurpurea
ZZ099	Prunus cerasifera cv. Atropurpurea
ZZ099	Prunus cerasifera cv. Atropurpurea
ZZ099	Prunus cerasifera cv. Atropurpurea
ZZ099	Prunus cerasifera cv. Atropurpurea
ZZ104	Populus tomentosa
ZZ104	Populus tomentosa
ZZ104	Populus tomentosa
ZZ104	Populus tomentosa
ZZ104	Populus tomentosa
ZZ104	Populus tomentosa
ZZ104	Populus tomentosa
ZZ104	Populus tomentosa
ZZ104	Populus tomentosa
ZZ104	Populus tomentosa
ZZ104	Populus tomentosa
ZZ104	Populus tomentosa
ZZ104	Populus tomentosa
ZZ104	Salix matsudana
ZZ104	Salix matsudana
ZZ104	Salix matsudana
ZZ104	Salix matsudana
ZZ104	Salix matsudana
ZZ105	Platanus acerifolia
ZZ105	Platanus acerifolia
ZZ105	Platanus acerifolia
ZZ105	Platanus acerifolia
ZZ105	Ginkgo biloba
ZZ105	Ginkgo biloba
ZZ105	Ginkgo biloba
ZZ105	Ginkgo biloba
ZZ105	Ginkgo biloba
ZZ105	Ginkgo biloba
ZZ106	Salix matsudana
ZZ106	Salix matsudana
ZZ106	Salix matsudana
ZZ106	Salix matsudana
ZZ113	Platanus acerifolia
ZZ113	Platanus acerifolia
ZZ113	Platanus acerifolia
ZZ113	Platanus acerifolia
ZZ113	Ulmus pumila cv. Jinye
ZZ113	Ulmus pumila cv. Jinye
ZZ113	Ulmus pumila cv. Jinye
ZZ113	Ulmus pumila cv. Jinye
ZZ113	Ulmus pumila cv. Jinye
ZZ113	Ulmus pumila cv. Jinye
ZZ113	Ulmus pumila cv. Jinye
ZZ113	Ulmus pumila cv. Jinye
ZZ113	Pinus tabuliformis
ZZ114	Cinnamomum septentrionale
ZZ114	Cinnamomum septentrionale
ZZ114	Cinnamomum septentrionale
ZZ114	Cinnamomum septentrionale
ZZ114	Cinnamomum septentrionale
ZZ114	Cinnamomum septentrionale
ZZ114	Cinnamomum septentrionale
ZZ114	Ulmus pumila cv. Jinye
ZZ114	Ulmus pumila cv. Jinye
ZZ114	Ulmus pumila cv. Jinye
ZZ114	Ulmus pumila cv. Jinye
ZZ114	Viburnum odoratissimum
ZZ115	Salix matsudana
ZZ115	Salix matsudana
ZZ115	Salix matsudana
ZZ115	Salix matsudana
ZZ115	Salix matsudana
ZZ115	Salix matsudana
ZZ115	Salix matsudana
ZZ115	Salix matsudana
ZZ115	Salix matsudana
ZZ115	Salix matsudana
ZZ115	Salix matsudana
ZZ115	Platanus acerifolia
ZZ115	Platanus acerifolia
ZZ115	Platanus acerifolia
ZZ115	Platanus acerifolia
ZZ115	Platanus acerifolia
ZZ115	Platanus acerifolia
ZZ116	Platanus acerifolia
ZZ116	Platanus acerifolia
ZZ116	Platanus acerifolia
ZZ116	Platanus acerifolia
ZZ116	Platanus acerifolia
ZZ116	Platanus acerifolia
ZZ116	Platanus acerifolia
ZZ116	Platanus acerifolia
ZZ116	Robinia pseudoacacia
ZZ116	Robinia pseudoacacia
ZZ116	Robinia pseudoacacia
ZZ116	Robinia pseudoacacia
ZZ116	Robinia pseudoacacia
ZZ116	Robinia pseudoacacia
ZZ116	Robinia pseudoacacia
ZZ116	Robinia pseudoacacia
ZZ117	Cinnamomum septentrionale
ZZ117	Quercus mongolica
ZZ117	Quercus mongolica
ZZ117	Quercus mongolica
ZZ117	Quercus mongolica
ZZ117	Quercus mongolica
ZZ117	Quercus mongolica
ZZ117	Eriobotrya japonica
ZZ117	Eriobotrya japonica
ZZ117	Photinia serratifolia
ZZ117	Broussonetia papyrifera
ZZ122	Eriobotrya japonica
ZZ122	Lagerstroemia indica
ZZ122	Lagerstroemia indica
ZZ122	Lagerstroemia indica
ZZ122	Lagerstroemia indica
ZZ122	Lagerstroemia indica
ZZ122	Lagerstroemia indica
ZZ122	Robinia pseudoacacia
ZZ122	Robinia pseudoacacia
ZZ122	Robinia pseudoacacia
ZZ122	Robinia pseudoacacia
ZZ122	Robinia pseudoacacia
ZZ122	Robinia pseudoacacia
ZZ122	Robinia pseudoacacia
ZZ122	Prunus persica
ZZ122	Prunus persica
ZZ122	Prunus persica
ZZ122	Prunus persica
ZZ122	Prunus persica
ZZ122	Magnolia grandiflora var. lanceolata
ZZ122	Magnolia grandiflora var. lanceolata
ZZ122	Magnolia grandiflora var. lanceolata
ZZ122	Magnolia grandiflora var. lanceolata
ZZ122	Magnolia grandiflora var. lanceolata
ZZ122	Ginkgo biloba
ZZ122	Ginkgo biloba
ZZ122	Ginkgo biloba
ZZ122	Photinia serratifolia
ZZ122	Photinia serratifolia
ZZ122	Photinia serratifolia
ZZ122	Photinia serratifolia
ZZ122	Cercis chinensis
ZZ122	Cercis chinensis
ZZ123	Prunus cerasifera cv. Atropurpurea
ZZ123	Prunus cerasifera cv. Atropurpurea
ZZ123	Prunus cerasifera cv. Atropurpurea
ZZ123	Prunus cerasifera cv. Atropurpurea
ZZ123	Prunus cerasifera cv. Atropurpurea
ZZ123	Prunus cerasifera cv. Atropurpurea
ZZ123	Prunus cerasifera cv. Atropurpurea
ZZ123	Prunus cerasifera cv. Atropurpurea
ZZ123	Prunus cerasifera cv. Atropurpurea
ZZ123	Prunus cerasifera cv. Atropurpurea
ZZ123	Prunus cerasifera cv. Atropurpurea
ZZ123	Prunus cerasifera cv. Atropurpurea
ZZ123	Prunus cerasifera cv. Atropurpurea
ZZ123	Prunus cerasifera cv. Atropurpurea
ZZ123	Prunus cerasifera cv. Atropurpurea
ZZ123	Prunus cerasifera cv. Atropurpurea
ZZ123	Prunus cerasifera cv. Atropurpurea
ZZ123	Prunus cerasifera cv. Atropurpurea
ZZ123	Prunus cerasifera cv. Atropurpurea
ZZ123	Prunus cerasifera cv. Atropurpurea
ZZ123	Prunus cerasifera cv. Atropurpurea
ZZ123	Prunus cerasifera cv. Atropurpurea
ZZ123	Prunus cerasifera cv. Atropurpurea
ZZ123	Prunus cerasifera cv. Atropurpurea
ZZ123	Prunus cerasifera cv. Atropurpurea
ZZ123	Prunus cerasifera cv. Atropurpurea
ZZ123	Prunus cerasifera cv. Atropurpurea
ZZ123	Lagerstroemia indica
ZZ123	Lagerstroemia indica
ZZ123	Lagerstroemia indica
ZZ123	Lagerstroemia indica
ZZ123	Lagerstroemia indica
ZZ123	Lagerstroemia indica
ZZ123	Lagerstroemia indica
ZZ123	Lagerstroemia indica
ZZ123	Lagerstroemia indica
ZZ123	Lagerstroemia indica
ZZ123	Lagerstroemia indica
ZZ123	Lagerstroemia indica
ZZ123	Lagerstroemia indica
ZZ123	Lagerstroemia indica
ZZ123	Robinia pseudoacacia
ZZ123	Robinia pseudoacacia
ZZ123	Robinia pseudoacacia
ZZ123	Robinia pseudoacacia
ZZ123	Viburnum odoratissimum
ZZ123	Viburnum odoratissimum
ZZ123	Viburnum odoratissimum
ZZ123	Viburnum odoratissimum
ZZ123	Viburnum odoratissimum
ZZ123	Viburnum odoratissimum
ZZ123	Viburnum odoratissimum
ZZ123	Viburnum odoratissimum
ZZ128	Populus tomentosa
ZZ128	Populus tomentosa
ZZ128	Populus tomentosa
ZZ128	Populus tomentosa
ZZ128	Populus tomentosa
ZZ128	Populus tomentosa
ZZ128	Populus tomentosa
ZZ128	Populus tomentosa
ZZ128	Populus tomentosa
ZZ128	Populus tomentosa
ZZ128	Populus tomentosa
ZZ128	Populus tomentosa
ZZ128	Juniperus chinensis cv. Kaizuca
ZZ129	Cedrus deodara
ZZ129	Cedrus deodara
ZZ129	Cedrus deodara
ZZ129	Cedrus deodara
ZZ129	Cedrus deodara
ZZ129	Cedrus deodara
ZZ129	Cedrus deodara
ZZ129	Cedrus deodara
ZZ129	Photinia serratifolia
ZZ129	Photinia serratifolia
ZZ129	Photinia serratifolia
ZZ129	Photinia serratifolia
ZZ129	Robinia pseudoacacia
ZZ129	Robinia pseudoacacia
ZZ129	Robinia pseudoacacia
ZZ129	Robinia pseudoacacia
ZZ129	Robinia pseudoacacia
ZZ129	Robinia pseudoacacia
ZZ129	Robinia pseudoacacia
ZZ129	Photinia serratifolia
ZZ130	Platanus acerifolia
ZZ130	Platanus acerifolia
ZZ130	Platanus acerifolia
ZZ130	Platanus acerifolia
ZZ130	Platanus acerifolia
ZZ130	Platanus acerifolia
ZZ130	Platanus acerifolia
ZZ130	Platanus acerifolia
ZZ130	Platanus acerifolia
ZZ130	Platanus acerifolia
ZZ136	Salix babylonica
ZZ136	Salix babylonica
ZZ136	Salix babylonica
ZZ136	Salix babylonica
ZZ136	Salix babylonica
ZZ136	Salix babylonica
ZZ136	Salix babylonica
ZZ136	Salix babylonica
ZZ136	Salix babylonica
ZZ136	Pinus tabuliformis
ZZ136	Pinus tabuliformis
ZZ136	Pinus tabuliformis
ZZ136	Pinus tabuliformis
ZZ136	Acer palmatum
ZZ136	Betula nigra
ZZ136	Betula nigra
ZZ136	Betula nigra
ZZ136	Betula nigra
ZZ136	Paulownia tomentosa
ZZ136	Paulownia tomentosa
ZZ136	Paulownia tomentosa
ZZ136	Paulownia tomentosa
ZZ136	Paulownia tomentosa
ZZ136	Ginkgo biloba
ZZ136	Ginkgo biloba
ZZ136	Ginkgo biloba
ZZ136	Ginkgo biloba
ZZ136	Ginkgo biloba
ZZ136	Ginkgo biloba
ZZ136	Ginkgo biloba
ZZ136	Ginkgo biloba
ZZ136	Viburnum odoratissimum
ZZ140	Platanus acerifolia
ZZ140	Platanus acerifolia
ZZ140	Platanus acerifolia
ZZ140	Platanus acerifolia
ZZ140	Platanus acerifolia
ZZ140	Platanus acerifolia
ZZ140	Platanus acerifolia
ZZ140	Platanus acerifolia
ZZ140	Platanus acerifolia
ZZ140	Platanus acerifolia
ZZ140	Platanus acerifolia
ZZ140	Platanus acerifolia
ZZ140	Photinia serratifolia
ZZ140	Photinia serratifolia
ZZ140	Photinia serratifolia
ZZ140	Photinia serratifolia
ZZ140	Photinia serratifolia
ZZ140	Photinia serratifolia
ZZ140	Photinia serratifolia
ZZ140	Photinia serratifolia
ZZ140	Prunus cerasifera cv. Atropurpurea
ZZ140	Prunus cerasifera cv. Atropurpurea
ZZ140	Prunus cerasifera cv. Atropurpurea
ZZ140	Prunus cerasifera cv. Atropurpurea
ZZ140	Prunus cerasifera cv. Atropurpurea
ZZ140	Prunus cerasifera cv. Atropurpurea
ZZ140	Prunus cerasifera cv. Atropurpurea
ZZ140	Prunus persica
ZZ140	Prunus persica
ZZ140	Punica granatum
ZZ140	Punica granatum
ZZ140	Punica granatum
ZZ140	Viburnum odoratissimum
ZZ140	Viburnum odoratissimum
ZZ140	Cercis chinensis
ZZ140	Cercis chinensis
ZZ166	Yulania denudata cv. Dahua
ZZ166	Fraxinus chinensis
ZZ166	Fraxinus chinensis
ZZ166	Fraxinus chinensis
ZZ166	Fraxinus chinensis
ZZ166	Fraxinus chinensis
ZZ166	Fraxinus chinensis
ZZ166	Photinia serratifolia
ZZ166	Photinia serratifolia
ZZ166	Photinia serratifolia
ZZ166	Photinia serratifolia
ZZ166	Photinia serratifolia
ZZ166	Prunus persica cv. Duplex
ZZ166	Prunus persica cv. Duplex
ZZ166	Prunus persica cv. Duplex
ZZ166	Prunus persica cv. Duplex
ZZ166	Prunus persica cv. Duplex
ZZ166	Prunus persica cv. Duplex
ZZ166	Prunus persica cv. Duplex
ZZ166	Prunus persica cv. Duplex
ZZ166	Prunus persica cv. Duplex
ZZ166	Prunus persica cv. Duplex
ZZ166	Prunus persica cv. Duplex
ZZ166	Prunus persica cv. Duplex
ZZ166	Prunus persica cv. Duplex
ZZ166	Prunus persica cv. Duplex
ZZ166	Prunus persica cv. Duplex
ZZ166	Prunus persica cv. Duplex
ZZ166	Prunus persica cv. Duplex
ZZ166	Prunus persica cv. Duplex
ZZ166	Prunus persica cv. Duplex
ZZ166	Paulownia fortunei
ZZ166	Paulownia fortunei
ZZ166	Pinus tabuliformis
ZZ190	Prunus armeniaca
ZZ190	Prunus armeniaca
ZZ190	Prunus armeniaca
ZZ190	Prunus armeniaca
ZZ190	Prunus armeniaca
ZZ190	Prunus armeniaca
ZZ190	Prunus armeniaca
ZZ190	Prunus armeniaca
ZZ190	Prunus armeniaca
ZZ190	Prunus armeniaca
ZZ190	Prunus armeniaca
ZZ190	Prunus armeniaca
ZZ190	Prunus armeniaca
ZZ190	Prunus armeniaca
ZZ190	Prunus armeniaca
ZZ190	Prunus armeniaca
ZZ190	Prunus armeniaca
ZZ190	Prunus armeniaca
ZZ190	Prunus armeniaca
ZZ190	Prunus armeniaca
ZZ190	Prunus armeniaca
ZZ190	Prunus armeniaca
ZZ190	Prunus armeniaca
ZZ190	Prunus armeniaca
ZZ190	Prunus armeniaca
ZZ190	Acer negundo
ZZ190	Acer negundo
ZZ190	Acer negundo
ZZ190	Acer negundo
ZZ190	Osmanthus fragrans cv. Chenghong Dangui
ZZ190	Osmanthus fragrans cv. Chenghong Dangui
ZZ190	Osmanthus fragrans cv. Chenghong Dangui
ZZ190	Osmanthus fragrans cv. Chenghong Dangui
ZZ190	Osmanthus fragrans cv. Chenghong Dangui
ZZ190	Osmanthus fragrans cv. Chenghong Dangui
ZZ190	Osmanthus fragrans cv. Chenghong Dangui
ZZ190	Osmanthus fragrans cv. Chenghong Dangui
ZZ190	Osmanthus fragrans cv. Chenghong Dangui
ZZ190	Osmanthus fragrans cv. Chenghong Dangui
ZZ190	Osmanthus fragrans cv. Chenghong Dangui
ZZ190	Osmanthus fragrans cv. Chenghong Dangui
ZZ190	Osmanthus fragrans cv. Chenghong Dangui
ZZ190	Osmanthus fragrans cv. Chenghong Dangui
ZZ190	Osmanthus fragrans cv. Chenghong Dangui
ZZ190	Osmanthus fragrans cv. Chenghong Dangui
ZZ190	Osmanthus fragrans cv. Chenghong Dangui
ZZ190	Osmanthus fragrans cv. Chenghong Dangui
ZZ190	Osmanthus fragrans cv. Chenghong Dangui
ZZ190	Osmanthus fragrans cv. Chenghong Dangui
ZZ190	Osmanthus fragrans cv. Chenghong Dangui
ZZ190	Osmanthus fragrans cv. Chenghong Dangui
ZZ190	Osmanthus fragrans cv. Chenghong Dangui
ZZ190	Osmanthus fragrans cv. Chenghong Dangui
ZZ190	Osmanthus fragrans cv. Chenghong Dangui
ZZ190	Osmanthus fragrans cv. Chenghong Dangui
ZZ190	Osmanthus fragrans cv. Chenghong Dangui
ZZ190	Osmanthus fragrans cv. Chenghong Dangui
ZZ194	Ginkgo biloba
ZZ194	Ginkgo biloba
ZZ194	Ginkgo biloba
ZZ194	Ginkgo biloba
ZZ194	Ginkgo biloba
ZZ194	Ginkgo biloba
ZZ194	Volkameria inermis
ZZ194	Ulmus pumila cv. Jinye
ZZ194	Ulmus pumila cv. Jinye
ZZ194	Ulmus pumila cv. Jinye
ZZ194	Ulmus pumila cv. Jinye
ZZ194	Yulania liliiflora
ZZ194	Osmanthus fragrans cv. Chenghong Dangui
ZZ194	Magnolia grandiflora var. lanceolata
ZZ194	Magnolia grandiflora var. lanceolata
ZZ194	Magnolia grandiflora var. lanceolata
ZZ194	Magnolia grandiflora var. lanceolata
ZZ194	Magnolia grandiflora var. lanceolata
ZZ194	Magnolia grandiflora var. lanceolata
ZZ194	Acer negundo
ZZ194	Pterocarya stenoptera
ZZ194	Pterocarya stenoptera
ZZ194	Pterocarya stenoptera
ZZ200	Fraxinus chinensis
ZZ200	Acer negundo
ZZ200	Acer negundo
ZZ200	Acer negundo
ZZ200	Acer negundo
ZZ200	Acer negundo
ZZ200	Acer negundo
ZZ200	Acer negundo
ZZ200	Acer negundo
ZZ200	Acer negundo
ZZ200	Acer negundo
ZZ200	Acer negundo
ZZ200	Acer negundo
ZZ200	Yulania denudata cv. Dahua
ZZ200	Albizia julibrissin
ZZ200	Koelreuteria paniculata
ZZ200	Koelreuteria paniculata
ZZ200	Koelreuteria paniculata
ZZ200	Koelreuteria paniculata
ZZ200	Koelreuteria paniculata
ZZ200	Salix matsudana
ZZ200	Salix matsudana
ZZ200	Salix matsudana
ZZ200	Salix matsudana
ZZ200	Robinia pseudoacacia
ZZ200	Robinia pseudoacacia
ZZ200	Robinia pseudoacacia
ZZ200	Acer buergerianum
ZZ200	Juniperus chinensis cv. Kaizuca
ZZ207	Magnolia grandiflora var. lanceolata
ZZ207	Magnolia grandiflora var. lanceolata
ZZ207	Magnolia grandiflora var. lanceolata
ZZ207	Magnolia grandiflora var. lanceolata
ZZ207	Magnolia grandiflora var. lanceolata
ZZ207	Magnolia grandiflora var. lanceolata
ZZ207	Magnolia grandiflora var. lanceolata
ZZ207	Magnolia grandiflora var. lanceolata
ZZ207	Magnolia grandiflora var. lanceolata
ZZ207	Magnolia grandiflora var. lanceolata
ZZ207	Magnolia grandiflora var. lanceolata
ZZ207	Magnolia grandiflora var. lanceolata
ZZ207	Magnolia grandiflora var. lanceolata
ZZ207	Magnolia grandiflora var. lanceolata
ZZ207	Magnolia grandiflora var. lanceolata
ZZ207	Magnolia grandiflora var. lanceolata
ZZ207	Magnolia grandiflora var. lanceolata
ZZ207	Magnolia grandiflora var. lanceolata
ZZ207	Magnolia grandiflora var. lanceolata
ZZ207	Magnolia grandiflora var. lanceolata
ZZ207	Magnolia grandiflora var. lanceolata
ZZ207	Magnolia grandiflora var. lanceolata
ZZ207	Magnolia grandiflora var. lanceolata
ZZ207	Magnolia grandiflora var. lanceolata
ZZ207	Magnolia grandiflora var. lanceolata
ZZ207	Magnolia grandiflora var. lanceolata
ZZ207	Magnolia grandiflora var. lanceolata
ZZ207	Sorbus pohuashanensis
ZZ207	Sorbus pohuashanensis
ZZ207	Sorbus pohuashanensis
ZZ207	Sorbus pohuashanensis
ZZ207	Sorbus pohuashanensis
ZZ207	Sorbus pohuashanensis
ZZ207	Sorbus pohuashanensis
ZZ207	Trachycarpus fortunei
ZZ215	Ginkgo biloba
ZZ215	Ginkgo biloba
ZZ215	Ginkgo biloba
ZZ215	Ginkgo biloba
ZZ215	Ginkgo biloba
ZZ215	Ginkgo biloba
ZZ215	Ginkgo biloba
ZZ215	Ginkgo biloba
ZZ215	Ginkgo biloba
ZZ215	Ginkgo biloba
ZZ215	Ginkgo biloba
ZZ215	Ginkgo biloba
ZZ215	Ginkgo biloba
ZZ215	Ginkgo biloba
ZZ215	Ginkgo biloba
ZZ215	Ginkgo biloba
ZZ215	Ginkgo biloba
ZZ215	Ginkgo biloba
ZZ215	Ginkgo biloba
ZZ215	Ginkgo biloba
ZZ215	Ginkgo biloba
ZZ215	Ginkgo biloba
ZZ215	Ginkgo biloba
ZZ215	Ginkgo biloba
ZZ215	Prunus cerasifera cv. Atropurpurea
ZZ215	Prunus cerasifera cv. Atropurpurea
ZZ215	Prunus cerasifera cv. Atropurpurea
ZZ215	Prunus cerasifera cv. Atropurpurea
ZZ215	Prunus cerasifera cv. Atropurpurea
ZZ215	Prunus cerasifera cv. Atropurpurea
ZZ215	Prunus cerasifera cv. Atropurpurea
ZZ215	Prunus cerasifera cv. Atropurpurea
ZZ215	Prunus cerasifera cv. Atropurpurea
ZZ215	Prunus cerasifera cv. Atropurpurea
ZZ215	Juniperus chinensis cv. Kaizuca
ZZ216	Fraxinus chinensis
ZZ216	Fraxinus chinensis
ZZ216	Fraxinus chinensis
ZZ216	Fraxinus chinensis
ZZ216	Fraxinus chinensis
ZZ216	Fraxinus chinensis
ZZ216	Fraxinus chinensis
ZZ216	Fraxinus chinensis
ZZ216	Fraxinus chinensis
ZZ216	Fraxinus chinensis
ZZ216	Fraxinus chinensis
ZZ216	Fraxinus chinensis
ZZ216	Fraxinus chinensis
ZZ216	Fraxinus chinensis
ZZ216	Platanus acerifolia
ZZ216	Platanus acerifolia
ZZ216	Platanus acerifolia
ZZ216	Platanus acerifolia
ZZ216	Platanus acerifolia
ZZ216	Platanus acerifolia
ZZ216	Platanus acerifolia
ZZ216	Platanus acerifolia
ZZ216	Platanus acerifolia
ZZ216	Loropetalum chinense var. rubrum
ZZ217	Pinus bungeana
ZZ217	Pinus bungeana
ZZ217	Pinus bungeana
ZZ217	Pinus bungeana
ZZ217	Robinia pseudoacacia
ZZ217	Robinia pseudoacacia
ZZ217	Robinia pseudoacacia
ZZ217	Robinia pseudoacacia
ZZ217	Robinia pseudoacacia
ZZ217	Robinia pseudoacacia
ZZ217	Robinia pseudoacacia
ZZ217	Robinia pseudoacacia
ZZ217	Robinia pseudoacacia
ZZ217	Robinia pseudoacacia
ZZ217	Robinia pseudoacacia
ZZ217	Robinia pseudoacacia
ZZ217	Robinia pseudoacacia
ZZ217	Robinia pseudoacacia
ZZ217	Robinia pseudoacacia
ZZ217	Robinia pseudoacacia
ZZ217	Robinia pseudoacacia
ZZ217	Robinia pseudoacacia
ZZ217	Robinia pseudoacacia
ZZ217	Robinia pseudoacacia
ZZ217	Platanus acerifolia
ZZ217	Platanus acerifolia
ZZ217	Platanus acerifolia
ZZ217	Platanus acerifolia
ZZ217	Platanus acerifolia
ZZ217	Platanus acerifolia
ZZ217	Platanus acerifolia
ZZ217	Platanus acerifolia
ZZ217	Platanus acerifolia
ZZ217	Photinia glabra
ZZ218	Fraxinus chinensis
ZZ218	Fraxinus chinensis
ZZ218	Fraxinus chinensis
ZZ218	Fraxinus chinensis
ZZ218	Fraxinus chinensis
ZZ218	Fraxinus chinensis
ZZ218	Platanus acerifolia
ZZ218	Platanus acerifolia
ZZ218	Platanus acerifolia
ZZ218	Platanus acerifolia
ZZ218	Platanus acerifolia
ZZ218	Ginkgo biloba
ZZ218	Ginkgo biloba
ZZ218	Ginkgo biloba
ZZ218	Ginkgo biloba
ZZ218	Prunus cerasifera cv. Atropurpurea
ZZ218	Prunus cerasifera cv. Atropurpurea
ZZ218	Prunus cerasifera cv. Atropurpurea
ZZ218	Prunus cerasifera cv. Atropurpurea
ZZ218	Prunus cerasifera cv. Atropurpurea
ZZ218	Prunus cerasifera cv. Atropurpurea
ZZ218	Photinia serratifolia
ZZ230	Photinia serratifolia
ZZ230	Photinia serratifolia
ZZ230	Photinia serratifolia
ZZ230	Photinia serratifolia
ZZ230	Photinia serratifolia
ZZ230	Photinia serratifolia
ZZ230	Photinia serratifolia
ZZ230	Photinia serratifolia
ZZ230	Photinia serratifolia
ZZ230	Photinia serratifolia
ZZ230	Photinia serratifolia
ZZ230	Photinia serratifolia
ZZ230	Photinia serratifolia
ZZ230	Prunus cerasifera cv. Atropurpurea
ZZ230	Prunus cerasifera cv. Atropurpurea
ZZ230	Prunus cerasifera cv. Atropurpurea
ZZ230	Prunus cerasifera cv. Atropurpurea
ZZ230	Koelreuteria paniculata
ZZ230	Koelreuteria paniculata
ZZ230	Koelreuteria paniculata
ZZ230	Punica granatum
ZZ230	Punica granatum
ZZ230	Cercis chinensis
ZZ230	Cercis chinensis
ZZ235	Platanus acerifolia
ZZ235	Platanus acerifolia
ZZ235	Platanus acerifolia
ZZ235	Platanus acerifolia
ZZ235	Platanus acerifolia
ZZ235	Platanus acerifolia
ZZ235	Platanus acerifolia
ZZ235	Platanus acerifolia
ZZ235	Platanus acerifolia
ZZ235	Platanus acerifolia
ZZ235	Platanus acerifolia
ZZ235	Platanus acerifolia
ZZ235	Platanus acerifolia
ZZ235	Platanus acerifolia
ZZ235	Platanus acerifolia
ZZ235	Platanus acerifolia
ZZ235	Platanus acerifolia
ZZ235	Platanus acerifolia
ZZ235	Platanus acerifolia
ZZ235	Platanus acerifolia
ZZ235	Platanus acerifolia
ZZ235	Platanus acerifolia
ZZ235	Platanus acerifolia
ZZ235	Platanus acerifolia
ZZ235	Pinus bungeana
ZZ235	Pinus bungeana
ZZ235	Pinus bungeana
ZZ235	Pinus bungeana
ZZ235	Pinus bungeana
ZZ235	Pinus bungeana
ZZ235	Pinus bungeana
ZZ235	Pinus bungeana
ZZ235	Pinus bungeana
ZZ235	Pinus bungeana
ZZ235	Pinus bungeana
ZZ235	Pinus bungeana
ZZ235	Pinus bungeana
ZZ235	Pinus bungeana
ZZ236	Platanus acerifolia
ZZ236	Platanus acerifolia
ZZ236	Platanus acerifolia
ZZ236	Platanus acerifolia
ZZ236	Platanus acerifolia
ZZ236	Platanus acerifolia
ZZ236	Platanus acerifolia
ZZ236	Platanus acerifolia
ZZ236	Platanus acerifolia
ZZ236	Platanus acerifolia
ZZ236	Platanus acerifolia
ZZ236	Platanus acerifolia
ZZ236	Platanus acerifolia
ZZ236	Platanus acerifolia
ZZ236	Platanus acerifolia
ZZ236	Photinia serratifolia
ZZ236	Photinia serratifolia
ZZ236	Photinia serratifolia
ZZ236	Photinia serratifolia
ZZ236	Photinia serratifolia
ZZ236	Photinia serratifolia
ZZ236	Photinia serratifolia
ZZ236	Photinia serratifolia
ZZ236	Photinia serratifolia
ZZ236	Photinia serratifolia
ZZ236	Photinia serratifolia
ZZ236	Photinia serratifolia
ZZ236	Photinia serratifolia
ZZ236	Photinia serratifolia
ZZ236	Photinia serratifolia
ZZ236	Photinia serratifolia
ZZ236	Photinia serratifolia
ZZ236	Photinia serratifolia
ZZ236	Photinia serratifolia
ZZ236	Photinia serratifolia
ZZ236	Photinia serratifolia
ZZ236	Salix alba
ZZ239	Osmanthus fragrans cv. Chenghong Dangui
ZZ239	Osmanthus fragrans cv. Chenghong Dangui
ZZ239	Osmanthus fragrans cv. Chenghong Dangui
ZZ239	Osmanthus fragrans cv. Chenghong Dangui
ZZ239	Osmanthus fragrans cv. Chenghong Dangui
ZZ239	Osmanthus fragrans cv. Chenghong Dangui
ZZ239	Osmanthus fragrans cv. Chenghong Dangui
ZZ239	Osmanthus fragrans cv. Chenghong Dangui
ZZ239	Osmanthus fragrans cv. Chenghong Dangui
ZZ239	Osmanthus fragrans cv. Chenghong Dangui
ZZ239	Osmanthus fragrans cv. Chenghong Dangui
ZZ239	Osmanthus fragrans cv. Chenghong Dangui
ZZ239	Osmanthus fragrans cv. Chenghong Dangui
ZZ239	Osmanthus fragrans cv. Chenghong Dangui
ZZ239	Osmanthus fragrans cv. Chenghong Dangui
ZZ239	Osmanthus fragrans cv. Chenghong Dangui
ZZ239	Osmanthus fragrans cv. Chenghong Dangui
ZZ239	Osmanthus fragrans cv. Chenghong Dangui
ZZ239	Osmanthus fragrans cv. Chenghong Dangui
ZZ239	Osmanthus fragrans cv. Chenghong Dangui
ZZ239	Osmanthus fragrans cv. Chenghong Dangui
ZZ239	Osmanthus fragrans cv. Chenghong Dangui
ZZ239	Osmanthus fragrans cv. Chenghong Dangui
ZZ239	Osmanthus fragrans cv. Chenghong Dangui
ZZ239	Osmanthus fragrans cv. Chenghong Dangui
ZZ239	Osmanthus fragrans cv. Chenghong Dangui
ZZ239	Osmanthus fragrans cv. Chenghong Dangui
ZZ239	Osmanthus fragrans cv. Chenghong Dangui
ZZ239	Osmanthus fragrans cv. Chenghong Dangui
ZZ239	Osmanthus fragrans cv. Chenghong Dangui
ZZ239	Osmanthus fragrans cv. Chenghong Dangui
ZZ239	Osmanthus fragrans cv. Chenghong Dangui
ZZ239	Osmanthus fragrans cv. Chenghong Dangui
ZZ239	Osmanthus fragrans cv. Chenghong Dangui
ZZ239	Osmanthus fragrans cv. Chenghong Dangui
ZZ239	Osmanthus fragrans cv. Chenghong Dangui
ZZ239	Osmanthus fragrans cv. Chenghong Dangui
ZZ239	Osmanthus fragrans cv. Chenghong Dangui
ZZ239	Osmanthus fragrans cv. Chenghong Dangui
ZZ239	Osmanthus fragrans cv. Chenghong Dangui
ZZ239	Osmanthus fragrans cv. Chenghong Dangui
ZZ239	Osmanthus fragrans cv. Chenghong Dangui
ZZ239	Osmanthus fragrans cv. Chenghong Dangui
ZZ239	Osmanthus fragrans cv. Chenghong Dangui
ZZ239	Osmanthus fragrans cv. Chenghong Dangui
ZZ239	Osmanthus fragrans cv. Chenghong Dangui
ZZ239	Osmanthus fragrans cv. Chenghong Dangui
ZZ239	Osmanthus fragrans cv. Chenghong Dangui
ZZ239	Osmanthus fragrans cv. Chenghong Dangui
ZZ239	Osmanthus fragrans cv. Chenghong Dangui
ZZ239	Osmanthus fragrans cv. Chenghong Dangui
ZZ239	Osmanthus fragrans cv. Chenghong Dangui
ZZ239	Osmanthus fragrans cv. Chenghong Dangui
ZZ239	Osmanthus fragrans cv. Chenghong Dangui
ZZ239	Osmanthus fragrans cv. Chenghong Dangui
ZZ239	Osmanthus fragrans cv. Chenghong Dangui
ZZ239	Osmanthus fragrans cv. Chenghong Dangui
ZZ239	Osmanthus fragrans cv. Chenghong Dangui
ZZ239	Osmanthus fragrans cv. Chenghong Dangui
ZZ239	Osmanthus fragrans cv. Chenghong Dangui
ZZ239	Osmanthus fragrans cv. Chenghong Dangui
ZZ239	Osmanthus fragrans cv. Chenghong Dangui
ZZ239	Osmanthus fragrans cv. Chenghong Dangui
ZZ239	Osmanthus fragrans cv. Chenghong Dangui
ZZ239	Osmanthus fragrans cv. Chenghong Dangui
ZZ239	Ginkgo biloba
ZZ239	Ginkgo biloba
ZZ239	Ginkgo biloba
ZZ239	Ginkgo biloba
ZZ239	Ginkgo biloba
ZZ239	Prunus cerasifera cv. Atropurpurea
ZZ248	Salix matsudana
ZZ248	Salix matsudana
ZZ248	Salix matsudana
ZZ248	Salix matsudana
ZZ248	Fraxinus chinensis
ZZ248	Fraxinus chinensis
ZZ248	Fraxinus chinensis
ZZ248	Fraxinus chinensis
ZZ248	Fraxinus chinensis
ZZ248	Fraxinus chinensis
ZZ248	Fraxinus chinensis
ZZ248	Fraxinus chinensis
ZZ248	Fraxinus chinensis
ZZ248	Fraxinus chinensis
ZZ248	Fraxinus chinensis
ZZ248	Fraxinus chinensis
ZZ248	Fraxinus chinensis
ZZ248	Fraxinus chinensis
ZZ248	Fraxinus chinensis
ZZ249	Platanus acerifolia
ZZ249	Platanus acerifolia
ZZ249	Platanus acerifolia
ZZ249	Platanus acerifolia
ZZ249	Platanus acerifolia
ZZ249	Platanus acerifolia
ZZ249	Platanus acerifolia
ZZ249	Ginkgo biloba
ZZ249	Ginkgo biloba
ZZ249	Ginkgo biloba
ZZ249	Ginkgo biloba
ZZ249	Cercis chinensis
ZZ249	Cercis chinensis
ZZ249	Cercis chinensis
ZZ249	Cercis chinensis
ZZ249	Cercis chinensis
ZZ249	Cercis chinensis
ZZ249	Photinia serratifolia
ZZ249	Acer palmatum cv. Atropurpureum
ZZ328	Ligustrum lucidum
ZZ328	Ligustrum lucidum
ZZ328	Ligustrum lucidum
ZZ328	Ligustrum lucidum
ZZ328	Ligustrum lucidum
ZZ328	Ligustrum lucidum
ZZ328	Ligustrum lucidum
ZZ328	Ligustrum lucidum
ZZ328	Ligustrum lucidum
ZZ328	Ligustrum lucidum
ZZ328	Ligustrum lucidum
ZZ328	Ligustrum lucidum
ZZ328	Ligustrum lucidum
ZZ328	Platanus acerifolia
ZZ328	Platanus acerifolia
ZZ328	Magnolia grandiflora
ZZ328	Magnolia grandiflora
ZZ328	Magnolia grandiflora
ZZ329	Pterocarya stenoptera
ZZ329	Prunus persica
ZZ329	Prunus persica
ZZ329	Prunus persica
ZZ329	Prunus persica
ZZ329	Prunus persica
ZZ329	Prunus persica
ZZ329	Prunus persica
ZZ329	Prunus persica
ZZ329	Prunus persica
ZZ329	Prunus persica
ZZ329	Prunus persica
ZZ329	Prunus persica
ZZ329	Prunus persica
ZZ329	Prunus persica
ZZ329	Prunus persica
ZZ329	Prunus persica
ZZ329	Prunus persica
ZZ329	Prunus persica
ZZ329	Prunus persica
ZZ329	Prunus persica
ZZ329	Prunus persica
ZZ329	Prunus persica
ZZ329	Prunus persica
ZZ329	Prunus persica
ZZ329	Prunus persica
ZZ329	Prunus persica
ZZ329	Prunus persica
ZZ329	Prunus persica
ZZ329	Prunus persica
ZZ329	Prunus persica
ZZ329	Prunus persica
ZZ329	Prunus persica
ZZ329	Prunus persica
ZZ329	Prunus persica
ZZ329	Prunus persica
ZZ329	Prunus persica
ZZ329	Prunus persica
ZZ329	Prunus persica
ZZ329	Prunus persica
ZZ329	Prunus persica
ZZ329	Prunus persica
ZZ329	Prunus persica
ZZ329	Loropetalum chinense var. rubrum
ZZ330	Magnolia grandiflora var. lanceolata
ZZ330	Magnolia grandiflora var. lanceolata
ZZ330	Ligustrum lucidum
ZZ330	Ligustrum lucidum
ZZ330	Ligustrum lucidum
ZZ330	Ligustrum lucidum
ZZ330	Ligustrum lucidum
ZZ330	Ligustrum lucidum
ZZ330	Ligustrum lucidum
ZZ330	Ligustrum lucidum
ZZ330	Prunus cerasifera cv. Atropurpurea
ZZ330	Prunus cerasifera cv. Atropurpurea
ZZ330	Prunus cerasifera cv. Atropurpurea
ZZ330	Koelreuteria paniculata
ZZ330	Koelreuteria paniculata
ZZ330	Koelreuteria paniculata
ZZ330	Koelreuteria paniculata
ZZ330	Prunus ¡Á yedoensis
ZZ330	Punica granatum
ZZ330	Photinia serratifolia
