# Supplementary material for: Spatial patterns and driving factors of plant diversity along the urban–rural gradient in the context of urbanization in Zhengzhou, China
Source: PeerJ. 2024 Oct 11;12:e18261. doi: 10.7717/peerj.18261 (PMC11472805; doi:10.7717/peerj.18261)
Supplement: Supplemental Information 1 [file peerj-12-18261-s001.zip › Raw data for Wayne diagrams/Species/Trees of the southern sample zone-Species.csv]

Sample	Species
ZZ025	Ulmus pumila cv. Jinye
ZZ025	Ulmus pumila cv. Jinye
ZZ025	Ulmus pumila cv. Jinye
ZZ025	Ulmus pumila cv. Jinye
ZZ025	Ulmus pumila cv. Jinye
ZZ025	Ulmus pumila cv. Jinye
ZZ025	Ulmus pumila cv. Jinye
ZZ025	Ginkgo biloba
ZZ026	Prunus cerasifera cv. Atropurpurea
ZZ026	Prunus cerasifera cv. Atropurpurea
ZZ026	Prunus cerasifera cv. Atropurpurea
ZZ026	Prunus cerasifera cv. Atropurpurea
ZZ026	Magnolia grandiflora var. lanceolata
ZZ026	Magnolia grandiflora var. lanceolata
ZZ026	Magnolia grandiflora var. lanceolata
ZZ026	Pterocarya stenoptera
ZZ026	Yulania denudata cv. Dahua
ZZ026	Yulania denudata cv. Dahua
ZZ026	Robinia pseudoacacia
ZZ026	Cedrus deodara
ZZ026	Cedrus deodara
ZZ026	Photinia glabra
ZZ026	Punica granatum
ZZ026	Lagerstroemia indica
ZZ026	Loropetalum chinense var. rubrum
ZZ026	Cercis chinensis
ZZ031	Cedrus deodara
ZZ031	Cedrus deodara
ZZ031	Platanus acerifolia
ZZ031	Platanus acerifolia
ZZ031	Platanus acerifolia
ZZ031	Platanus acerifolia
ZZ031	Prunus armeniaca
ZZ031	Prunus armeniaca
ZZ031	Prunus armeniaca
ZZ031	Prunus ¡Á yedoensis
ZZ031	Osmanthus fragrans cv. Chenghong Dangui
ZZ031	Loropetalum chinense var. rubrum
ZZ031	Punica granatum
ZZ031	Photinia serratifolia
ZZ031	Loropetalum chinense var. rubrum
ZZ032	Robinia pseudoacacia
ZZ032	Robinia pseudoacacia
ZZ032	Robinia pseudoacacia
ZZ032	Robinia pseudoacacia
ZZ032	Robinia pseudoacacia
ZZ032	Robinia pseudoacacia
ZZ032	Robinia pseudoacacia
ZZ032	Robinia pseudoacacia
ZZ032	Robinia pseudoacacia
ZZ032	Robinia pseudoacacia
ZZ032	Robinia pseudoacacia
ZZ032	Robinia pseudoacacia
ZZ032	Ligustrum lucidum
ZZ032	Salix matsudana
ZZ032	Punica granatum
ZZ033	Osmanthus fragrans cv. Chenghong Dangui
ZZ033	Osmanthus fragrans cv. Chenghong Dangui
ZZ033	Robinia pseudoacacia
ZZ033	Robinia pseudoacacia
ZZ033	Robinia pseudoacacia
ZZ033	Pinus densiflora
ZZ033	Pinus densiflora
ZZ033	Pinus densiflora
ZZ033	Pinus densiflora
ZZ033	Pinus densiflora
ZZ033	Pinus densiflora
ZZ033	Pinus densiflora
ZZ033	Pinus densiflora
ZZ033	Pinus densiflora
ZZ033	Firmiana simplex
ZZ033	Syringa meyeri
ZZ034	Malus spectabilis
ZZ034	Malus spectabilis
ZZ034	Malus spectabilis
ZZ034	Ginkgo biloba
ZZ034	Ginkgo biloba
ZZ034	Ginkgo biloba
ZZ034	Ginkgo biloba
ZZ034	Ginkgo biloba
ZZ034	Ginkgo biloba
ZZ034	Ginkgo biloba
ZZ034	Ginkgo biloba
ZZ034	Ginkgo biloba
ZZ034	Ginkgo biloba
ZZ034	Ginkgo biloba
ZZ034	Ginkgo biloba
ZZ034	Ginkgo biloba
ZZ034	Ginkgo biloba
ZZ034	Acer negundo
ZZ034	Acer negundo
ZZ034	Acer negundo
ZZ034	Acer negundo
ZZ037	Styphnolobium japonicum
ZZ037	Styphnolobium japonicum
ZZ037	Styphnolobium japonicum
ZZ037	Styphnolobium japonicum
ZZ037	Styphnolobium japonicum
ZZ037	Styphnolobium japonicum
ZZ037	Styphnolobium japonicum
ZZ037	Styphnolobium japonicum
ZZ037	Styphnolobium japonicum
ZZ037	Styphnolobium japonicum
ZZ037	Styphnolobium japonicum
ZZ037	Styphnolobium japonicum
ZZ038	Cotinus coggygria var. cinereus
ZZ038	Viburnum odoratissimum
ZZ039	Cotinus coggygria var. cinereus
ZZ039	Cotinus coggygria var. cinereus
ZZ039	Cotinus coggygria var. cinereus
ZZ039	Cotinus coggygria var. cinereus
ZZ039	Cotinus coggygria var. cinereus
ZZ039	Cotinus coggygria var. cinereus
ZZ039	Cotinus coggygria var. cinereus
ZZ039	Cotinus coggygria var. cinereus
ZZ039	Prunus ¡Á yedoensis
ZZ039	Osmanthus fragrans cv. Chenghong Dangui
ZZ039	Osmanthus fragrans cv. Chenghong Dangui
ZZ039	Osmanthus fragrans cv. Chenghong Dangui
ZZ039	Osmanthus fragrans cv. Chenghong Dangui
ZZ039	Osmanthus fragrans cv. Chenghong Dangui
ZZ040	Salix matsudana
ZZ040	Salix matsudana
ZZ040	Salix matsudana
ZZ040	Salix matsudana
ZZ040	Salix matsudana
ZZ040	Salix matsudana
ZZ040	Cedrus deodara
ZZ040	Magnolia grandiflora var. lanceolata
ZZ040	Magnolia grandiflora var. lanceolata
ZZ040	Magnolia grandiflora var. lanceolata
ZZ040	Magnolia grandiflora var. lanceolata
ZZ040	Magnolia grandiflora var. lanceolata
ZZ040	Magnolia grandiflora var. lanceolata
ZZ040	Prunus ¡Á yedoensis
ZZ040	Prunus ¡Á yedoensis
ZZ042	Magnolia grandiflora var. lanceolata
ZZ043	Magnolia grandiflora var. lanceolata
ZZ043	Magnolia grandiflora var. lanceolata
ZZ043	Magnolia grandiflora var. lanceolata
ZZ043	Magnolia grandiflora var. lanceolata
ZZ043	Magnolia grandiflora var. lanceolata
ZZ043	Magnolia grandiflora var. lanceolata
ZZ043	Magnolia grandiflora var. lanceolata
ZZ043	Magnolia grandiflora var. lanceolata
ZZ043	Magnolia grandiflora var. lanceolata
ZZ043	Magnolia grandiflora var. lanceolata
ZZ043	Magnolia grandiflora var. lanceolata
ZZ043	Magnolia grandiflora var. lanceolata
ZZ043	Magnolia grandiflora var. lanceolata
ZZ043	Magnolia grandiflora var. lanceolata
ZZ043	Magnolia grandiflora var. lanceolata
ZZ043	Magnolia grandiflora var. lanceolata
ZZ043	Magnolia grandiflora var. lanceolata
ZZ043	Magnolia grandiflora var. lanceolata
ZZ043	Magnolia grandiflora var. lanceolata
ZZ043	Magnolia grandiflora var. lanceolata
ZZ043	Magnolia grandiflora var. lanceolata
ZZ043	Juniperus chinensis cv. Kaizuca
ZZ043	Prunus cerasifera cv. Atropurpurea
ZZ044	Platanus acerifolia
ZZ044	Platanus acerifolia
ZZ044	Platanus acerifolia
ZZ044	Platanus acerifolia
ZZ044	Platanus acerifolia
ZZ044	Platanus acerifolia
ZZ044	Platanus acerifolia
ZZ044	Platanus acerifolia
ZZ044	Platanus acerifolia
ZZ044	Platanus acerifolia
ZZ044	Platanus acerifolia
ZZ044	Loropetalum chinense var. rubrum
ZZ044	Osmanthus fragrans cv. Chenghong Dangui
ZZ045	Platanus acerifolia
ZZ045	Photinia serratifolia
ZZ045	Photinia glabra
ZZ046	Pterocarya stenoptera
ZZ046	Magnolia grandiflora var. lanceolata
ZZ046	Koelreuteria paniculata
ZZ046	Koelreuteria paniculata
ZZ046	Koelreuteria paniculata
ZZ046	Koelreuteria paniculata
ZZ046	Koelreuteria paniculata
ZZ047	Koelreuteria paniculata
ZZ049	Acer buergerianum
ZZ049	Acer cappadocicum
ZZ049	Acer cappadocicum
ZZ049	Acer cappadocicum
ZZ049	Prunus cerasifera cv. Atropurpurea
ZZ049	Prunus cerasifera cv. Atropurpurea
ZZ049	Prunus cerasifera cv. Atropurpurea
ZZ049	Prunus cerasifera cv. Atropurpurea
ZZ049	Prunus cerasifera cv. Atropurpurea
ZZ049	Prunus cerasifera cv. Atropurpurea
ZZ049	Prunus cerasifera cv. Atropurpurea
ZZ049	Prunus cerasifera cv. Atropurpurea
ZZ049	Robinia pseudoacacia
ZZ049	Robinia pseudoacacia
ZZ049	Robinia pseudoacacia
ZZ049	Robinia pseudoacacia
ZZ049	Robinia pseudoacacia
ZZ049	Robinia pseudoacacia
ZZ049	Magnolia grandiflora var. lanceolata
ZZ050	Platanus acerifolia
ZZ050	Platanus acerifolia
ZZ050	Platanus acerifolia
ZZ050	Platanus acerifolia
ZZ050	Prunus cerasifera cv. Atropurpurea
ZZ050	Cedrus deodara
ZZ050	Cedrus deodara
ZZ051	Acer negundo
ZZ051	Acer negundo
ZZ051	Acer negundo
ZZ051	Acer negundo
ZZ051	Acer negundo
ZZ051	Acer negundo
ZZ051	Acer negundo
ZZ051	Acer negundo
ZZ051	Acer negundo
ZZ051	Acer negundo
ZZ051	Acer negundo
ZZ051	Cedrus deodara
ZZ051	Cedrus deodara
ZZ051	Cedrus deodara
ZZ051	Cedrus deodara
ZZ051	Ginkgo biloba
ZZ051	Ginkgo biloba
ZZ051	Ginkgo biloba
ZZ052	Prunus ¡Á yedoensis
ZZ052	Prunus ¡Á yedoensis
ZZ052	Prunus ¡Á yedoensis
ZZ052	Prunus ¡Á yedoensis
ZZ052	Prunus ¡Á yedoensis
ZZ052	Prunus ¡Á yedoensis
ZZ052	Prunus ¡Á yedoensis
ZZ052	Prunus ¡Á yedoensis
ZZ052	Prunus ¡Á yedoensis
ZZ052	Prunus ¡Á yedoensis
ZZ052	Prunus ¡Á yedoensis
ZZ052	Prunus ¡Á yedoensis
ZZ052	Prunus cerasifera cv. Atropurpurea
ZZ052	Prunus cerasifera cv. Atropurpurea
ZZ052	Prunus cerasifera cv. Atropurpurea
ZZ054	Platanus acerifolia
ZZ054	Platanus acerifolia
ZZ054	Populus tomentosa
ZZ054	Broussonetia papyrifera
ZZ055	Acer palmatum
ZZ055	Acer palmatum
ZZ055	Acer palmatum
ZZ055	Acer palmatum
ZZ055	Koelreuteria paniculata
ZZ055	Koelreuteria paniculata
ZZ055	Koelreuteria paniculata
ZZ055	Koelreuteria paniculata
ZZ055	Koelreuteria paniculata
ZZ055	Koelreuteria paniculata
ZZ055	Koelreuteria paniculata
ZZ055	Koelreuteria paniculata
ZZ055	Koelreuteria paniculata
ZZ055	Koelreuteria paniculata
ZZ055	Koelreuteria paniculata
ZZ055	Koelreuteria paniculata
ZZ055	Koelreuteria paniculata
ZZ055	Koelreuteria paniculata
ZZ055	Koelreuteria paniculata
ZZ055	Koelreuteria paniculata
ZZ055	Koelreuteria paniculata
ZZ055	Acer palmatum
ZZ055	Hibiscus syriacus
ZZ055	Photinia serratifolia
ZZ056	Robinia pseudoacacia
ZZ056	Robinia pseudoacacia
ZZ056	Robinia pseudoacacia
ZZ056	Robinia pseudoacacia
ZZ056	Robinia pseudoacacia
ZZ056	Robinia pseudoacacia
ZZ056	Robinia pseudoacacia
ZZ056	Robinia pseudoacacia
ZZ057	Platanus acerifolia
ZZ057	Platanus acerifolia
ZZ057	Platanus acerifolia
ZZ057	Platanus acerifolia
ZZ057	Platanus acerifolia
ZZ057	Platanus acerifolia
ZZ057	Platanus acerifolia
ZZ057	Platanus acerifolia
ZZ057	Platanus acerifolia
ZZ057	Platanus acerifolia
ZZ057	Platanus acerifolia
ZZ057	Platanus acerifolia
ZZ057	Koelreuteria paniculata
ZZ057	Koelreuteria paniculata
ZZ057	Koelreuteria paniculata
ZZ057	Koelreuteria paniculata
ZZ060	Platanus acerifolia
ZZ060	Platanus acerifolia
ZZ060	Platanus acerifolia
ZZ060	Platanus acerifolia
ZZ060	Platanus acerifolia
ZZ060	Robinia pseudoacacia
ZZ060	Eriobotrya japonica
ZZ061	Platanus acerifolia
ZZ061	Platanus acerifolia
ZZ061	Platanus acerifolia
ZZ061	Platanus acerifolia
ZZ061	Platanus acerifolia
ZZ061	Platanus acerifolia
ZZ061	Platanus acerifolia
ZZ061	Platanus acerifolia
ZZ061	Koelreuteria paniculata
ZZ061	Koelreuteria paniculata
ZZ061	Koelreuteria paniculata
ZZ061	Koelreuteria paniculata
ZZ061	Koelreuteria paniculata
ZZ061	Koelreuteria paniculata
ZZ062	Magnolia grandiflora var. lanceolata
ZZ062	Magnolia grandiflora var. lanceolata
ZZ062	Magnolia grandiflora var. lanceolata
ZZ062	Magnolia grandiflora var. lanceolata
ZZ062	Magnolia grandiflora var. lanceolata
ZZ062	Magnolia grandiflora var. lanceolata
ZZ062	Magnolia grandiflora var. lanceolata
ZZ062	Koelreuteria paniculata
ZZ062	Koelreuteria paniculata
ZZ062	Koelreuteria paniculata
ZZ062	Koelreuteria paniculata
ZZ062	Koelreuteria paniculata
ZZ062	Koelreuteria paniculata
ZZ062	Robinia pseudoacacia
ZZ062	Robinia pseudoacacia
ZZ062	Robinia pseudoacacia
ZZ062	Robinia pseudoacacia
ZZ062	Robinia pseudoacacia
ZZ062	Robinia pseudoacacia
ZZ062	Punica granatum
ZZ063	Platanus acerifolia
ZZ063	Platanus acerifolia
ZZ063	Platanus acerifolia
ZZ063	Platanus acerifolia
ZZ063	Platanus acerifolia
ZZ063	Platanus acerifolia
ZZ063	Platanus acerifolia
ZZ063	Koelreuteria paniculata
ZZ063	Punica granatum
ZZ064	Platanus acerifolia
ZZ064	Platanus acerifolia
ZZ064	Platanus acerifolia
ZZ064	Platanus acerifolia
ZZ064	Platanus acerifolia
ZZ064	Platanus acerifolia
ZZ064	Platanus acerifolia
ZZ064	Osmanthus fragrans cv. Chenghong Dangui
ZZ064	Osmanthus fragrans cv. Chenghong Dangui
ZZ064	Osmanthus fragrans cv. Chenghong Dangui
ZZ148	Photinia serratifolia
ZZ148	Photinia serratifolia
ZZ148	Photinia serratifolia
ZZ148	Photinia serratifolia
ZZ148	Photinia serratifolia
ZZ148	Photinia serratifolia
ZZ148	Photinia serratifolia
ZZ148	Prunus cerasifera cv. Atropurpurea
ZZ237	Fraxinus chinensis
ZZ237	Fraxinus chinensis
ZZ237	Fraxinus chinensis
ZZ237	Fraxinus chinensis
ZZ237	Fraxinus chinensis
ZZ237	Fraxinus chinensis
ZZ237	Fraxinus chinensis
ZZ237	Fraxinus chinensis
ZZ237	Fraxinus chinensis
ZZ237	Prunus persica cv. Duplex
ZZ237	Prunus persica cv. Duplex
ZZ237	Prunus persica cv. Duplex
ZZ237	Prunus persica cv. Duplex
ZZ237	Prunus persica cv. Duplex
ZZ237	Populus tomentosa
ZZ237	Populus tomentosa
ZZ237	Populus tomentosa
ZZ237	Populus tomentosa
ZZ237	Populus tomentosa
ZZ237	Populus tomentosa
ZZ323	Fraxinus chinensis
ZZ323	Fraxinus chinensis
ZZ323	Fraxinus chinensis
ZZ323	Fraxinus chinensis
ZZ323	Fraxinus chinensis
ZZ323	Fraxinus chinensis
ZZ323	Fraxinus chinensis
ZZ323	Fraxinus chinensis
ZZ323	Fraxinus chinensis
ZZ323	Fraxinus chinensis
ZZ323	Fraxinus chinensis
ZZ323	Fraxinus chinensis
ZZ323	Fraxinus chinensis
ZZ323	Fraxinus chinensis
ZZ323	Fraxinus chinensis
ZZ323	Fraxinus chinensis
ZZ323	Fraxinus chinensis
ZZ323	Fraxinus chinensis
ZZ323	Fraxinus chinensis
ZZ323	Fraxinus chinensis
ZZ323	Fraxinus chinensis
ZZ323	Fraxinus chinensis
ZZ323	Fraxinus chinensis
ZZ323	Fraxinus chinensis
ZZ323	Fraxinus chinensis
ZZ323	Fraxinus chinensis
ZZ323	Fraxinus chinensis
ZZ323	Fraxinus chinensis
ZZ323	Fraxinus chinensis
ZZ323	Fraxinus chinensis
ZZ323	Prunus armeniaca
ZZ323	Prunus armeniaca
ZZ323	Prunus armeniaca
ZZ323	Prunus armeniaca
ZZ323	Prunus armeniaca
ZZ323	Prunus armeniaca
ZZ323	Prunus armeniaca
ZZ323	Prunus armeniaca
ZZ323	Prunus armeniaca
ZZ323	Prunus armeniaca
ZZ323	Prunus armeniaca
ZZ323	Prunus armeniaca
ZZ323	Prunus persica
ZZ323	Prunus persica
ZZ323	Prunus persica
ZZ323	Prunus persica
ZZ323	Ulmus pumila
ZZ323	Ulmus pumila
ZZ323	Ulmus pumila
ZZ323	Ulmus pumila
ZZ323	Ulmus pumila
ZZ324	Ulmus pumila
ZZ324	Koelreuteria paniculata
ZZ324	Koelreuteria paniculata
ZZ324	Koelreuteria paniculata
ZZ324	Koelreuteria paniculata
ZZ324	Koelreuteria paniculata
ZZ324	Koelreuteria paniculata
ZZ324	Koelreuteria paniculata
ZZ324	Koelreuteria paniculata
ZZ324	Koelreuteria paniculata
ZZ324	Koelreuteria paniculata
ZZ324	Koelreuteria paniculata
ZZ324	Koelreuteria paniculata
ZZ324	Cedrus deodara
ZZ324	Cedrus deodara
ZZ324	Cedrus deodara
ZZ324	Cedrus deodara
ZZ324	Cedrus deodara
ZZ324	Cedrus deodara
ZZ324	Ligustrum lucidum
ZZ324	Ligustrum lucidum
ZZ324	Ligustrum lucidum
ZZ324	Ligustrum lucidum
ZZ324	Ligustrum lucidum
ZZ324	Ligustrum lucidum
ZZ324	Ligustrum lucidum
ZZ324	Ligustrum lucidum
ZZ324	Ligustrum lucidum
ZZ324	Ligustrum lucidum
ZZ324	Ligustrum lucidum
ZZ324	Prunus persica
ZZ324	Prunus persica
ZZ324	Prunus persica
ZZ324	Prunus persica
ZZ324	Prunus persica
ZZ324	Prunus persica
ZZ324	Prunus persica
ZZ324	Prunus persica
ZZ324	Prunus persica
ZZ324	Prunus persica
ZZ324	Broussonetia papyrifera
ZZ324	Broussonetia papyrifera
ZZ333	Cedrus deodara
ZZ333	Cedrus deodara
ZZ333	Cedrus deodara
ZZ333	Cedrus deodara
ZZ333	Cedrus deodara
ZZ333	Cedrus deodara
ZZ333	Cedrus deodara
ZZ333	Cedrus deodara
ZZ333	Magnolia grandiflora
ZZ333	Magnolia grandiflora
ZZ333	Magnolia grandiflora
ZZ333	Magnolia grandiflora
ZZ333	Magnolia grandiflora
ZZ333	Magnolia grandiflora
ZZ333	Magnolia grandiflora
ZZ333	Magnolia grandiflora
ZZ333	Magnolia grandiflora
ZZ333	Prunus serrulata var. lannesiana
ZZ333	Prunus serrulata var. lannesiana
ZZ333	Prunus serrulata var. lannesiana
ZZ334	Prunus cerasifera cv. Atropurpurea
ZZ334	Prunus cerasifera cv. Atropurpurea
ZZ334	Prunus cerasifera cv. Atropurpurea
ZZ334	Pseudocydonia sinensis
ZZ334	Zelkova serrata
ZZ334	Zelkova serrata
ZZ334	Ligustrum lucidum
ZZ334	Punica granatum
ZZ334	Hibiscus syriacus
ZZ334	Malus ¡Á micromalus
ZZ335	Aesculus chinensis
ZZ335	Aesculus chinensis
ZZ335	Aesculus chinensis
ZZ335	Pseudocydonia sinensis
ZZ335	Pseudocydonia sinensis
ZZ335	Ligustrum lucidum
ZZ335	Ligustrum lucidum
ZZ335	Ligustrum lucidum
ZZ335	Ligustrum lucidum
ZZ335	Ligustrum lucidum
ZZ335	Ligustrum lucidum
ZZ335	Ligustrum lucidum
ZZ335	Ligustrum lucidum
ZZ335	Ligustrum lucidum
ZZ335	Ligustrum lucidum
ZZ335	Lagerstroemia indica
ZZ335	Toona sinensis
ZZ335	Toona sinensis
ZZ335	Ginkgo biloba
ZZ335	Ginkgo biloba
ZZ335	Ginkgo biloba
ZZ335	Ginkgo biloba
ZZ335	Cedrus deodara
ZZ335	Cedrus deodara
ZZ335	Viburnum odoratissimum
ZZ336	Styphnolobium japonicum
ZZ336	Styphnolobium japonicum
ZZ336	Styphnolobium japonicum
ZZ336	Prunus cerasifera cv. Atropurpurea
ZZ336	Prunus cerasifera cv. Atropurpurea
ZZ336	Prunus cerasifera cv. Atropurpurea
ZZ336	Prunus cerasifera cv. Atropurpurea
ZZ336	Prunus cerasifera cv. Atropurpurea
ZZ336	Prunus cerasifera cv. Atropurpurea
ZZ336	Prunus cerasifera cv. Atropurpurea
ZZ336	Platanus acerifolia
ZZ336	Platanus acerifolia
ZZ336	Platanus acerifolia
ZZ336	Platanus acerifolia
ZZ336	Ligustrum lucidum
ZZ336	Ligustrum lucidum
ZZ336	Ligustrum lucidum
ZZ336	Ligustrum lucidum
ZZ336	Prunus armeniaca
ZZ336	Prunus armeniaca
ZZ336	Photinia serratifolia
ZZ336	Photinia serratifolia
ZZ336	Photinia serratifolia
ZZ336	Photinia serratifolia
ZZ336	Photinia serratifolia
ZZ336	Osmanthus fragrans cv. Chenghong Dangui
ZZ336	Lagerstroemia indica
ZZ336	Prunus serrulata var. lannesiana
ZZ337	Platanus acerifolia
ZZ337	Platanus acerifolia
ZZ337	Platanus acerifolia
ZZ337	Platanus acerifolia
ZZ337	Platanus acerifolia
ZZ337	Platanus acerifolia
ZZ337	Platanus acerifolia
ZZ337	Melia azedarach
ZZ337	Melia azedarach
ZZ337	Melia azedarach
ZZ337	Melia azedarach
ZZ337	Melia azedarach
ZZ337	Melia azedarach
ZZ337	Melia azedarach
ZZ337	Melia azedarach
ZZ337	Melia azedarach
ZZ337	Melia azedarach
ZZ337	Melia azedarach
ZZ337	Melia azedarach
ZZ337	Melia azedarach
ZZ337	Ginkgo biloba
ZZ337	Ginkgo biloba
ZZ337	Ginkgo biloba
ZZ337	Ginkgo biloba
ZZ337	Ginkgo biloba
ZZ337	Ginkgo biloba
ZZ337	Ginkgo biloba
ZZ337	Ginkgo biloba
ZZ337	Ginkgo biloba
ZZ337	Ginkgo biloba
ZZ337	Ginkgo biloba
ZZ337	Ginkgo biloba
ZZ337	Ginkgo biloba
ZZ337	Ginkgo biloba
ZZ337	Ginkgo biloba
ZZ337	Ginkgo biloba
ZZ337	Acer saccharinum
ZZ337	Acer saccharinum
ZZ337	Acer saccharinum
ZZ337	Acer saccharinum
ZZ337	Acer saccharinum
ZZ337	Acer saccharinum
ZZ337	Acer saccharinum
ZZ337	Acer saccharinum
ZZ337	Acer saccharinum
ZZ337	Salix matsudana
