# Supplementary material for: Spatial patterns and driving factors of plant diversity along the urban–rural gradient in the context of urbanization in Zhengzhou, China
Source: PeerJ. 2024 Oct 11;12:e18261. doi: 10.7717/peerj.18261 (PMC11472805; doi:10.7717/peerj.18261)
Supplement: Supplemental Information 1 [file peerj-12-18261-s001.zip › Raw data for Wayne diagrams/Species/Trees of the western sample zone-Species.csv]

Sample	Species
ZZ005	Prunus cerasifera cv. Atropurpurea
ZZ005	Prunus cerasifera cv. Atropurpurea
ZZ005	Prunus cerasifera cv. Atropurpurea
ZZ005	Prunus cerasifera cv. Atropurpurea
ZZ005	Bombax ceiba
ZZ005	Bombax ceiba
ZZ005	Bombax ceiba
ZZ005	Bombax ceiba
ZZ005	Bombax ceiba
ZZ005	Magnolia grandiflora var. lanceolata
ZZ005	Malus spectabilis
ZZ005	Malus spectabilis
ZZ005	Malus spectabilis
ZZ005	Malus spectabilis
ZZ005	Malus spectabilis
ZZ005	Malus spectabilis
ZZ005	Malus spectabilis
ZZ005	Malus spectabilis
ZZ005	Malus spectabilis
ZZ005	Malus spectabilis
ZZ005	Malus pumila
ZZ005	Malus pumila
ZZ005	Malus pumila
ZZ005	Malus pumila
ZZ005	Fraxinus pennsylvanica
ZZ005	Fraxinus pennsylvanica
ZZ005	Fraxinus pennsylvanica
ZZ005	Osmanthus fragrans cv. Chenghong Dangui
ZZ006	Koelreuteria paniculata
ZZ006	Koelreuteria paniculata
ZZ006	Koelreuteria paniculata
ZZ006	Koelreuteria paniculata
ZZ006	Koelreuteria paniculata
ZZ006	Koelreuteria paniculata
ZZ006	Koelreuteria paniculata
ZZ006	Koelreuteria paniculata
ZZ006	Koelreuteria paniculata
ZZ006	Koelreuteria paniculata
ZZ006	Koelreuteria paniculata
ZZ006	Koelreuteria paniculata
ZZ006	Koelreuteria paniculata
ZZ006	Koelreuteria paniculata
ZZ006	Koelreuteria paniculata
ZZ006	Juniperus chinensis
ZZ011	Robinia pseudoacacia
ZZ011	Robinia pseudoacacia
ZZ011	Robinia pseudoacacia
ZZ011	Robinia pseudoacacia
ZZ011	Robinia pseudoacacia
ZZ011	Robinia pseudoacacia
ZZ011	Robinia pseudoacacia
ZZ011	Robinia pseudoacacia
ZZ011	Robinia pseudoacacia
ZZ011	Toona sinensis
ZZ012	Osmanthus fragrans cv. Chenghong Dangui
ZZ012	Pinus densiflora
ZZ012	Pinus densiflora
ZZ012	Pinus densiflora
ZZ012	Pinus densiflora
ZZ012	Pinus densiflora
ZZ012	Cedrus deodara
ZZ012	Cedrus deodara
ZZ012	Pterocarya stenoptera
ZZ012	Ehretia acuminata
ZZ012	Loropetalum chinense var. rubrum
ZZ017	Magnolia grandiflora var. lanceolata
ZZ017	Magnolia grandiflora var. lanceolata
ZZ017	Magnolia grandiflora var. lanceolata
ZZ017	Magnolia grandiflora var. lanceolata
ZZ017	Magnolia grandiflora var. lanceolata
ZZ017	Magnolia grandiflora var. lanceolata
ZZ017	Magnolia grandiflora var. lanceolata
ZZ017	Magnolia grandiflora var. lanceolata
ZZ017	Magnolia grandiflora var. lanceolata
ZZ017	Magnolia grandiflora var. lanceolata
ZZ017	Magnolia grandiflora var. lanceolata
ZZ017	Magnolia grandiflora var. lanceolata
ZZ017	Magnolia grandiflora var. lanceolata
ZZ017	Yulania denudata cv. Dahua
ZZ017	Trachycarpus fortunei
ZZ017	Trachycarpus fortunei
ZZ017	Trachycarpus fortunei
ZZ017	Trachycarpus fortunei
ZZ017	Ginkgo biloba
ZZ017	Ginkgo biloba
ZZ017	Loropetalum chinense var. rubrum
ZZ017	Juniperus chinensis cv. Kaizuca
ZZ018	Ginkgo biloba
ZZ020	Ficus microcarpa
ZZ020	Ficus microcarpa
ZZ020	Ficus microcarpa
ZZ020	Ficus microcarpa
ZZ020	Ficus microcarpa
ZZ020	Ficus microcarpa
ZZ020	Ficus microcarpa
ZZ020	Osmanthus fragrans cv. Chenghong Dangui
ZZ030	Trachycarpus fortunei
ZZ030	Trachycarpus fortunei
ZZ030	Trachycarpus fortunei
ZZ030	Trachycarpus fortunei
ZZ030	Trachycarpus fortunei
ZZ030	Trachycarpus fortunei
ZZ030	Trachycarpus fortunei
ZZ030	Trachycarpus fortunei
ZZ030	Photinia serratifolia
ZZ030	Osmanthus fragrans cv. Chenghong Dangui
ZZ030	Malus spectabilis
ZZ030	Malus spectabilis
ZZ030	Malus spectabilis
ZZ030	Acer negundo
ZZ030	Prunus cerasifera cv. Atropurpurea
ZZ030	Magnolia grandiflora var. lanceolata
ZZ030	Prunus persica cv. Duplex
ZZ030	Koelreuteria paniculata
ZZ030	Koelreuteria paniculata
ZZ030	Koelreuteria paniculata
ZZ030	Koelreuteria paniculata
ZZ030	Acer pictum subsp. mono
ZZ041	Koelreuteria paniculata
ZZ041	Koelreuteria paniculata
ZZ041	Syringa meyeri
ZZ041	Magnolia grandiflora var. lanceolata
ZZ041	Magnolia grandiflora var. lanceolata
ZZ041	Osmanthus fragrans cv. Chenghong Dangui
ZZ041	Osmanthus fragrans cv. Chenghong Dangui
ZZ041	Osmanthus fragrans cv. Chenghong Dangui
ZZ131	Platanus acerifolia
ZZ131	Platanus acerifolia
ZZ131	Platanus acerifolia
ZZ131	Koelreuteria paniculata
ZZ131	Koelreuteria paniculata
ZZ131	Koelreuteria paniculata
ZZ131	Malus spectabilis
ZZ131	Malus spectabilis
ZZ131	Malus spectabilis
ZZ131	Malus spectabilis
ZZ131	Ficus microcarpa
ZZ131	Loropetalum chinense var. rubrum
ZZ151	Populus tomentosa
ZZ151	Populus tomentosa
ZZ151	Cedrus deodara
ZZ151	Cedrus deodara
ZZ151	Cedrus deodara
ZZ151	Cedrus deodara
ZZ151	Cedrus deodara
ZZ151	Cedrus deodara
ZZ151	Cedrus deodara
ZZ151	Cedrus deodara
ZZ151	Cedrus deodara
ZZ151	Cedrus deodara
ZZ151	Cedrus deodara
ZZ151	Prunus armeniaca
ZZ151	Prunus armeniaca
ZZ151	Prunus armeniaca
ZZ151	Prunus armeniaca
ZZ151	Prunus armeniaca
ZZ151	Prunus armeniaca
ZZ151	Prunus armeniaca
ZZ151	Prunus armeniaca
ZZ151	Prunus armeniaca
ZZ151	Prunus armeniaca
ZZ151	Prunus armeniaca
ZZ151	Prunus armeniaca
ZZ151	Prunus armeniaca
ZZ151	Prunus armeniaca
ZZ151	Prunus armeniaca
ZZ151	Prunus armeniaca
ZZ151	Prunus armeniaca
ZZ151	Prunus armeniaca
ZZ151	Prunus armeniaca
ZZ151	Prunus armeniaca
ZZ151	Prunus armeniaca
ZZ151	Viburnum odoratissimum
ZZ152	Cedrus deodara
ZZ152	Cedrus deodara
ZZ152	Cedrus deodara
ZZ152	Cedrus deodara
ZZ152	Cedrus deodara
ZZ152	Cedrus deodara
ZZ152	Cedrus deodara
ZZ152	Cedrus deodara
ZZ152	Cedrus deodara
ZZ152	Cedrus deodara
ZZ152	Cedrus deodara
ZZ152	Cedrus deodara
ZZ152	Cedrus deodara
ZZ152	Cedrus deodara
ZZ152	Cedrus deodara
ZZ152	Cedrus deodara
ZZ152	Cedrus deodara
ZZ152	Cedrus deodara
ZZ152	Cedrus deodara
ZZ152	Paulownia fortunei
ZZ152	Paulownia fortunei
ZZ152	Paulownia fortunei
ZZ152	Paulownia fortunei
ZZ152	Paulownia fortunei
ZZ152	Paulownia fortunei
ZZ152	Paulownia fortunei
ZZ152	Prunus persica
ZZ152	Prunus persica
ZZ152	Prunus persica
ZZ152	Ginkgo biloba
ZZ152	Ginkgo biloba
ZZ152	Ginkgo biloba
ZZ152	Ginkgo biloba
ZZ152	Ficus religiosa
ZZ152	Ficus religiosa
ZZ152	Ficus religiosa
ZZ152	Ficus religiosa
ZZ152	Ficus religiosa
ZZ152	Ficus religiosa
ZZ152	Ficus religiosa
ZZ152	Ficus carica
ZZ157	Paulownia fortunei
ZZ157	Paulownia fortunei
ZZ157	Paulownia fortunei
ZZ157	Paulownia fortunei
ZZ157	Paulownia fortunei
ZZ157	Paulownia fortunei
ZZ157	Paulownia fortunei
ZZ157	Paulownia fortunei
ZZ157	Paulownia fortunei
ZZ157	Platanus acerifolia
ZZ157	Platanus acerifolia
ZZ157	Platanus acerifolia
ZZ157	Platanus acerifolia
ZZ157	Platanus acerifolia
ZZ157	Platanus acerifolia
ZZ157	Platanus acerifolia
ZZ157	Platanus acerifolia
ZZ157	Platanus acerifolia
ZZ157	Platanus acerifolia
ZZ157	Platanus acerifolia
ZZ158	Photinia serratifolia
ZZ158	Photinia serratifolia
ZZ158	Photinia serratifolia
ZZ158	Photinia serratifolia
ZZ158	Photinia serratifolia
ZZ158	Photinia serratifolia
ZZ158	Photinia serratifolia
ZZ158	Photinia serratifolia
ZZ158	Photinia serratifolia
ZZ158	Photinia serratifolia
ZZ158	Photinia serratifolia
ZZ158	Photinia serratifolia
ZZ158	Photinia serratifolia
ZZ158	Photinia serratifolia
ZZ158	Ginkgo biloba
ZZ158	Ginkgo biloba
ZZ158	Ginkgo biloba
ZZ158	Ginkgo biloba
ZZ159	Fraxinus hubeiensis
ZZ159	Fraxinus hubeiensis
ZZ159	Fraxinus hubeiensis
ZZ159	Fraxinus hubeiensis
ZZ159	Fraxinus hubeiensis
ZZ159	Fraxinus hubeiensis
ZZ159	Ligustrum lucidum
ZZ159	Ginkgo biloba
ZZ159	Ginkgo biloba
ZZ159	Ginkgo biloba
ZZ159	Prunus serrulata var. lannesiana
ZZ159	Prunus serrulata var. lannesiana
ZZ159	Photinia glabra
ZZ160	Populus tomentosa
ZZ160	Populus tomentosa
ZZ160	Populus tomentosa
ZZ160	Populus tomentosa
ZZ160	Populus tomentosa
ZZ160	Populus tomentosa
ZZ160	Populus tomentosa
ZZ160	Populus tomentosa
ZZ160	Populus tomentosa
ZZ160	Populus tomentosa
ZZ160	Populus tomentosa
ZZ160	Populus tomentosa
ZZ160	Populus tomentosa
ZZ160	Paulownia fortunei
ZZ160	Paulownia fortunei
ZZ160	Paulownia fortunei
ZZ160	Paulownia fortunei
ZZ160	Paulownia fortunei
ZZ160	Paulownia fortunei
ZZ160	Paulownia fortunei
ZZ160	Paulownia fortunei
ZZ160	Paulownia fortunei
ZZ160	Paulownia fortunei
ZZ160	Yulania denudata cv. Dahua
ZZ160	Yulania denudata cv. Dahua
ZZ160	Yulania denudata cv. Dahua
ZZ160	Yulania denudata cv. Dahua
ZZ160	Yulania denudata cv. Dahua
ZZ160	Osmanthus fragrans cv. Chenghong Dangui
ZZ161	Pterocarya stenoptera
ZZ161	Pterocarya stenoptera
ZZ161	Pterocarya stenoptera
ZZ161	Pterocarya stenoptera
ZZ161	Pterocarya stenoptera
ZZ161	Pterocarya stenoptera
ZZ161	Pterocarya stenoptera
ZZ161	Pterocarya stenoptera
ZZ161	Pterocarya stenoptera
ZZ161	Pterocarya stenoptera
ZZ161	Pterocarya stenoptera
ZZ161	Pterocarya stenoptera
ZZ161	Pterocarya stenoptera
ZZ161	Pterocarya stenoptera
ZZ161	Pterocarya stenoptera
ZZ161	Pterocarya stenoptera
ZZ161	Pterocarya stenoptera
ZZ161	Metasequoia glyptostroboides
ZZ161	Metasequoia glyptostroboides
ZZ161	Metasequoia glyptostroboides
ZZ161	Metasequoia glyptostroboides
ZZ161	Metasequoia glyptostroboides
ZZ161	Metasequoia glyptostroboides
ZZ161	Salix babylonica
ZZ161	Salix babylonica
ZZ163	Ginkgo biloba
ZZ163	Ginkgo biloba
ZZ163	Ginkgo biloba
ZZ163	Prunus cerasifera cv. Atropurpurea
ZZ163	Prunus cerasifera cv. Atropurpurea
ZZ163	Prunus cerasifera cv. Atropurpurea
ZZ163	Prunus cerasifera cv. Atropurpurea
ZZ163	Prunus cerasifera cv. Atropurpurea
ZZ163	Prunus cerasifera cv. Atropurpurea
ZZ163	Prunus cerasifera cv. Atropurpurea
ZZ163	Prunus cerasifera cv. Atropurpurea
ZZ163	Prunus cerasifera cv. Atropurpurea
ZZ163	Prunus cerasifera cv. Atropurpurea
ZZ163	Prunus cerasifera cv. Atropurpurea
ZZ163	Prunus cerasifera cv. Atropurpurea
ZZ163	Prunus cerasifera cv. Atropurpurea
ZZ163	Prunus cerasifera cv. Atropurpurea
ZZ163	Prunus cerasifera cv. Atropurpurea
ZZ163	Prunus cerasifera cv. Atropurpurea
ZZ163	Prunus cerasifera cv. Atropurpurea
ZZ163	Prunus cerasifera cv. Atropurpurea
ZZ163	Ulmus pumila
ZZ163	Ulmus pumila
ZZ163	Yulania liliiflora
ZZ163	Yulania liliiflora
ZZ163	Yulania liliiflora
ZZ163	Yulania liliiflora
ZZ163	Ligustrum lucidum
ZZ163	Loropetalum chinense var. rubrum
ZZ164	Ginkgo biloba
ZZ164	Ginkgo biloba
ZZ164	Ginkgo biloba
ZZ164	Ginkgo biloba
ZZ164	Lagerstroemia indica
ZZ164	Lagerstroemia indica
ZZ164	Celtis sinensis
ZZ164	Acer palmatum
ZZ167	Eucalyptus robusta
ZZ167	Morus alba
ZZ167	Prunus cerasifera cv. Atropurpurea
ZZ167	Loropetalum chinense var. rubrum
ZZ168	Cinnamomum septentrionale
ZZ168	Cinnamomum septentrionale
ZZ168	Cinnamomum septentrionale
ZZ168	Cinnamomum septentrionale
ZZ168	Cinnamomum septentrionale
ZZ168	Cinnamomum septentrionale
ZZ168	Cinnamomum septentrionale
ZZ168	Cinnamomum septentrionale
ZZ169	Platanus acerifolia
ZZ169	Platanus acerifolia
ZZ169	Platanus acerifolia
ZZ169	Platanus acerifolia
ZZ169	Platanus acerifolia
ZZ169	Platanus acerifolia
ZZ169	Platanus acerifolia
ZZ169	Platanus acerifolia
ZZ169	Platanus acerifolia
ZZ169	Platanus acerifolia
ZZ170	Juniperus chinensis cv. Kaizuca
ZZ170	Juniperus chinensis cv. Kaizuca
ZZ170	Prunus ¡Á yedoensis
ZZ170	Zelkova serrata
ZZ170	Zelkova serrata
ZZ170	Zelkova serrata
ZZ170	Cinnamomum septentrionale
ZZ170	Cinnamomum septentrionale
ZZ170	Cinnamomum septentrionale
ZZ170	Cinnamomum septentrionale
ZZ170	Cinnamomum septentrionale
ZZ170	Cinnamomum septentrionale
ZZ170	Cinnamomum septentrionale
ZZ170	Cinnamomum septentrionale
ZZ170	Cinnamomum septentrionale
ZZ170	Cinnamomum septentrionale
ZZ170	Cinnamomum septentrionale
ZZ170	Cinnamomum septentrionale
ZZ170	Cinnamomum septentrionale
ZZ170	Cinnamomum septentrionale
ZZ170	Cinnamomum septentrionale
ZZ170	Cinnamomum septentrionale
ZZ170	Cinnamomum septentrionale
ZZ170	Cinnamomum septentrionale
ZZ170	Cinnamomum septentrionale
ZZ170	Cinnamomum septentrionale
ZZ170	Cinnamomum septentrionale
ZZ170	Cinnamomum septentrionale
ZZ170	Cinnamomum septentrionale
ZZ170	Cinnamomum septentrionale
ZZ170	Cinnamomum septentrionale
ZZ170	Cinnamomum septentrionale
ZZ171	Melia azedarach
ZZ171	Melia azedarach
ZZ171	Melia azedarach
ZZ171	Melia azedarach
ZZ171	Melia azedarach
ZZ171	Melia azedarach
ZZ171	Melia azedarach
ZZ171	Melia azedarach
ZZ171	Melia azedarach
ZZ171	Melia azedarach
ZZ171	Melia azedarach
ZZ171	Melia azedarach
ZZ171	Melia azedarach
ZZ171	Melia azedarach
ZZ171	Melia azedarach
ZZ171	Melia azedarach
ZZ171	Melia azedarach
ZZ171	Melia azedarach
ZZ171	Melia azedarach
ZZ171	Melia azedarach
ZZ171	Melia azedarach
ZZ171	Melia azedarach
ZZ171	Melia azedarach
ZZ171	Melia azedarach
ZZ171	Melia azedarach
ZZ171	Melia azedarach
ZZ171	Melia azedarach
ZZ171	Salix matsudana
ZZ171	Prunus cerasifera cv. Atropurpurea
ZZ171	Prunus cerasifera cv. Atropurpurea
ZZ171	Prunus cerasifera cv. Atropurpurea
ZZ171	Prunus cerasifera cv. Atropurpurea
ZZ171	Prunus cerasifera cv. Atropurpurea
ZZ171	Yulania denudata cv. Dahua
ZZ171	Yulania denudata cv. Dahua
ZZ171	Yulania denudata cv. Dahua
ZZ171	Yulania denudata cv. Dahua
ZZ171	Yulania denudata cv. Dahua
ZZ171	Yulania denudata cv. Dahua
ZZ171	Yulania denudata cv. Dahua
ZZ171	Yulania denudata cv. Dahua
ZZ171	Yulania denudata cv. Dahua
ZZ171	Yulania denudata cv. Dahua
ZZ171	Yulania denudata cv. Dahua
ZZ171	Yulania denudata cv. Dahua
ZZ171	Yulania denudata cv. Dahua
ZZ171	Yulania denudata cv. Dahua
ZZ171	Yulania denudata cv. Dahua
ZZ171	Yulania denudata cv. Dahua
ZZ171	Yulania denudata cv. Dahua
ZZ171	Yulania denudata cv. Dahua
ZZ171	Yulania denudata cv. Dahua
ZZ171	Yulania denudata cv. Dahua
ZZ171	Yulania denudata cv. Dahua
ZZ171	Yulania denudata cv. Dahua
ZZ171	Yulania denudata cv. Dahua
ZZ171	Yulania denudata cv. Dahua
ZZ171	Yulania denudata cv. Dahua
ZZ171	Yulania denudata cv. Dahua
ZZ171	Yulania denudata cv. Dahua
ZZ171	Yulania denudata cv. Dahua
ZZ171	Yulania denudata cv. Dahua
ZZ171	Yulania denudata cv. Dahua
ZZ171	Yulania denudata cv. Dahua
ZZ171	Yulania denudata cv. Dahua
ZZ171	Yulania denudata cv. Dahua
ZZ171	Photinia serratifolia
ZZ172	Eriobotrya japonica
ZZ172	Eriobotrya japonica
ZZ172	Lagerstroemia indica
ZZ172	Lagerstroemia indica
ZZ172	Lagerstroemia indica
ZZ172	Lagerstroemia indica
ZZ172	Lagerstroemia indica
ZZ172	Lagerstroemia indica
ZZ172	Lagerstroemia indica
ZZ172	Lagerstroemia indica
ZZ172	Lagerstroemia indica
ZZ172	Lagerstroemia indica
ZZ172	Lagerstroemia indica
ZZ172	Lagerstroemia indica
ZZ172	Lagerstroemia indica
ZZ172	Osmanthus fragrans cv. Chenghong Dangui
ZZ172	Salix matsudana
ZZ173	Photinia serratifolia
ZZ173	Photinia serratifolia
ZZ173	Photinia serratifolia
ZZ173	Photinia serratifolia
ZZ173	Photinia serratifolia
ZZ173	Photinia serratifolia
ZZ173	Photinia serratifolia
ZZ173	Photinia serratifolia
ZZ173	Photinia serratifolia
ZZ173	Photinia serratifolia
ZZ173	Photinia serratifolia
ZZ173	Photinia serratifolia
ZZ173	Photinia serratifolia
ZZ173	Photinia serratifolia
ZZ173	Photinia serratifolia
ZZ173	Photinia serratifolia
ZZ173	Photinia serratifolia
ZZ173	Salix matsudana
ZZ173	Salix matsudana
ZZ173	Salix matsudana
ZZ173	Salix matsudana
ZZ173	Salix matsudana
ZZ173	Salix matsudana
ZZ173	Salix matsudana
ZZ173	Salix matsudana
ZZ173	Salix matsudana
ZZ173	Salix matsudana
ZZ173	Salix matsudana
ZZ173	Salix matsudana
ZZ173	Salix matsudana
ZZ173	Salix matsudana
ZZ173	Salix matsudana
ZZ173	Salix matsudana
ZZ173	Salix matsudana
ZZ173	Salix matsudana
ZZ173	Salix matsudana
ZZ173	Salix matsudana
ZZ173	Salix matsudana
ZZ173	Salix matsudana
ZZ173	Salix matsudana
ZZ173	Salix matsudana
ZZ173	Salix matsudana
ZZ173	Salix matsudana
ZZ173	Salix matsudana
ZZ173	Salix matsudana
ZZ173	Cinnamomum septentrionale
ZZ173	Prunus persica
ZZ173	Punica granatum
ZZ176	Platanus acerifolia
ZZ176	Platanus acerifolia
ZZ176	Platanus acerifolia
ZZ176	Platanus acerifolia
ZZ176	Platanus acerifolia
ZZ176	Platanus acerifolia
ZZ176	Platanus acerifolia
ZZ176	Platanus acerifolia
ZZ176	Platanus acerifolia
ZZ176	Platanus acerifolia
ZZ176	Platanus acerifolia
ZZ176	Platanus acerifolia
ZZ176	Platanus acerifolia
ZZ176	Cedrus deodara
ZZ176	Cedrus deodara
ZZ176	Cedrus deodara
ZZ176	Cedrus deodara
ZZ176	Cedrus deodara
ZZ176	Cedrus deodara
ZZ176	Cedrus deodara
ZZ176	Cedrus deodara
ZZ176	Osmanthus fragrans cv. Chenghong Dangui
ZZ176	Lagerstroemia indica
ZZ176	Prunus cerasifera cv. Atropurpurea
ZZ177	Betula platyphylla
ZZ177	Betula platyphylla
ZZ177	Betula platyphylla
ZZ177	Betula platyphylla
ZZ177	Betula platyphylla
ZZ177	Betula platyphylla
ZZ177	Betula platyphylla
ZZ177	Betula platyphylla
ZZ177	Betula platyphylla
ZZ177	Betula platyphylla
ZZ177	Betula platyphylla
ZZ177	Betula platyphylla
ZZ177	Betula platyphylla
ZZ177	Betula platyphylla
ZZ177	Betula platyphylla
ZZ177	Betula platyphylla
ZZ177	Betula platyphylla
ZZ177	Betula platyphylla
ZZ177	Betula platyphylla
ZZ177	Betula platyphylla
ZZ177	Betula platyphylla
ZZ177	Betula platyphylla
ZZ177	Prunus cerasifera cv. Atropurpurea
ZZ177	Prunus cerasifera cv. Atropurpurea
ZZ177	Prunus cerasifera cv. Atropurpurea
ZZ177	Prunus cerasifera cv. Atropurpurea
ZZ177	Prunus cerasifera cv. Atropurpurea
ZZ177	Prunus cerasifera cv. Atropurpurea
ZZ177	Prunus cerasifera cv. Atropurpurea
ZZ177	Prunus cerasifera cv. Atropurpurea
ZZ177	Prunus cerasifera cv. Atropurpurea
ZZ177	Prunus cerasifera cv. Atropurpurea
ZZ177	Prunus cerasifera cv. Atropurpurea
ZZ177	Prunus cerasifera cv. Atropurpurea
ZZ177	Prunus cerasifera cv. Atropurpurea
ZZ177	Prunus cerasifera cv. Atropurpurea
ZZ177	Prunus cerasifera cv. Atropurpurea
ZZ177	Prunus cerasifera cv. Atropurpurea
ZZ177	Prunus cerasifera cv. Atropurpurea
ZZ177	Prunus cerasifera cv. Atropurpurea
ZZ177	Prunus cerasifera cv. Atropurpurea
ZZ177	Prunus cerasifera cv. Atropurpurea
ZZ177	Prunus cerasifera cv. Atropurpurea
ZZ177	Prunus cerasifera cv. Atropurpurea
ZZ177	Prunus cerasifera cv. Atropurpurea
ZZ177	Ginkgo biloba
ZZ177	Ginkgo biloba
ZZ177	Ginkgo biloba
ZZ177	Prunus serrulata var. lannesiana
ZZ178	Cedrus deodara
ZZ178	Cedrus deodara
ZZ178	Cedrus deodara
ZZ178	Cedrus deodara
ZZ178	Cedrus deodara
ZZ178	Cedrus deodara
ZZ178	Cedrus deodara
ZZ178	Cedrus deodara
ZZ178	Cedrus deodara
ZZ178	Cedrus deodara
ZZ178	Cedrus deodara
ZZ178	Cedrus deodara
ZZ178	Cedrus deodara
ZZ178	Cedrus deodara
ZZ178	Cedrus deodara
ZZ178	Cedrus deodara
ZZ178	Cedrus deodara
ZZ178	Cedrus deodara
ZZ178	Cedrus deodara
ZZ178	Cedrus deodara
ZZ178	Cedrus deodara
ZZ178	Prunus cerasifera
ZZ178	Photinia serratifolia
ZZ179	Eriobotrya japonica
ZZ179	Eriobotrya japonica
ZZ179	Eriobotrya japonica
ZZ179	Eriobotrya japonica
ZZ179	Eriobotrya japonica
ZZ179	Eriobotrya japonica
ZZ179	Eriobotrya japonica
ZZ179	Eriobotrya japonica
ZZ179	Eriobotrya japonica
ZZ179	Eriobotrya japonica
ZZ179	Eriobotrya japonica
ZZ179	Eriobotrya japonica
ZZ179	Eriobotrya japonica
ZZ179	Eriobotrya japonica
ZZ179	Eriobotrya japonica
ZZ179	Eriobotrya japonica
ZZ179	Eriobotrya japonica
ZZ179	Eriobotrya japonica
ZZ179	Eriobotrya japonica
ZZ179	Eriobotrya japonica
ZZ179	Eriobotrya japonica
ZZ179	Eriobotrya japonica
ZZ179	Eriobotrya japonica
ZZ179	Eriobotrya japonica
ZZ179	Eriobotrya japonica
ZZ179	Eriobotrya japonica
ZZ179	Eriobotrya japonica
ZZ179	Eriobotrya japonica
ZZ179	Eriobotrya japonica
ZZ179	Eriobotrya japonica
ZZ179	Eriobotrya japonica
ZZ179	Eriobotrya japonica
ZZ179	Eriobotrya japonica
ZZ179	Eriobotrya japonica
ZZ179	Eriobotrya japonica
ZZ179	Eriobotrya japonica
ZZ179	Eriobotrya japonica
ZZ179	Eriobotrya japonica
ZZ179	Eriobotrya japonica
ZZ179	Eriobotrya japonica
ZZ179	Eriobotrya japonica
ZZ179	Eriobotrya japonica
ZZ179	Eriobotrya japonica
ZZ179	Eriobotrya japonica
ZZ179	Eriobotrya japonica
ZZ179	Eriobotrya japonica
ZZ179	Eriobotrya japonica
ZZ179	Eriobotrya japonica
ZZ179	Eriobotrya japonica
ZZ179	Eriobotrya japonica
ZZ179	Eriobotrya japonica
ZZ179	Eriobotrya japonica
ZZ179	Eriobotrya japonica
ZZ179	Ginkgo biloba
ZZ179	Ginkgo biloba
ZZ179	Ginkgo biloba
ZZ179	Cercis chinensis
ZZ179	Prunus cerasifera cv. Atropurpurea
ZZ179	Cedrus deodara
ZZ179	Styphnolobium japonicum
ZZ180	Salix matsudana
ZZ180	Salix matsudana
ZZ180	Salix matsudana
ZZ180	Salix matsudana
ZZ180	Salix matsudana
ZZ180	Salix matsudana
ZZ180	Salix matsudana
ZZ180	Salix matsudana
ZZ180	Salix matsudana
ZZ180	Salix matsudana
ZZ180	Salix matsudana
ZZ180	Salix matsudana
ZZ180	Salix matsudana
ZZ180	Salix matsudana
ZZ180	Salix matsudana
ZZ180	Salix matsudana
ZZ180	Salix matsudana
ZZ180	Salix matsudana
ZZ180	Salix matsudana
ZZ180	Salix matsudana
ZZ180	Salix matsudana
ZZ180	Salix matsudana
ZZ180	Salix matsudana
ZZ180	Ginkgo biloba
ZZ180	Ginkgo biloba
ZZ180	Ginkgo biloba
ZZ180	Ginkgo biloba
ZZ180	Ginkgo biloba
ZZ180	Ginkgo biloba
ZZ180	Ginkgo biloba
ZZ180	Ginkgo biloba
ZZ180	Ginkgo biloba
ZZ180	Prunus cerasifera cv. Atropurpurea
ZZ180	Prunus cerasifera cv. Atropurpurea
ZZ180	Prunus cerasifera cv. Atropurpurea
ZZ180	Prunus cerasifera cv. Atropurpurea
ZZ180	Prunus cerasifera cv. Atropurpurea
ZZ180	Prunus cerasifera cv. Atropurpurea
ZZ180	Prunus cerasifera cv. Atropurpurea
ZZ180	Prunus cerasifera cv. Atropurpurea
ZZ180	Prunus cerasifera cv. Atropurpurea
ZZ180	Prunus cerasifera cv. Atropurpurea
ZZ180	Prunus cerasifera cv. Atropurpurea
ZZ180	Prunus cerasifera cv. Atropurpurea
ZZ180	Prunus cerasifera cv. Atropurpurea
ZZ180	Prunus cerasifera cv. Atropurpurea
ZZ180	Osmanthus fragrans cv. Chenghong Dangui
ZZ180	Lagerstroemia indica
ZZ184	Eriobotrya japonica
ZZ184	Eriobotrya japonica
ZZ184	Eriobotrya japonica
ZZ184	Eriobotrya japonica
ZZ184	Eriobotrya japonica
ZZ184	Eriobotrya japonica
ZZ184	Eriobotrya japonica
ZZ184	Eriobotrya japonica
ZZ184	Eriobotrya japonica
ZZ184	Eriobotrya japonica
ZZ184	Malus spectabilis
ZZ184	Malus spectabilis
ZZ184	Malus spectabilis
ZZ184	Malus spectabilis
ZZ184	Malus spectabilis
ZZ184	Malus spectabilis
ZZ184	Malus spectabilis
ZZ184	Malus spectabilis
ZZ184	Malus spectabilis
ZZ184	Malus spectabilis
ZZ184	Malus spectabilis
ZZ184	Malus spectabilis
ZZ184	Malus spectabilis
ZZ184	Malus spectabilis
ZZ184	Malus spectabilis
ZZ184	Malus spectabilis
ZZ184	Malus spectabilis
ZZ184	Malus spectabilis
ZZ184	Malus spectabilis
ZZ184	Malus spectabilis
ZZ184	Malus spectabilis
ZZ184	Lagerstroemia indica
ZZ184	Lagerstroemia indica
ZZ184	Lagerstroemia indica
ZZ184	Lagerstroemia indica
ZZ184	Lagerstroemia indica
ZZ184	Lagerstroemia indica
ZZ187	Malus spectabilis
ZZ187	Malus spectabilis
ZZ187	Malus spectabilis
ZZ187	Malus spectabilis
ZZ187	Yulania denudata cv. Dahua
ZZ187	Yulania denudata cv. Dahua
ZZ187	Yulania denudata cv. Dahua
ZZ187	Yulania denudata cv. Dahua
ZZ187	Yulania denudata cv. Dahua
ZZ187	Yulania denudata cv. Dahua
ZZ187	Yulania denudata cv. Dahua
ZZ187	Yulania denudata cv. Dahua
ZZ187	Yulania denudata cv. Dahua
ZZ187	Yulania denudata cv. Dahua
ZZ187	Yulania denudata cv. Dahua
ZZ187	Yulania denudata cv. Dahua
ZZ187	Yulania denudata cv. Dahua
ZZ187	Yulania denudata cv. Dahua
ZZ187	Photinia serratifolia
ZZ187	Photinia serratifolia
ZZ187	Photinia serratifolia
ZZ187	Photinia serratifolia
ZZ187	Photinia serratifolia
ZZ187	Photinia serratifolia
ZZ187	Photinia serratifolia
ZZ187	Photinia serratifolia
ZZ187	Photinia serratifolia
ZZ187	Photinia serratifolia
ZZ187	Photinia serratifolia
ZZ187	Photinia serratifolia
ZZ187	Photinia serratifolia
ZZ187	Zelkova serrata
ZZ187	Zelkova serrata
ZZ187	Zelkova serrata
ZZ187	Zelkova serrata
ZZ187	Photinia glabra
ZZ187	Malus ¡Á micromalus
ZZ187	Osmanthus fragrans cv. Chenghong Dangui
ZZ187	Lagerstroemia indica
ZZ188	Photinia serratifolia
ZZ188	Photinia serratifolia
ZZ188	Photinia serratifolia
ZZ188	Photinia serratifolia
ZZ188	Photinia serratifolia
ZZ188	Photinia serratifolia
ZZ188	Photinia serratifolia
ZZ188	Photinia serratifolia
ZZ188	Photinia serratifolia
ZZ188	Photinia serratifolia
ZZ188	Photinia serratifolia
ZZ188	Photinia serratifolia
ZZ188	Photinia serratifolia
ZZ188	Photinia serratifolia
ZZ188	Photinia serratifolia
ZZ188	Photinia serratifolia
ZZ188	Photinia serratifolia
ZZ188	Photinia serratifolia
ZZ188	Photinia serratifolia
ZZ188	Photinia serratifolia
ZZ188	Photinia serratifolia
ZZ188	Photinia serratifolia
ZZ188	Photinia serratifolia
ZZ188	Photinia serratifolia
ZZ188	Photinia serratifolia
ZZ188	Photinia serratifolia
ZZ188	Photinia serratifolia
ZZ188	Photinia serratifolia
ZZ188	Photinia serratifolia
ZZ188	Photinia serratifolia
ZZ188	Photinia serratifolia
ZZ188	Photinia serratifolia
ZZ188	Photinia serratifolia
ZZ188	Photinia serratifolia
ZZ188	Photinia serratifolia
ZZ188	Malus spectabilis
ZZ188	Malus spectabilis
ZZ188	Malus spectabilis
ZZ188	Malus spectabilis
ZZ188	Malus spectabilis
ZZ188	Malus spectabilis
ZZ188	Malus spectabilis
ZZ188	Malus spectabilis
ZZ188	Malus spectabilis
ZZ188	Malus spectabilis
ZZ188	Malus spectabilis
ZZ188	Malus spectabilis
ZZ188	Cinnamomum septentrionale
ZZ188	Cinnamomum septentrionale
ZZ188	Cinnamomum septentrionale
ZZ188	Cinnamomum septentrionale
ZZ188	Cinnamomum septentrionale
ZZ188	Cinnamomum septentrionale
ZZ188	Cinnamomum septentrionale
ZZ188	Cinnamomum septentrionale
ZZ188	Cinnamomum septentrionale
ZZ188	Cinnamomum septentrionale
ZZ188	Cinnamomum septentrionale
ZZ188	Cinnamomum septentrionale
ZZ188	Cinnamomum septentrionale
ZZ188	Cinnamomum septentrionale
ZZ188	Cinnamomum septentrionale
ZZ188	Cinnamomum septentrionale
ZZ188	Cinnamomum septentrionale
ZZ188	Cinnamomum septentrionale
ZZ188	Cinnamomum septentrionale
ZZ188	Cinnamomum septentrionale
ZZ188	Cinnamomum septentrionale
ZZ188	Cinnamomum septentrionale
ZZ188	Cinnamomum septentrionale
ZZ188	Cinnamomum septentrionale
ZZ188	Cinnamomum septentrionale
ZZ188	Cinnamomum septentrionale
ZZ188	Cinnamomum septentrionale
ZZ188	Cinnamomum septentrionale
ZZ188	Cinnamomum septentrionale
ZZ188	Cinnamomum septentrionale
ZZ188	Cinnamomum septentrionale
ZZ188	Cinnamomum septentrionale
ZZ188	Cinnamomum septentrionale
ZZ188	Cinnamomum septentrionale
ZZ188	Cinnamomum septentrionale
ZZ188	Cinnamomum septentrionale
ZZ188	Cinnamomum septentrionale
ZZ188	Cinnamomum septentrionale
ZZ188	Cinnamomum septentrionale
ZZ188	Cinnamomum septentrionale
ZZ188	Cinnamomum septentrionale
ZZ188	Punica granatum
ZZ188	Prunus persica cv. Duplex
ZZ188	Yulania liliiflora
ZZ189	Prunus ¡Á yedoensis
ZZ189	Prunus ¡Á yedoensis
ZZ189	Prunus ¡Á yedoensis
ZZ189	Prunus ¡Á yedoensis
ZZ189	Prunus ¡Á yedoensis
ZZ189	Prunus ¡Á yedoensis
ZZ189	Prunus ¡Á yedoensis
ZZ189	Prunus ¡Á yedoensis
ZZ189	Prunus ¡Á yedoensis
ZZ189	Prunus ¡Á yedoensis
ZZ189	Zelkova serrata
ZZ189	Zelkova serrata
ZZ189	Zelkova serrata
ZZ189	Zelkova serrata
ZZ189	Zelkova serrata
ZZ189	Zelkova serrata
ZZ189	Zelkova serrata
ZZ189	Zelkova serrata
ZZ189	Zelkova serrata
ZZ189	Zelkova serrata
ZZ189	Zelkova serrata
ZZ189	Zelkova serrata
ZZ189	Zelkova serrata
ZZ189	Zelkova serrata
ZZ189	Zelkova serrata
ZZ189	Zelkova serrata
ZZ189	Zelkova serrata
ZZ189	Zelkova serrata
ZZ189	Zelkova serrata
ZZ189	Zelkova serrata
ZZ189	Zelkova serrata
ZZ189	Zelkova serrata
ZZ189	Zelkova serrata
ZZ189	Zelkova serrata
ZZ189	Prunus cerasifera cv. Atropurpurea
ZZ189	Prunus cerasifera cv. Atropurpurea
ZZ189	Prunus cerasifera cv. Atropurpurea
ZZ189	Prunus cerasifera cv. Atropurpurea
ZZ189	Prunus cerasifera cv. Atropurpurea
ZZ189	Prunus cerasifera cv. Atropurpurea
ZZ189	Prunus cerasifera cv. Atropurpurea
ZZ189	Prunus cerasifera cv. Atropurpurea
ZZ189	Prunus cerasifera cv. Atropurpurea
ZZ189	Prunus serrulata var. lannesiana
ZZ178	Cedrus deodara
ZZ178	Cedrus deodara
ZZ178	Cedrus deodara
ZZ178	Cedrus deodara
ZZ178	Cedrus deodara
ZZ178	Cedrus deodara
ZZ178	Cedrus deodara
ZZ178	Cedrus deodara
ZZ178	Cedrus deodara
ZZ178	Cedrus deodara
ZZ178	Cedrus deodara
ZZ178	Cedrus deodara
ZZ178	Cedrus deodara
ZZ178	Cedrus deodara
ZZ178	Cedrus deodara
ZZ178	Cedrus deodara
ZZ178	Cedrus deodara
ZZ178	Cedrus deodara
ZZ178	Cedrus deodara
ZZ178	Cedrus deodara
ZZ178	Cedrus deodara
ZZ178	Prunus cerasifera
ZZ178	Ligustrum sinense
ZZ178	Photinia serratifolia
ZZ179	Eriobotrya japonica
ZZ179	Eriobotrya japonica
ZZ179	Eriobotrya japonica
ZZ179	Eriobotrya japonica
ZZ179	Eriobotrya japonica
ZZ179	Eriobotrya japonica
ZZ179	Eriobotrya japonica
ZZ179	Eriobotrya japonica
ZZ179	Eriobotrya japonica
ZZ179	Eriobotrya japonica
ZZ179	Eriobotrya japonica
ZZ179	Eriobotrya japonica
ZZ179	Eriobotrya japonica
ZZ179	Eriobotrya japonica
ZZ179	Eriobotrya japonica
ZZ179	Eriobotrya japonica
ZZ179	Eriobotrya japonica
ZZ179	Eriobotrya japonica
ZZ179	Eriobotrya japonica
ZZ179	Eriobotrya japonica
ZZ179	Eriobotrya japonica
ZZ179	Eriobotrya japonica
ZZ179	Eriobotrya japonica
ZZ179	Eriobotrya japonica
ZZ179	Eriobotrya japonica
ZZ179	Eriobotrya japonica
ZZ179	Eriobotrya japonica
ZZ179	Eriobotrya japonica
ZZ179	Eriobotrya japonica
ZZ179	Eriobotrya japonica
ZZ179	Eriobotrya japonica
ZZ179	Eriobotrya japonica
ZZ179	Eriobotrya japonica
ZZ179	Eriobotrya japonica
ZZ179	Eriobotrya japonica
ZZ179	Eriobotrya japonica
ZZ179	Eriobotrya japonica
ZZ179	Eriobotrya japonica
ZZ179	Eriobotrya japonica
ZZ179	Eriobotrya japonica
ZZ179	Eriobotrya japonica
ZZ179	Eriobotrya japonica
ZZ179	Eriobotrya japonica
ZZ179	Eriobotrya japonica
ZZ179	Eriobotrya japonica
ZZ179	Eriobotrya japonica
ZZ179	Eriobotrya japonica
ZZ179	Eriobotrya japonica
ZZ179	Eriobotrya japonica
ZZ179	Eriobotrya japonica
ZZ179	Eriobotrya japonica
ZZ179	Eriobotrya japonica
ZZ179	Eriobotrya japonica
ZZ179	Ginkgo biloba
ZZ179	Ginkgo biloba
ZZ179	Ginkgo biloba
ZZ179	Cercis chinensis
ZZ179	Prunus cerasifera cv. Atropurpurea
ZZ179	Chimonanthus praecox
ZZ179	Cedrus deodara
ZZ179	Styphnolobium japonicum
ZZ180	Salix matsudana
ZZ180	Salix matsudana
ZZ180	Salix matsudana
ZZ180	Salix matsudana
ZZ180	Salix matsudana
ZZ180	Salix matsudana
ZZ180	Salix matsudana
ZZ180	Salix matsudana
ZZ180	Salix matsudana
ZZ180	Salix matsudana
ZZ180	Salix matsudana
ZZ180	Salix matsudana
ZZ180	Salix matsudana
ZZ180	Salix matsudana
ZZ180	Salix matsudana
ZZ180	Salix matsudana
ZZ180	Salix matsudana
ZZ180	Salix matsudana
ZZ180	Salix matsudana
ZZ180	Salix matsudana
ZZ180	Salix matsudana
ZZ180	Salix matsudana
ZZ180	Salix matsudana
ZZ180	Ginkgo biloba
ZZ180	Ginkgo biloba
ZZ180	Ginkgo biloba
ZZ180	Ginkgo biloba
ZZ180	Ginkgo biloba
ZZ180	Ginkgo biloba
ZZ180	Ginkgo biloba
ZZ180	Ginkgo biloba
ZZ180	Ginkgo biloba
ZZ180	Prunus cerasifera cv. Atropurpurea
ZZ180	Prunus cerasifera cv. Atropurpurea
ZZ180	Prunus cerasifera cv. Atropurpurea
ZZ180	Prunus cerasifera cv. Atropurpurea
ZZ180	Prunus cerasifera cv. Atropurpurea
ZZ180	Prunus cerasifera cv. Atropurpurea
ZZ180	Prunus cerasifera cv. Atropurpurea
ZZ180	Prunus cerasifera cv. Atropurpurea
ZZ180	Prunus cerasifera cv. Atropurpurea
ZZ180	Prunus cerasifera cv. Atropurpurea
ZZ180	Prunus cerasifera cv. Atropurpurea
ZZ180	Prunus cerasifera cv. Atropurpurea
ZZ180	Prunus cerasifera cv. Atropurpurea
ZZ184	Eriobotrya japonica
ZZ184	Eriobotrya japonica
ZZ184	Eriobotrya japonica
ZZ184	Eriobotrya japonica
ZZ184	Eriobotrya japonica
ZZ184	Eriobotrya japonica
ZZ184	Eriobotrya japonica
ZZ184	Eriobotrya japonica
ZZ184	Eriobotrya japonica
ZZ184	Eriobotrya japonica
ZZ184	Malus spectabilis
ZZ184	Malus spectabilis
ZZ184	Malus spectabilis
ZZ184	Malus spectabilis
ZZ184	Malus spectabilis
ZZ184	Malus spectabilis
ZZ184	Malus spectabilis
ZZ184	Malus spectabilis
ZZ184	Malus spectabilis
ZZ184	Malus spectabilis
ZZ184	Malus spectabilis
ZZ184	Malus spectabilis
ZZ184	Malus spectabilis
ZZ184	Malus spectabilis
ZZ184	Malus spectabilis
ZZ184	Malus spectabilis
ZZ184	Malus spectabilis
ZZ184	Malus spectabilis
ZZ184	Malus spectabilis
ZZ184	Malus spectabilis
ZZ184	Malus spectabilis
ZZ184	Lagerstroemia indica
ZZ184	Lagerstroemia indica
ZZ184	Lagerstroemia indica
ZZ184	Lagerstroemia indica
ZZ184	Lagerstroemia indica
ZZ184	Lagerstroemia indica
ZZ187	Malus spectabilis
ZZ187	Malus spectabilis
ZZ187	Malus spectabilis
ZZ187	Malus spectabilis
ZZ187	Yulania denudata cv. Dahua
ZZ187	Yulania denudata cv. Dahua
ZZ187	Yulania denudata cv. Dahua
ZZ187	Yulania denudata cv. Dahua
ZZ187	Yulania denudata cv. Dahua
ZZ187	Yulania denudata cv. Dahua
ZZ187	Yulania denudata cv. Dahua
ZZ187	Yulania denudata cv. Dahua
ZZ187	Yulania denudata cv. Dahua
ZZ187	Yulania denudata cv. Dahua
ZZ187	Yulania denudata cv. Dahua
ZZ187	Yulania denudata cv. Dahua
ZZ187	Yulania denudata cv. Dahua
ZZ187	Yulania denudata cv. Dahua
ZZ187	Photinia serratifolia
ZZ187	Photinia serratifolia
ZZ187	Photinia serratifolia
ZZ187	Photinia serratifolia
ZZ187	Photinia serratifolia
ZZ187	Photinia serratifolia
ZZ187	Photinia serratifolia
ZZ187	Photinia serratifolia
ZZ187	Photinia serratifolia
ZZ187	Photinia serratifolia
ZZ187	Photinia serratifolia
ZZ187	Photinia serratifolia
ZZ187	Photinia serratifolia
ZZ187	Zelkova serrata
ZZ187	Zelkova serrata
ZZ187	Zelkova serrata
ZZ187	Zelkova serrata
ZZ188	Photinia serratifolia
ZZ188	Photinia serratifolia
ZZ188	Photinia serratifolia
ZZ188	Photinia serratifolia
ZZ188	Photinia serratifolia
ZZ188	Photinia serratifolia
ZZ188	Photinia serratifolia
ZZ188	Photinia serratifolia
ZZ188	Photinia serratifolia
ZZ188	Photinia serratifolia
ZZ188	Photinia serratifolia
ZZ188	Photinia serratifolia
ZZ188	Photinia serratifolia
ZZ188	Photinia serratifolia
ZZ188	Photinia serratifolia
ZZ188	Photinia serratifolia
ZZ188	Photinia serratifolia
ZZ188	Photinia serratifolia
ZZ188	Photinia serratifolia
ZZ188	Photinia serratifolia
ZZ188	Photinia serratifolia
ZZ188	Photinia serratifolia
ZZ188	Photinia serratifolia
ZZ188	Photinia serratifolia
ZZ188	Photinia serratifolia
ZZ188	Photinia serratifolia
ZZ188	Photinia serratifolia
ZZ188	Photinia serratifolia
ZZ188	Photinia serratifolia
ZZ188	Photinia serratifolia
ZZ188	Photinia serratifolia
ZZ188	Photinia serratifolia
ZZ188	Photinia serratifolia
ZZ188	Photinia serratifolia
ZZ188	Photinia serratifolia
ZZ188	Malus spectabilis
ZZ188	Malus spectabilis
ZZ188	Malus spectabilis
ZZ188	Malus spectabilis
ZZ188	Malus spectabilis
ZZ188	Malus spectabilis
ZZ188	Malus spectabilis
ZZ188	Malus spectabilis
ZZ188	Malus spectabilis
ZZ188	Malus spectabilis
ZZ188	Malus spectabilis
ZZ188	Malus spectabilis
ZZ188	Cinnamomum septentrionale
ZZ188	Cinnamomum septentrionale
ZZ188	Cinnamomum septentrionale
ZZ188	Cinnamomum septentrionale
ZZ188	Cinnamomum septentrionale
ZZ188	Cinnamomum septentrionale
ZZ188	Cinnamomum septentrionale
ZZ188	Cinnamomum septentrionale
ZZ188	Cinnamomum septentrionale
ZZ188	Cinnamomum septentrionale
ZZ188	Cinnamomum septentrionale
ZZ188	Cinnamomum septentrionale
ZZ188	Cinnamomum septentrionale
ZZ188	Cinnamomum septentrionale
ZZ188	Cinnamomum septentrionale
ZZ188	Cinnamomum septentrionale
ZZ188	Cinnamomum septentrionale
ZZ188	Cinnamomum septentrionale
ZZ188	Cinnamomum septentrionale
ZZ188	Cinnamomum septentrionale
ZZ188	Cinnamomum septentrionale
ZZ188	Cinnamomum septentrionale
ZZ188	Cinnamomum septentrionale
ZZ188	Cinnamomum septentrionale
ZZ188	Cinnamomum septentrionale
ZZ188	Cinnamomum septentrionale
ZZ188	Cinnamomum septentrionale
ZZ188	Cinnamomum septentrionale
ZZ188	Cinnamomum septentrionale
ZZ188	Cinnamomum septentrionale
ZZ188	Cinnamomum septentrionale
ZZ188	Cinnamomum septentrionale
ZZ188	Cinnamomum septentrionale
ZZ188	Cinnamomum septentrionale
ZZ188	Cinnamomum septentrionale
ZZ188	Cinnamomum septentrionale
ZZ188	Cinnamomum septentrionale
ZZ188	Cinnamomum septentrionale
ZZ188	Cinnamomum septentrionale
ZZ188	Cinnamomum septentrionale
ZZ188	Cinnamomum septentrionale
ZZ188	Punica granatum
ZZ188	Euonymus japonicus
ZZ188	Pittosporum tobira
ZZ188	Prunus persica cv. Duplex
ZZ188	Yulania liliiflora
ZZ188	Zoysia japonica
ZZ188	Convolvulus arvensis
ZZ188	Cynodon dactylon
ZZ188	Miscanthus sinensis
ZZ189	Prunus ¡Á yedoensis
ZZ189	Prunus ¡Á yedoensis
ZZ189	Prunus ¡Á yedoensis
ZZ189	Prunus ¡Á yedoensis
ZZ189	Prunus ¡Á yedoensis
ZZ189	Prunus ¡Á yedoensis
ZZ189	Prunus ¡Á yedoensis
ZZ189	Prunus ¡Á yedoensis
ZZ189	Prunus ¡Á yedoensis
ZZ189	Prunus ¡Á yedoensis
ZZ189	Zelkova serrata
ZZ189	Zelkova serrata
ZZ189	Zelkova serrata
ZZ189	Zelkova serrata
ZZ189	Zelkova serrata
ZZ189	Zelkova serrata
ZZ189	Zelkova serrata
ZZ189	Zelkova serrata
ZZ189	Zelkova serrata
ZZ189	Zelkova serrata
ZZ189	Zelkova serrata
ZZ189	Zelkova serrata
ZZ189	Zelkova serrata
ZZ189	Zelkova serrata
ZZ189	Zelkova serrata
ZZ189	Zelkova serrata
ZZ189	Zelkova serrata
ZZ189	Zelkova serrata
ZZ189	Zelkova serrata
ZZ189	Zelkova serrata
ZZ189	Zelkova serrata
ZZ189	Zelkova serrata
ZZ189	Zelkova serrata
ZZ189	Zelkova serrata
ZZ189	Prunus cerasifera cv. Atropurpurea
ZZ189	Prunus cerasifera cv. Atropurpurea
ZZ189	Prunus cerasifera cv. Atropurpurea
ZZ189	Prunus cerasifera cv. Atropurpurea
ZZ189	Prunus cerasifera cv. Atropurpurea
ZZ189	Prunus cerasifera cv. Atropurpurea
ZZ189	Prunus cerasifera cv. Atropurpurea
ZZ189	Prunus cerasifera cv. Atropurpurea
ZZ189	Prunus cerasifera cv. Atropurpurea
ZZ189	Prunus serrulata var. lannesiana
ZZ342	Platanus acerifolia
ZZ342	Platanus acerifolia
ZZ342	Platanus acerifolia
ZZ342	Platanus acerifolia
ZZ342	Platanus acerifolia
ZZ342	Photinia serratifolia
ZZ342	Photinia serratifolia
ZZ342	Photinia serratifolia
ZZ342	Photinia serratifolia
ZZ342	Styphnolobium japonicum cv. Pendula
ZZ342	Ligustrum lucidum
ZZ342	Ligustrum lucidum
ZZ342	Trachycarpus fortunei
ZZ342	Trachycarpus fortunei
ZZ342	Trachycarpus fortunei
ZZ342	Trachycarpus fortunei
ZZ342	Trachycarpus fortunei
ZZ342	Trachycarpus fortunei
ZZ342	Trachycarpus fortunei
ZZ342	Trachycarpus fortunei
ZZ343	Ginkgo biloba
ZZ343	Ginkgo biloba
ZZ343	Ginkgo biloba
ZZ343	Ginkgo biloba
ZZ343	Prunus serrulata var. lannesiana
ZZ343	Prunus serrulata var. lannesiana
ZZ343	Prunus serrulata var. lannesiana
ZZ343	Ailanthus altissima
ZZ343	Trachycarpus fortunei
ZZ343	Trachycarpus fortunei
ZZ343	Trachycarpus fortunei
ZZ343	Trachycarpus fortunei
ZZ344	Acer saccharinum
ZZ344	Acer saccharinum
ZZ344	Acer saccharinum
ZZ344	Acer saccharinum
ZZ344	Acer saccharinum
ZZ344	Pinus tabuliformis
ZZ344	Pinus tabuliformis
ZZ344	Pinus tabuliformis
ZZ344	Pinus tabuliformis
ZZ344	Prunus persica cv. Duplex
ZZ344	Prunus persica cv. Duplex
ZZ344	Acer palmatum cv. Atropurpureum
ZZ344	Acer palmatum cv. Atropurpureum
ZZ344	Acer palmatum cv. Atropurpureum
ZZ344	Acer palmatum cv. Atropurpureum
ZZ344	Acer palmatum cv. Atropurpureum
ZZ344	Acer palmatum cv. Atropurpureum
ZZ344	Prunus serrulata var. lannesiana
ZZ344	Prunus serrulata var. lannesiana
ZZ344	Prunus serrulata var. lannesiana
ZZ344	Distylium racemosum
ZZ344	Distylium racemosum
ZZ344	Distylium racemosum
ZZ344	Distylium racemosum
ZZ344	Distylium racemosum
ZZ344	Distylium racemosum
ZZ344	Distylium racemosum
ZZ344	Distylium racemosum
ZZ344	Distylium racemosum
ZZ344	Distylium racemosum
ZZ344	Distylium racemosum
ZZ344	Distylium racemosum
ZZ344	Distylium racemosum
ZZ344	Distylium racemosum
ZZ344	Distylium racemosum
ZZ344	Distylium racemosum
ZZ344	Distylium racemosum
ZZ344	Distylium racemosum
ZZ344	Distylium racemosum
ZZ344	Distylium racemosum
ZZ344	Distylium racemosum
ZZ344	Distylium racemosum
ZZ344	Distylium racemosum
ZZ344	Distylium racemosum
ZZ344	Distylium racemosum
ZZ344	Distylium racemosum
ZZ344	Distylium racemosum
ZZ344	Distylium racemosum
ZZ344	Distylium racemosum
ZZ344	Distylium racemosum
ZZ344	Distylium racemosum
ZZ344	Distylium racemosum
ZZ344	Pterocarya stenoptera
ZZ344	Pterocarya stenoptera
ZZ344	Pterocarya stenoptera
ZZ344	Pterocarya stenoptera
ZZ345	Acer saccharinum
ZZ345	Acer saccharinum
ZZ345	Acer saccharinum
ZZ345	Acer saccharinum
ZZ345	Acer saccharinum
ZZ345	Acer saccharinum
ZZ345	Acer saccharinum
ZZ345	Acer saccharinum
ZZ345	Acer saccharinum
ZZ345	Acer saccharinum
ZZ345	Acer saccharinum
ZZ345	Acer saccharinum
ZZ345	Acer saccharinum
ZZ345	Acer saccharinum
ZZ345	Acer saccharinum
ZZ345	Acer saccharinum
ZZ345	Acer saccharinum
ZZ345	Acer saccharinum
ZZ345	Acer saccharinum
ZZ345	Acer saccharinum
ZZ345	Acer saccharinum
ZZ345	Acer saccharinum
ZZ345	Acer saccharinum
ZZ345	Acer truncatum
ZZ345	Acer truncatum
ZZ345	Pinus taiwanensis
