# Supplementary material for: Spatial patterns and driving factors of plant diversity along the urban–rural gradient in the context of urbanization in Zhengzhou, China
Source: PeerJ. 2024 Oct 11;12:e18261. doi: 10.7717/peerj.18261 (PMC11472805; doi:10.7717/peerj.18261)
Supplement: Supplemental Information 1 [file peerj-12-18261-s001.zip › Raw data on distribution patterns/bddx:Native plant east-west sample zone.xlsx]

## Sheet: Overall summary table
YD	Plot	Shannon	Simpson	Richness	Pielou	DFC
Western Transects	-3	1.31636	0.680868	6.33333	0.733981	-4.45696
Western Transects	-2	1.27632	0.665673	6.5	0.698868	-3.58148
East Transects	2	1.22654	0.629963	6.66667	0.671052	3.38846
Western Transects	-1	0.414681	0.268028	2.5	0.377657	-0.328203
East Transects	1	1.53206	0.709836	9.5	0.681436	1.77048
Western Transects	-4	1.22675	0.628713	7.83333	0.596919	-6.78538
Western Transects	-7	0.717055	0.408052	5.25	0.418278	-12.8965
Western Transects	-8	0.540631	0.301688	4.57143	0.37584	-15.1109
Western Transects	-5	0.383284	0.208581	3.16667	0.289064	-9.34776
Western Transects	-6	0.707734	0.44341	3	0.644208	-10.6297
East Transects	3	1.01962	0.574817	4.5	0.684292	5.46588
East Transects	6	1.18022	0.585088	6.88889	0.614425	10.9294
East Transects	9	0.869786	0.477809	6.5	0.486842	17.1404
East Transects	7	1.25216	0.639772	7.33333	0.639238	12.7433
East Transects	4	0.929049	0.491045	5.42857	0.575182	6.98317
East Transects	8	1.05305	0.552241	6.4	0.568833	14.7612
East Transects	5	1.4617	0.693587	8.33333	0.695587	9.0543
East Transects	10	0.655949	0.376878	4	0.473167	18.2561

## Sheet: Shannon
YD	Plot	Shannon	Shannon
Western Transects	-8	0.540631	0.0484917
Western Transects	-7	0.717055	0.141285
Western Transects	-6	0.707734	0.02
Western Transects	-5	0.383284	0.212598
Western Transects	-4	1.22675	0.14959
Western Transects	-3	1.31636	0.0881394
Western Transects	-2	1.27632	0.0660287
Western Transects	-1	0.414681	0.41394
East Transects	1	1.53206	0.0111975
East Transects	2	1.22654	0.116085
East Transects	3	1.01962	0.123705
East Transects	4	0.929049	0.0806994
East Transects	5	1.4617	0.293121
East Transects	6	1.18022	0.123282
East Transects	7	1.25216	0.103375
East Transects	8	1.05305	0.117108
East Transects	9	0.869786	0.0881879
East Transects	10	0.655949	0.02

## Sheet: Simpson
YD	Plot	Simpson	Simpson
Western Transects	-8	0.301688	0.0353464
Western Transects	-7	0.408052	0.075612
Western Transects	-6	0.44341	0.01
Western Transects	-5	0.208581	0.120001
Western Transects	-4	0.628713	0.0709268
Western Transects	-3	0.680868	0.0293029
Western Transects	-2	0.665673	0.0199464
Western Transects	-1	0.268028	0.267888
East Transects	1	0.709836	0.00770076
East Transects	2	0.629963	0.0483038
East Transects	3	0.574817	0.0639719
East Transects	4	0.491045	0.0398269
East Transects	5	0.693587	0.091445
East Transects	6	0.585088	0.0573421
East Transects	7	0.639772	0.0416442
East Transects	8	0.552241	0.0657162
East Transects	9	0.477809	0.0465063
East Transects	10	0.376878	0.01

## Sheet: Richness
YD	Plot	Richness	Richness
Western Transects	-8	4.57143	0.480929
Western Transects	-7	5.25	0.860855
Western Transects	-6	3	0.05
Western Transects	-5	3.16667	0.654047
Western Transects	-4	7.83333	0.833333
Western Transects	-3	6.33333	0.881917
Western Transects	-2	6.5	0.866025
Western Transects	-1	2.5	0.5
East Transects	1	9.5	0.5
East Transects	2	6.66667	0.760117
East Transects	3	4.5	0.288675
East Transects	4	5.42857	0.649437
East Transects	5	8.33333	2.02759
East Transects	6	6.88889	0.675863
East Transects	7	7.33333	0.614636
East Transects	8	6.4	0.4
East Transects	9	6.5	0.921954
East Transects	10	4	0.06

## Sheet: Pielou
YD	Plot	Pielou	Pielou
Western Transects	-8	0.37584	0.0491589
Western Transects	-7	0.418278	0.0785559
Western Transects	-6	0.644208	0.01
Western Transects	-5	0.289064	0.15526
Western Transects	-4	0.596919	0.0571614
Western Transects	-3	0.733981	0.0198245
Western Transects	-2	0.698868	0.0542676
Western Transects	-1	0.377657	0.376587
East Transects	1	0.681436	0.0209323
East Transects	2	0.671052	0.0464392
East Transects	3	0.684292	0.0844294
East Transects	4	0.575182	0.048214
East Transects	5	0.695587	0.0640064
East Transects	6	0.614425	0.0452125
East Transects	7	0.639238	0.0567127
East Transects	8	0.568833	0.0547142
East Transects	9	0.486842	0.0484106
East Transects	10	0.473167	0.01
