# Supplementary material for: Spatial patterns and driving factors of plant diversity along the urban–rural gradient in the context of urbanization in Zhengzhou, China
Source: PeerJ. 2024 Oct 11;12:e18261. doi: 10.7717/peerj.18261 (PMC11472805; doi:10.7717/peerj.18261)
Supplement: Supplemental Information 1 [file peerj-12-18261-s001.zip › Raw data on distribution patterns/bdnb:Native plant north-south sample zones.xlsx]

## Sheet: Overall summary table
YD	Plot	Shannon	Simpson	Richness	Pielou	DFC
North Transects	4	1.42647	0.701649	7.375	0.727693	6.66641
North Transects	3	1.20915	0.594555	7.5	0.648494	4.93455
North Transects	2	1.39683	0.694632	7.16667	0.742066	3.04927
South Transects	-1	1.13583	0.582064	7.5	0.7731	-1.0172
South Transects	-3	0.999518	0.506211	7	0.571748	-4.86471
South Transects	-2	0.333398	0.182263	3	0.287926	-3.06921
South Transects	-4	0.810729	0.433546	4.57143	0.525111	-6.82946
South Transects	-5	1.12825	0.573979	6	0.622552	-9.00549
South Transects	-7	0.846988	0.433643	5.2	0.483714	-12.6876
South Transects	-6	0.763689	0.420468	4.6	0.502194	-11.5253
North Transects	5	1.40545	0.705481	6.6	0.785088	8.87695
North Transects	6	1.07138	0.554239	5.75	0.632294	11.0216
North Transects	7	1.23981	0.627061	6.83333	0.66927	12.7992
North Transects	8	1.02231	0.527445	7.5	0.500385	15.2113
North Transects	9	1.30691	0.616741	7.75	0.632308	17.1176
North Transects	10	1.32925	0.679067	6	0.741871	18.4566
North Transects	1	0.992058	0.574133	7	0.509817	1.09769

## Sheet: Shannon
YD	Plot	Shannon	Shannon
South Transects	-7	0.846988	0.27865
South Transects	-6	0.763689	0.183939
South Transects	-5	1.12825	0.220365
South Transects	-4	0.810729	0.207185
South Transects	-3	0.999518	0.15949
South Transects	-2	0.333398	0.118465
South Transects	-1	1.13583	0.508431
North Transects	1	0.992058	0.02
North Transects	2	1.39683	0.109896
North Transects	3	1.20915	0.177024
North Transects	4	1.42647	0.0730258
North Transects	5	1.40545	0.0496892
North Transects	6	1.07138	0.135017
North Transects	7	1.23981	0.131508
North Transects	8	1.02231	0.204864
North Transects	9	1.30691	0.404975
North Transects	10	1.32925	0.02

## Sheet: Simpson
YD	Plot	Simpson	Simpson
South Transects	-7	0.433643	0.149633
South Transects	-6	0.420468	0.100233
South Transects	-5	0.573979	0.100884
South Transects	-4	0.433546	0.10524
South Transects	-3	0.506211	0.0769504
South Transects	-2	0.182263	0.0646015
South Transects	-1	0.582064	0.146355
North Transects	1	0.574133	0.01
North Transects	2	0.694632	0.0243412
North Transects	3	0.594555	0.0736452
North Transects	4	0.701649	0.0269675
North Transects	5	0.705481	0.0201886
North Transects	6	0.554239	0.0553028
North Transects	7	0.627061	0.0708921
North Transects	8	0.527445	0.113362
North Transects	9	0.616741	0.140889
North Transects	10	0.679067	0.01

## Sheet: Richness
YD	Plot	Richness	Richness
South Transects	-7	5.2	0.489898
South Transects	-6	4.6	0.812404
South Transects	-5	6	1.30931
South Transects	-4	4.57143	0.895947
South Transects	-3	7	1.08562
South Transects	-2	3	0.912871
South Transects	-1	7.5	5.5
North Transects	1	7	0.07
North Transects	2	7.16667	1.1949
North Transects	3	7.5	1.5
North Transects	4	7.375	0.564975
North Transects	5	6.6	1.02956
North Transects	6	5.75	0.700765
North Transects	7	6.83333	0.792324
North Transects	8	7.5	0.645497
North Transects	9	7.75	1.93111
North Transects	10	6	0.06

## Sheet: Pielou
YD	Plot	Pielou	Pielou
South Transects	-7	0.483714	0.148837
South Transects	-6	0.502194	0.110903
South Transects	-5	0.622552	0.106203
South Transects	-4	0.525111	0.0891365
South Transects	-3	0.571748	0.0866785
South Transects	-2	0.287926	0.102486
South Transects	-1	0.7731	0.132049
North Transects	1	0.509817	0.01
North Transects	2	0.742066	0.0279452
North Transects	3	0.648494	0.0647344
North Transects	4	0.727693	0.0422391
North Transects	5	0.785088	0.0606458
North Transects	6	0.632294	0.0563483
North Transects	7	0.66927	0.0783629
North Transects	8	0.500385	0.0883676
North Transects	9	0.632308	0.141783
North Transects	10	0.741871	0.01
