# Supplementary material for: Spatial patterns and driving factors of plant diversity along the urban–rural gradient in the context of urbanization in Zhengzhou, China
Source: PeerJ. 2024 Oct 11;12:e18261. doi: 10.7717/peerj.18261 (PMC11472805; doi:10.7717/peerj.18261)
Supplement: Supplemental Information 1 [file peerj-12-18261-s001.zip › Raw data on distribution patterns/cbdx:East-West sample zone of herbaceous plants.xlsx]

## Sheet: Overall summary table
YD	Plot	Shannon	Simpson	Richness	Pielou	DFC
Western Transects	-3	1.41794	0.681745	9.83333	0.667201	-4.45696
Western Transects	-2	1.25297	0.562061	15.75	0.44813	-3.58148
East Transects	2	1.28307	0.649844	11.1667	0.63426	3.38846
Western Transects	-1	1.1853	0.519189	10.5	0.607222	-0.328203
East Transects	1	1.55889	0.712598	19	0.539909	1.77048
Western Transects	-4	1.45304	0.673047	11.3333	0.608454	-6.78538
Western Transects	-7	1.28536	0.630232	8.125	0.647214	-12.8965
Western Transects	-8	1.20723	0.612271	8	0.583854	-15.1109
Western Transects	-5	1.48442	0.711248	9.83333	0.688908	-9.34776
Western Transects	-6	1.03039	0.523709	7	0.529516	-10.6297
East Transects	3	1.27254	0.659479	6.5	0.71186	5.46588
East Transects	6	1.49539	0.691737	12.8889	0.596251	10.9294
East Transects	9	1.69068	0.748543	16.3333	0.618667	17.1404
East Transects	7	1.61111	0.728902	12.3333	0.688134	12.7433
East Transects	4	1.65154	0.740615	13.5714	0.633147	6.98317
East Transects	8	1.56904	0.675156	14.4	0.590548	14.7612
East Transects	5	1.60678	0.734067	14.3333	0.604547	9.0543
East Transects	10	0.96374	0.551875	7	0.495265	18.2561

## Sheet: Shannon
YD	Plot	Shannon	Shannon
Western Transects	-8	1.20723	0.122092
Western Transects	-7	1.28536	0.168206
Western Transects	-6	1.03039	0.04
Western Transects	-5	1.48442	0.154555
Western Transects	-4	1.45304	0.224215
Western Transects	-3	1.41794	0.111813
Western Transects	-2	1.25297	0.345266
Western Transects	-1	1.1853	0.814221
East Transects	1	1.55889	0.272183
East Transects	2	1.28307	0.166456
East Transects	3	1.27254	0.0238723
East Transects	4	1.65154	0.170413
East Transects	5	1.60678	0.204929
East Transects	6	1.49539	0.105838
East Transects	7	1.61111	0.17372
East Transects	8	1.56904	0.246588
East Transects	9	1.69068	0.0932754
East Transects	10	0.96374	0.03

## Sheet: Simpson
YD	Plot	Simpson	Simpson
Western Transects	-8	0.612271	0.0512624
Western Transects	-7	0.630232	0.0640966
Western Transects	-6	0.523709	0.01
Western Transects	-5	0.711248	0.037568
Western Transects	-4	0.673047	0.0909274
Western Transects	-3	0.681745	0.0360385
Western Transects	-2	0.562061	0.156207
Western Transects	-1	0.519189	0.30481
East Transects	1	0.712598	0.0412088
East Transects	2	0.649844	0.0538176
East Transects	3	0.659479	0.0111003
East Transects	4	0.740615	0.0455507
East Transects	5	0.734067	0.0474959
East Transects	6	0.691737	0.0293899
East Transects	7	0.728902	0.0450011
East Transects	8	0.675156	0.0926588
East Transects	9	0.748543	0.0233615
East Transects	10	0.551875	0.01

## Sheet: Richness
YD	Plot	Richness	Richness
Western Transects	-8	8	0.816497
Western Transects	-7	8.125	1.43225
Western Transects	-6	7	0.06
Western Transects	-5	9.83333	2.15123
Western Transects	-4	11.3333	2.12394
Western Transects	-3	9.83333	2.00693
Western Transects	-2	15.75	3.49702
Western Transects	-1	10.5	8.5
East Transects	1	19	7
East Transects	2	11.1667	2.651
East Transects	3	6.5	1.04083
East Transects	4	13.5714	1.47773
East Transects	5	14.3333	2.18581
East Transects	6	12.8889	1.39885
East Transects	7	12.3333	2.09231
East Transects	8	14.4	2.63818
East Transects	9	16.3333	2.12394
East Transects	10	7	0.08

## Sheet: Pielou
YD	Plot	Pielou	Pielou
Western Transects	-8	0.583854	0.045909
Western Transects	-7	0.647214	0.0555249
Western Transects	-6	0.529516	0.01
Western Transects	-5	0.688908	0.0462893
Western Transects	-4	0.608454	0.0558728
Western Transects	-3	0.667201	0.053583
Western Transects	-2	0.44813	0.113085
Western Transects	-1	0.607222	0.071863
East Transects	1	0.539909	0.022099
East Transects	2	0.63426	0.0781069
East Transects	3	0.71186	0.0608297
East Transects	4	0.633147	0.0458604
East Transects	5	0.604547	0.0442623
East Transects	6	0.596251	0.0284269
East Transects	7	0.688134	0.0361519
East Transects	8	0.590548	0.064771
East Transects	9	0.618667	0.0202966
East Transects	10	0.495265	0.01
