# Supplementary material for: Spatial patterns and driving factors of plant diversity along the urban–rural gradient in the context of urbanization in Zhengzhou, China
Source: PeerJ. 2024 Oct 11;12:e18261. doi: 10.7717/peerj.18261 (PMC11472805; doi:10.7717/peerj.18261)
Supplement: Supplemental Information 1 [file peerj-12-18261-s001.zip › Raw data on distribution patterns/cbnb:North-South sample zone of herbaceous plants.xlsx]

## Sheet: Overall summary table
YD	Plot	Shannon	Simpson	Richness	Pielou	DFC
North Transects	4	1.67854	0.755836	11.75	0.704458	6.66641
North Transects	3	1.5501	0.710535	10.5	0.688178	4.93455
North Transects	2	1.49768	0.70228	10	0.656745	3.04927
South Transects	-1	0.953224	0.399684	10	0.323737	-1.0172
South Transects	-3	1.37573	0.667784	9.25	0.659117	-4.86471
South Transects	-2	1.42091	0.688873	10.5	0.66011	-3.06921
South Transects	-4	1.47718	0.708719	10.5714	0.677169	-6.82946
South Transects	-5	1.78248	0.774925	15.8571	0.65791	-9.00549
South Transects	-7	1.4327	0.696574	10.4	0.678848	-12.6876
South Transects	-6	1.66273	0.751456	13.4	0.654092	-11.5253
North Transects	5	1.44611	0.699054	7.8	0.753174	8.87695
North Transects	6	1.62241	0.727845	11.375	0.67966	11.0216
North Transects	7	1.66062	0.757916	12.3333	0.667992	12.7992
North Transects	8	1.67845	0.735794	14.75	0.632805	15.2113
North Transects	9	1.57878	0.722843	12	0.65596	17.1176
North Transects	10	1.82387	0.783624	15	0.6735	18.4566
North Transects	1	1.29162	0.688621	11	0.538648	1.09769

## Sheet: Shannon
YD	Plot	Shannon	Shannon
South Transects	-7	1.4327	0.146147
South Transects	-6	1.66273	0.0486702
South Transects	-5	1.78248	0.0587035
South Transects	-4	1.47718	0.163697
South Transects	-3	1.37573	0.129202
South Transects	-2	1.42091	0.165115
South Transects	-1	0.953224	0.953224
North Transects	1	1.29162	0.02
North Transects	2	1.49768	0.145158
North Transects	3	1.5501	0.164665
North Transects	4	1.67854	0.118087
North Transects	5	1.44611	0.139507
North Transects	6	1.62241	0.108975
North Transects	7	1.66062	0.0736293
North Transects	8	1.67845	0.154477
North Transects	9	1.57878	0.0777328
North Transects	10	1.82387	0.02

## Sheet: Simpson
YD	Plot	Simpson	Simpson
South Transects	-7	0.696574	0.0394047
South Transects	-6	0.751456	0.00632798
South Transects	-5	0.774925	0.0137991
South Transects	-4	0.708719	0.0449143
South Transects	-3	0.667784	0.0492741
South Transects	-2	0.688873	0.0451528
South Transects	-1	0.399684	0.399684
North Transects	1	0.688621	0.01
North Transects	2	0.70228	0.0422169
North Transects	3	0.710535	0.0551829
North Transects	4	0.755836	0.0315331
North Transects	5	0.699054	0.0311356
North Transects	6	0.727845	0.0393558
North Transects	7	0.757916	0.0156352
North Transects	8	0.735794	0.0492353
North Transects	9	0.722843	0.0293163
North Transects	10	0.783624	0.01

## Sheet: Richness
YD	Plot	Richness	Richness
South Transects	-7	10.4	2.61916
South Transects	-6	13.4	1.80555
South Transects	-5	15.8571	1.94482
South Transects	-4	10.5714	2.38903
South Transects	-3	9.25	1.57831
South Transects	-2	10.5	2.95804
South Transects	-1	10	9
North Transects	1	11	0.06
North Transects	2	10	1.21106
North Transects	3	10.5	1.5698
North Transects	4	11.75	1.49702
North Transects	5	7.8	1.46287
North Transects	6	11.375	1.29474
North Transects	7	12.3333	1.11555
North Transects	8	14.75	2.39357
North Transects	9	12	1.77951
North Transects	10	15	0.05

## Sheet: Pielou
YD	Plot	Pielou	Pielou
South Transects	-7	0.678848	0.0705453
South Transects	-6	0.654092	0.0221552
South Transects	-5	0.65791	0.0162588
South Transects	-4	0.677169	0.0224635
South Transects	-3	0.659117	0.0384359
South Transects	-2	0.66011	0.0447956
South Transects	-1	0.323737	0.323737
North Transects	1	0.538648	0.01
North Transects	2	0.656745	0.0393656
North Transects	3	0.688178	0.0474942
North Transects	4	0.704458	0.0324583
North Transects	5	0.753174	0.0412807
North Transects	6	0.67966	0.0351822
North Transects	7	0.667992	0.0213274
North Transects	8	0.632805	0.0501896
North Transects	9	0.65596	0.0672132
North Transects	10	0.6735	0.01
