# Supplementary material for: Spatial patterns and driving factors of plant diversity along the urban–rural gradient in the context of urbanization in Zhengzhou, China
Source: PeerJ. 2024 Oct 11;12:e18261. doi: 10.7717/peerj.18261 (PMC11472805; doi:10.7717/peerj.18261)
Supplement: Supplemental Information 1 [file peerj-12-18261-s001.zip › Raw data on distribution patterns/gmdx:Shrub east-west sample zone.xlsx]

## Sheet: Overall summary table
YD	Plot	Shannon	Simpson	Richness	Pielou	DFC
Western Transects	-3	1.50632	0.691864	7.66667	0.76937	-4.45696
Western Transects	-2	1.688	0.772002	8.25	0.802433	-3.58148
East Transects	2	1.45162	0.660902	10.6667	0.624841	3.38846
Western Transects	-1	1.07073	0.540677	5	0.650422	-0.328203
East Transects	1	1.83044	0.762837	12.5	0.725953	1.77048
Western Transects	-4	1.36077	0.694563	6.66667	0.747398	-6.78538
Western Transects	-7	0.745465	0.377103	5.875	0.417971	-12.8965
Western Transects	-8	0.817308	0.405897	5.14286	0.46566	-15.1109
Western Transects	-5	0.719687	0.357965	4.66667	0.500336	-9.34776
Western Transects	-6	0.694676	0.46479	3	0.632321	-10.6297
East Transects	3	1.0413	0.539032	5	0.666727	5.46588
East Transects	6	1.03884	0.581933	4.88889	0.683482	10.9294
East Transects	9	0.69851	0.358415	5.16667	0.393349	17.1404
East Transects	7	0.925147	0.48096	5.33333	0.561306	12.7433
East Transects	4	0.912315	0.48816	4.85714	0.608599	6.98317
East Transects	8	0.890804	0.494167	4.2	0.624286	14.7612
East Transects	5	1.06898	0.588178	4.66667	0.741851	9.0543
East Transects	10	1.04326	0.628314	3	0.949619	18.2561

## Sheet: Shannon
YD	plot	Shannon	Shannon
Western Transects	-8	0.817308	0.242237
Western Transects	-7	0.745465	0.191681
Western Transects	-6	0.694676	0.02
Western Transects	-5	0.719687	0.180605
Western Transects	-4	1.36077	0.0997809
Western Transects	-3	1.50632	0.246116
Western Transects	-2	1.688	0.0961449
Western Transects	-1	1.07073	0.423343
East Transects	1	1.83044	0.13118
East Transects	2	1.45162	0.13106
East Transects	3	1.0413	0.19872
East Transects	4	0.912315	0.129384
East Transects	5	1.06898	0.0712544
East Transects	6	1.03884	0.0941812
East Transects	7	0.925147	0.176201
East Transects	8	0.890804	0.0756748
East Transects	9	0.69851	0.158891
East Transects	10	1.04326	0.03

## Sheet: Simpson
YD	plot	Simpson	Simpson
Western Transects	-8	0.405897	0.116241
Western Transects	-7	0.377103	0.0966286
Western Transects	-6	0.46479	0.01
Western Transects	-5	0.357965	0.0785193
Western Transects	-4	0.694563	0.032521
Western Transects	-3	0.691864	0.0924526
Western Transects	-2	0.772002	0.0232791
Western Transects	-1	0.540677	0.191937
East Transects	1	0.762837	0.0647947
East Transects	2	0.660902	0.0462476
East Transects	3	0.539032	0.105451
East Transects	4	0.48816	0.0673144
East Transects	5	0.588178	0.0431599
East Transects	6	0.581933	0.0431849
East Transects	7	0.48096	0.0965089
East Transects	8	0.494167	0.0471387
East Transects	9	0.358415	0.0880693
East Transects	10	0.628314	0.01

## Sheet: Richness
YD	plot	Richness	Richness
Western Transects	-8	5.14286	1.1004
Western Transects	-7	5.875	1.07633
Western Transects	-6	3	0.04
Western Transects	-5	4.66667	1.28236
Western Transects	-4	6.66667	0.843274
Western Transects	-3	7.66667	1.42984
Western Transects	-2	8.25	0.629153
Western Transects	-1	5	1
East Transects	1	12.5	0.5
East Transects	2	10.6667	1.20185
East Transects	3	5	0.816497
East Transects	4	4.85714	0.508432
East Transects	5	4.66667	0.881917
East Transects	6	4.88889	0.454742
East Transects	7	5.33333	0.881917
East Transects	8	4.2	0.05
East Transects	9	5.16667	0.872417
East Transects	10	3	0.03

## Sheet: Pielou
YD	plot	Pielou	Pielou
Western Transects	-8	0.46566	0.120076
Western Transects	-7	0.417971	0.099312
Western Transects	-6	0.632321	0.01
Western Transects	-5	0.500336	0.0582217
Western Transects	-4	0.747398	0.0608628
Western Transects	-3	0.76937	0.0784701
Western Transects	-2	0.802433	0.0287708
Western Transects	-1	0.650422	0.183434
East Transects	1	0.725953	0.0634609
East Transects	2	0.624841	0.0414507
East Transects	3	0.666727	0.0982225
East Transects	4	0.608599	0.0916062
East Transects	5	0.741851	0.110721
East Transects	6	0.683482	0.0633496
East Transects	7	0.561306	0.0718343
East Transects	8	0.624286	0.0561948
East Transects	9	0.393349	0.0915264
East Transects	10	0.949619	0.01
