# Supplementary material for: Spatial patterns and driving factors of plant diversity along the urban–rural gradient in the context of urbanization in Zhengzhou, China
Source: PeerJ. 2024 Oct 11;12:e18261. doi: 10.7717/peerj.18261 (PMC11472805; doi:10.7717/peerj.18261)
Supplement: Supplemental Information 1 [file peerj-12-18261-s001.zip › Raw data on distribution patterns/gmnb:Shrubs North-South Sample Zone.xlsx]

## Sheet: Overall summary table
YD	Plot	Shannon	Simpson	Richness	Pielou	DFC
North Transects	4	1.55847	0.710457	9.25	0.711605	6.66641
North Transects	3	1.3869	0.65699	7.75	0.729602	4.93455
North Transects	2	1.50651	0.721233	7.83333	0.786511	3.04927
South Transects	-1	0.991376	0.406591	9	0.349912	-1.0172
South Transects	-3	0.894496	0.452425	5.75	0.514085	-4.86471
South Transects	-2	0.970978	0.564982	4.5	0.683718	-3.06921
South Transects	-4	1.22719	0.609034	6.28571	0.741533	-6.82946
South Transects	-5	0.999619	0.527599	5	0.588329	-9.00549
South Transects	-7	0.637158	0.349836	3.4	0.501539	-12.6876
South Transects	-6	0.723592	0.373694	5	0.420165	-11.5253
North Transects	5	1.42692	0.700824	7.4	0.752082	8.87695
North Transects	6	1.26823	0.619275	7.25	0.651328	11.0216
North Transects	7	1.15479	0.593805	5.66667	0.731416	12.7992
North Transects	8	0.933637	0.499977	5	0.529408	15.2113
North Transects	9	1.27003	0.574607	7.25	0.617044	17.1176
North Transects	10	1.13525	0.625644	5	0.705368	18.4566
North Transects	1	1.15368	0.576499	7	0.592872	1.09769

## Sheet: Shannon
YD	Plot	Shannon	Shannon
South Transects	-7	0.637158	0.235291
South Transects	-6	0.723592	0.209648
South Transects	-5	0.999619	0.193828
South Transects	-4	1.22719	0.191401
South Transects	-3	0.894496	0.203398
South Transects	-2	0.970978	0.0602748
South Transects	-1	0.991376	0.991376
North Transects	1	1.15368	0.04
North Transects	2	1.50651	0.140044
North Transects	3	1.3869	0.17173
North Transects	4	1.55847	0.126015
North Transects	5	1.42692	0.0652857
North Transects	6	1.26823	0.174922
North Transects	7	1.15479	0.15796
North Transects	8	0.933637	0.351208
North Transects	9	1.27003	0.463668
North Transects	10	1.13525	0.03

## Sheet: Simpson
YD	Plot	Simpson	Simpson
South Transects	-7	0.349836	0.128255
South Transects	-6	0.373694	0.112197
South Transects	-5	0.527599	0.0937986
South Transects	-4	0.609034	0.0764236
South Transects	-3	0.452425	0.091791
South Transects	-2	0.564982	0.0248923
South Transects	-1	0.406591	0.406591
North Transects	1	0.576499	0.02
North Transects	2	0.721233	0.0335792
North Transects	3	0.65699	0.0636607
North Transects	4	0.710457	0.0491597
North Transects	5	0.700824	0.0150564
North Transects	6	0.619275	0.0657419
North Transects	7	0.593805	0.0625588
North Transects	8	0.499977	0.171775
North Transects	9	0.574607	0.195519
North Transects	10	0.625644	0.01

## Sheet: Richness
YD	Plot	Richness	Richness
South Transects	-7	3.4	0.678233
South Transects	-6	5	1.30384
South Transects	-5	5	0.872872
South Transects	-4	6.28571	1.28571
South Transects	-3	5.75	1.22109
South Transects	-2	4.5	0.866025
South Transects	-1	9	8
North Transects	1	7	0.04
North Transects	2	7.83333	1.44722
North Transects	3	7.75	1.55552
North Transects	4	9.25	0.7258
North Transects	5	7.4	1.2083
North Transects	6	7.25	1.06486
North Transects	7	5.66667	0.988826
North Transects	8	5	1.29099
North Transects	9	7.25	2.68871
North Transects	10	5	0.05

## Sheet: Pielou
YD	Plot	Pielou	Pielou
South Transects	-7	0.501539	0.151555
South Transects	-6	0.420165	0.121426
South Transects	-5	0.588329	0.105432
South Transects	-4	0.741533	0.0394398
South Transects	-3	0.514085	0.0984563
South Transects	-2	0.683718	0.0497653
South Transects	-1	0.349912	0.349912
North Transects	1	0.592872	0.01
North Transects	2	0.786511	0.0460221
North Transects	3	0.729602	0.0236666
North Transects	4	0.711605	0.0544716
North Transects	5	0.752082	0.0578937
North Transects	6	0.651328	0.0627429
North Transects	7	0.731416	0.0663421
North Transects	8	0.529408	0.168015
North Transects	9	0.617044	0.20578
North Transects	10	0.705368	0.01
