# Supplementary material for: Spatial patterns and driving factors of plant diversity along the urban–rural gradient in the context of urbanization in Zhengzhou, China
Source: PeerJ. 2024 Oct 11;12:e18261. doi: 10.7717/peerj.18261 (PMC11472805; doi:10.7717/peerj.18261)
Supplement: Supplemental Information 1 [file peerj-12-18261-s001.zip › Raw data on distribution patterns/qmdx:Tree east-west sample zone.xlsx]

## Sheet: Overall summary table
YD	Plot	Shannon	Simpson	Richness	Pielou	DFC
Western Transects	-3	0.731335	0.369476	4.83333	0.393913	-4.45696
Western Transects	-2	0.367438	0.202057	2.5	0.316967	-3.58148
East Transects	2	1.13002	0.577946	6	0.656432	3.38846
Western Transects	-1	0.498767	0.331342	2	0.719568	-0.328203
East Transects	1	0.615572	0.363431	3.5	0.510308	1.77048
Western Transects	-4	0.715132	0.36033	5.33333	0.406957	-6.78538
Western Transects	-7	0.610231	0.319249	5.25	0.385232	-12.8965
Western Transects	-8	0.670276	0.384795	3.71429	0.547122	-15.1109
Western Transects	-5	0.573935	0.315658	4	0.382015	-9.31169
Western Transects	-6	0.844411	0.386486	8	0.406076	-10.6297
East Transects	3	0.649948	0.383662	4.25	0.521756	5.46588
East Transects	6	0.822976	0.436115	5	0.505329	10.9294
East Transects	9	0.991317	0.537193	5	0.646271	17.1404
East Transects	7	0.643964	0.367127	3.16667	0.574833	12.7433
East Transects	4	1.06582	0.592617	5	0.69594	6.98317
East Transects	8	0.859789	0.484068	4.8	0.567786	14.7612
East Transects	5	0.787284	0.427267	4.33333	0.527137	9.0543
East Transects	10	1.0106	0.514794	5	0.627921	18.2561

## Sheet: Shannon
YD	plot	Shannon AE	Shannon SE
Western Transects	-8	0.670276	0.129311
Western Transects	-7	0.610231	0.12742
Western Transects	-6	0.844411	0.01
Western Transects	-5	0.573935	0.15863
Western Transects	-4	0.715132	0.24512
Western Transects	-3	0.731335	0.238814
Western Transects	-2	0.367438	0.23181
Western Transects	-1	0.498767	0.185798
East Transects	1	0.615572	0.0860686
East Transects	2	1.13002	0.208557
East Transects	3	0.649948	0.164266
East Transects	4	1.06582	0.09788
East Transects	5	0.787284	0.217828
East Transects	6	0.822976	0.169943
East Transects	7	0.643964	0.15124
East Transects	8	0.859789	0.172722
East Transects	9	0.991317	0.174701
East Transects	10	1.0106	0.01

## Sheet: Simpson
YD	plot	Simpson AE	Simpson SE
Western Transects	-8	0.384795	0.0785639
Western Transects	-7	0.319249	0.0697144
Western Transects	-6	0.386486	0.01
Western Transects	-5	0.315658	0.0865036
Western Transects	-4	0.36033	0.125159
Western Transects	-3	0.369476	0.119564
Western Transects	-2	0.202057	0.121064
Western Transects	-1	0.331342	0.160101
East Transects	1	0.363431	0.125296
East Transects	2	0.577946	0.0779081
East Transects	3	0.383662	0.103842
East Transects	4	0.592617	0.0448006
East Transects	5	0.427267	0.126878
East Transects	6	0.436115	0.0869731
East Transects	7	0.367127	0.0849591
East Transects	8	0.484068	0.0881318
East Transects	9	0.537193	0.079726
East Transects	10	0.514794	0.01

## Sheet: Richness
YD	plot	Richness AE	Richness SE
Western Transects	-8	3.71429	0.521641
Western Transects	-7	5.25	1.0815
Western Transects	-6	8	0.02
Western Transects	-5	4	0.83666
Western Transects	-4	5.33333	0.666667
Western Transects	-3	4.83333	1.13774
Western Transects	-2	2.5	1.19024
Western Transects	-1	2	0
East Transects	1	3.5	0.5
East Transects	2	6	1.06458
East Transects	3	4.25	1.31498
East Transects	4	5	0.690066
East Transects	5	4.33333	0.333333
East Transects	6	5	0.726483
East Transects	7	3.16667	0.542627
East Transects	8	4.8	0.860233
East Transects	9	5	0.730297
East Transects	10	5	0.02

## Sheet: Pielou
YD	plot	Pielou AE	Pielou SE
Western Transects	-8	0.547122	0.0996327
Western Transects	-7	0.385232	0.082963
Western Transects	-6	0.406076	0.02
Western Transects	-5	0.382015	0.114342
Western Transects	-4	0.406957	0.131562
Western Transects	-3	0.393913	0.125434
Western Transects	-2	0.316967	0.187154
Western Transects	-1	0.719568	0.26805
East Transects	1	0.510308	0.128352
East Transects	2	0.656432	0.0489887
East Transects	3	0.521756	0.124603
East Transects	4	0.69594	0.0586632
East Transects	5	0.527137	0.116365
East Transects	6	0.505329	0.0829668
East Transects	7	0.574833	0.0975648
East Transects	8	0.567786	0.0701257
East Transects	9	0.646271	0.0976647
East Transects	10	0.627921	0.02
