# Supplementary material for: Spatial patterns and driving factors of plant diversity along the urban–rural gradient in the context of urbanization in Zhengzhou, China
Source: PeerJ. 2024 Oct 11;12:e18261. doi: 10.7717/peerj.18261 (PMC11472805; doi:10.7717/peerj.18261)
Supplement: Supplemental Information 1 [file peerj-12-18261-s001.zip › Raw data on distribution patterns/qmnb:Tree north-south sample zone.xlsx]

## Sheet: Overall summary table
YD	Plot	Shannon	Simpson	Richness	Pielou	DFC
North Transects	4	1.11173	0.595376	5.375	0.703782	6.66641
North Transects	3	0.794276	0.419098	4.5	0.589717	4.93455
North Transects	2	0.790442	0.389613	5.33333	0.442406	3.04927
South Transects	-1	1.5134	0.673763	9.5	0.672773	-1.0172
South Transects	-3	0.713333	0.374947	4.75	0.44801	-4.86471
South Transects	-2	0.649558	0.351087	4	0.440155	-3.06921
South Transects	-4	0.586788	0.342325	3.28571	0.469456	-6.82946
South Transects	-5	0.739376	0.433627	3.28571	0.654939	-9.00549
South Transects	-7	0.586929	0.324071	3.6	0.459625	-12.6876
South Transects	-6	0.342853	0.176448	2.4	0.33989	-11.5253
North Transects	5	0.491263	0.274822	2.6	0.39964	8.87695
North Transects	6	0.510353	0.322824	2.625	0.516716	11.0216
North Transects	7	0.842238	0.477714	4.16667	0.592062	12.7992
North Transects	8	0.891944	0.491025	4	0.69134	15.2113
North Transects	9	0.639289	0.340422	3.25	0.480914	17.1176
North Transects	10	0.939628	0.527251	5	0.583824	18.4566
North Transects	1	1.58883	0.763129	7	0.816499	1.09769

## Sheet: Shannon
YD	Plot	Shannon	Shannon
South Transects	-7	0.586929	0.195718
South Transects	-6	0.342853	0.125377
South Transects	-5	0.739376	0.114732
South Transects	-4	0.586788	0.146091
South Transects	-3	0.713333	0.173677
South Transects	-2	0.649558	0.2443
South Transects	-1	1.5134	0.20954
North Transects	1	1.58883	0.05
North Transects	2	0.790442	0.241222
North Transects	3	0.794276	0.231796
North Transects	4	1.11173	0.176791
North Transects	5	0.491263	0.263031
North Transects	6	0.510353	0.102691
North Transects	7	0.842238	0.198081
North Transects	8	0.891944	0.28719
North Transects	9	0.639289	0.21748
North Transects	10	0.939628	0.04

## Sheet: Simpson
YD	Plot	Simpson	Simpson
South Transects	-7	0.324071	0.108493
South Transects	-6	0.176448	0.0659218
South Transects	-5	0.433627	0.0683384
South Transects	-4	0.342325	0.0927298
South Transects	-3	0.374947	0.096689
South Transects	-2	0.351087	0.141592
South Transects	-1	0.673763	0.0682383
North Transects	1	0.763129	0.03
North Transects	2	0.389613	0.118248
North Transects	3	0.419098	0.106484
North Transects	4	0.595376	0.0591705
North Transects	5	0.274822	0.152842
North Transects	6	0.322824	0.0710575
North Transects	7	0.477714	0.104473
North Transects	8	0.491025	0.111707
North Transects	9	0.340422	0.119525
North Transects	10	0.527251	0.02

## Sheet: Richness
YD	Plot	Richness	Richness
South Transects	-7	3.6	0.678233
South Transects	-6	2.4	0.509902
South Transects	-5	3.28571	0.359516
South Transects	-4	3.28571	0.521641
South Transects	-3	4.75	0.881354
South Transects	-2	4	1.22474
South Transects	-1	9.5	1.5
North Transects	1	7	0.04
North Transects	2	5.33333	1.52023
North Transects	3	4.5	1.59239
North Transects	4	5.375	0.864736
North Transects	5	2.6	0.678233
North Transects	6	2.625	0.323899
North Transects	7	4.16667	0.909823
North Transects	8	4	1.35401
North Transects	9	3.25	0.853913
North Transects	10	5	0.03

## Sheet: Pielou
YD	Plot	Pielou	Pielou
South Transects	-7	0.459625	0.0971622
South Transects	-6	0.33989	0.0935479
South Transects	-5	0.654939	0.0985712
South Transects	-4	0.469456	0.12476
South Transects	-3	0.44801	0.0804953
South Transects	-2	0.440155	0.182357
South Transects	-1	0.672773	0.045749
North Transects	1	0.816499	0.02
North Transects	2	0.442406	0.108257
North Transects	3	0.589717	0.129858
North Transects	4	0.703782	0.0706926
North Transects	5	0.39964	0.19538
North Transects	6	0.516716	0.10768
North Transects	7	0.592062	0.136045
North Transects	8	0.69134	0.0584186
North Transects	9	0.480914	0.173211
North Transects	10	0.583824	0.02
