# Supplementary material for: Spatial patterns and driving factors of plant diversity along the urban–rural gradient in the context of urbanization in Zhengzhou, China
Source: PeerJ. 2024 Oct 11;12:e18261. doi: 10.7717/peerj.18261 (PMC11472805; doi:10.7717/peerj.18261)
Supplement: Supplemental Information 1 [file peerj-12-18261-s001.zip › Raw data on distribution patterns/sywzdx:East-West sample zone for all species.xlsx]

## Sheet: Overall summary table
YD	Plot	Shannon	Simpson	Richness	Pielou	DFC
Western Transects	-3	2.33026	0.863042	21.5	0.781593	-4.45696
Western Transects	-2	2.11762	0.818359	25.25	0.660477	-3.58148
East Transects	2	2.20958	0.856784	23.5	0.713495	3.38846
Western Transects	-1	1.71489	0.696099	16	0.650479	-0.328203
East Transects	1	2.51178	0.887618	33	0.726293	1.77048
Western Transects	-4	2.10149	0.827128	20.6667	0.700654	-6.78538
Western Transects	-7	1.68916	0.712846	16.25	0.609928	-12.8965
Western Transects	-8	1.69462	0.730504	15.1429	0.627652	-15.1109
Western Transects	-5	1.84689	0.781827	15.6667	0.679373	-9.34776
Western Transects	-6	1.6953	0.767514	10	0.736259	-10.6297
East Transects	3	1.88198	0.781583	14.5	0.710067	5.46588
East Transects	6	2.07936	0.819193	20.7778	0.690785	10.9294
East Transects	9	2.06969	0.811989	24.6667	0.651801	17.1404
East Transects	7	2.14766	0.836318	20.1667	0.722126	12.7433
East Transects	4	2.03172	0.794881	20.5714	0.678288	6.98317
East Transects	8	2.09272	0.82897	22.2	0.68309	14.7612
East Transects	5	2.13939	0.806614	23.3333	0.67907	9.0543
East Transects	10	1.61485	0.721277	12	0.649865	18.2561

## Sheet: Shannon
YD	Plot	Shannon	Shannon
Western Transects	-8	1.69462	0.0689447
Western Transects	-7	1.68916	0.116068
Western Transects	-6	1.6953	0.02
Western Transects	-5	1.84689	0.1171
Western Transects	-4	2.10149	0.167758
Western Transects	-3	2.33026	0.162997
Western Transects	-2	2.11762	0.134445
Western Transects	-1	1.71489	0.726512
East Transects	1	2.51178	0.099599
East Transects	2	2.20958	0.106024
East Transects	3	1.88198	0.168489
East Transects	4	2.03172	0.10993
East Transects	5	2.13939	0.232439
East Transects	6	2.07936	0.0856525
East Transects	7	2.14766	0.0914505
East Transects	8	2.09272	0.13852
East Transects	9	2.06969	0.105796
East Transects	10	1.61485	0.03

## Sheet: Simpson
YD	Plot	Simpson	Simpson
Western Transects	-8	0.730504	0.026099
Western Transects	-7	0.712846	0.0375445
Western Transects	-6	0.767514	0.01
Western Transects	-5	0.781827	0.0253497
Western Transects	-4	0.827128	0.0340133
Western Transects	-3	0.863042	0.0233814
Western Transects	-2	0.818359	0.0268684
Western Transects	-1	0.696099	0.191629
East Transects	1	0.887618	0.00143772
East Transects	2	0.856784	0.0169479
East Transects	3	0.781583	0.0532983
East Transects	4	0.794881	0.028458
East Transects	5	0.806614	0.0681257
East Transects	6	0.819193	0.0209276
East Transects	7	0.836318	0.0201055
East Transects	8	0.82897	0.0202502
East Transects	9	0.811989	0.0263101
East Transects	10	0.721277	0.01

## Sheet: Richness
YD	Plot	Richness	Richness
Western Transects	-8	15.1429	1.07855
Western Transects	-7	16.25	1.4608
Western Transects	-6	10	0.05
Western Transects	-5	15.6667	1.81965
Western Transects	-4	20.6667	2.36173
Western Transects	-3	21.5	3.34415
Western Transects	-2	25.25	2.95452
Western Transects	-1	16	10
East Transects	1	33	8
East Transects	2	23.5	3.23265
East Transects	3	14.5	1.32288
East Transects	4	20.5714	1.8498
East Transects	5	23.3333	2.33333
East Transects	6	20.7778	1.62256
East Transects	7	20.1667	1.70131
East Transects	8	22.2	2.85307
East Transects	9	24.6667	2.30458
East Transects	10	12	0.06

## Sheet: Pielou
YD	Plot	Pielou	Pielou
Western Transects	-8	0.627652	0.0208418
Western Transects	-7	0.609928	0.0326585
Western Transects	-6	0.736259	0.01
Western Transects	-5	0.679373	0.0338631
Western Transects	-4	0.700654	0.037297
Western Transects	-3	0.781593	0.0309609
Western Transects	-2	0.660477	0.0361354
Western Transects	-1	0.650479	0.0988547
East Transects	1	0.726293	0.0230938
East Transects	2	0.713495	0.0272857
East Transects	3	0.710067	0.0701784
East Transects	4	0.678288	0.0322638
East Transects	5	0.67907	0.0598967
East Transects	6	0.690785	0.0201487
East Transects	7	0.722126	0.0335456
East Transects	8	0.68309	0.025429
East Transects	9	0.651801	0.0310415
East Transects	10	0.649865	0.01
