# Supplementary material for: Spatial patterns and driving factors of plant diversity along the urban–rural gradient in the context of urbanization in Zhengzhou, China
Source: PeerJ. 2024 Oct 11;12:e18261. doi: 10.7717/peerj.18261 (PMC11472805; doi:10.7717/peerj.18261)
Supplement: Supplemental Information 1 [file peerj-12-18261-s001.zip › Raw data on distribution patterns/sywznb:North-South sample zone for all species.xlsx]

## Sheet: Overall summary table
YD	Plot	Shannon	Simpson	Richness	Pielou	DFC
North Transects	4	2.38595	0.865606	23.625	0.765654	6.66641
North Transects	3	2.22065	0.83652	21.5	0.745494	4.93455
North Transects	2	2.29603	0.863943	20	0.76948	3.04927
South Transects	-1	1.89651	0.739154	22.5	0.73691	-1.0172
South Transects	-3	1.85979	0.736862	17.5	0.653494	-4.86471
South Transects	-2	1.88142	0.778476	16.5	0.693544	-3.06921
South Transects	-4	2.04148	0.811005	18	0.736079	-6.82946
South Transects	-5	2.31246	0.861425	23.8571	0.732851	-9.00549
South Transects	-7	1.93512	0.801358	16.2	0.710899	-12.6876
South Transects	-6	1.94366	0.795988	19	0.666112	-11.5253
North Transects	5	2.18423	0.851826	16.6	0.802141	8.87695
North Transects	6	2.01145	0.773335	19.625	0.678888	11.0216
North Transects	7	2.00893	0.783444	20.3333	0.674113	12.7992
North Transects	8	1.99848	0.769542	22	0.64523	15.2113
North Transects	9	2.11248	0.801844	21	0.691724	17.1176
North Transects	10	2.26575	0.858468	20	0.756327	18.4566
North Transects	1	1.84793	0.806024	20	0.616854	1.09769

## Sheet: Shannon
YD	plot	Shannon AV	Shannon SE
North Transects	4	2.38595	0.0966808
North Transects	3	2.22065	0.157469
North Transects	2	2.29603	0.12594
South Transects	-1	1.89651	0.895711
South Transects	-3	1.85979	0.24223
South Transects	-2	1.88142	0.0841879
South Transects	-4	2.04148	0.107454
South Transects	-5	2.31246	0.125689
South Transects	-7	1.93512	0.160301
South Transects	-6	1.94366	0.0839181
North Transects	5	2.18423	0.0724145
North Transects	6	2.01145	0.155279
North Transects	7	2.00893	0.158019
North Transects	8	1.99848	0.268521
North Transects	9	2.11248	0.356637
North Transects	10	2.26575	0.01
North Transects	1	1.84793	0.01

## Sheet: Simpson 
YD	plot	Simpson AV	Simpson SE
South Transects	-7	0.801358	0.037299
South Transects	-6	0.795988	0.0279562
South Transects	-5	0.861425	0.02489
South Transects	-4	0.811005	0.0268834
South Transects	-3	0.736862	0.085505
South Transects	-2	0.778476	0.0290509
South Transects	-1	0.739154	0.174397
North Transects	1	0.806024	0.02
North Transects	2	0.863943	0.01735
North Transects	3	0.83652	0.0265765
North Transects	4	0.865606	0.017972
North Transects	5	0.851826	0.00673514
North Transects	6	0.773335	0.0408084
North Transects	7	0.783444	0.055128
North Transects	8	0.769542	0.0931231
North Transects	9	0.801844	0.069039
North Transects	10	0.858468	0.02

## Sheet: Richness
YD	plot	Richness AV	Richness SE
North Transects	10	20	0.2
North Transects	9	21	2
North Transects	8	22	1.29099
North Transects	7	20.3333	1.94365
North Transects	6	19.625	1.45083
North Transects	5	16.6	2.42074
North Transects	4	23.625	2.00835
North Transects	3	21.5	3.48466
North Transects	2	20	1.69312
North Transects	1	20	0.2
South Transects	-1	22.5	18.5
South Transects	-2	16.5	3.30404
South Transects	-3	17.5	2.42752
South Transects	-4	18	2.74296
South Transects	-5	23.8571	2.19771
South Transects	-6	19	2.14476
South Transects	-7	16.2	2.74591

## Sheet: Pielou
YD	plot	Pielou AV	Pielou SE
South Transects	-7	0.710899	0.0429112
South Transects	-6	0.666112	0.0220744
South Transects	-5	0.732851	0.0312375
South Transects	-4	0.736079	0.0320208
South Transects	-3	0.653494	0.069761
South Transects	-2	0.693544	0.0391793
South Transects	-1	0.73691	0.014986
North Transects	1	0.616854	0.01
North Transects	2	0.76948	0.020248
North Transects	3	0.745494	0.0204876
North Transects	4	0.765654	0.0297324
North Transects	5	0.802141	0.0381905
North Transects	6	0.678888	0.0479296
North Transects	7	0.674113	0.0538133
North Transects	8	0.64523	0.0829115
North Transects	9	0.691724	0.105292
North Transects	10	0.756327	0.01
