# Supplementary material for: Spatial patterns and driving factors of plant diversity along the urban–rural gradient in the context of urbanization in Zhengzhou, China
Source: PeerJ. 2024 Oct 11;12:e18261. doi: 10.7717/peerj.18261 (PMC11472805; doi:10.7717/peerj.18261)
Supplement: Supplemental Information 1 [file peerj-12-18261-s001.zip › Raw data on distribution patterns/wldx:East-West sample zone of exotic plants.xlsx]

## Sheet: Overall summary table
YD	Plot	Shannon	Simpson	Richness	Pielou	DFC
Western Transects	-3	1.92609	0.7916	15.1667	0.75213	-4.45696
Western Transects	-2	1.57836	0.665786	18.75	0.538115	-3.58148
East Transects	2	1.75412	0.775818	16.8333	0.640868	3.38846
Western Transects	-1	1.46001	0.593157	13.5	0.591564	-0.328203
East Transects	1	2.05701	0.828553	23.5	0.669309	1.77048
Western Transects	-4	1.63658	0.708158	12.8333	0.654468	-6.78538
Western Transects	-7	1.4633	0.65398	11	0.621996	-12.8965
Western Transects	-8	1.52355	0.701165	10.5714	0.655894	-15.1109
Western Transects	-5	1.61154	0.71878	12.5	0.641758	-9.34776
Western Transects	-6	1.29365	0.658935	7	0.664805	-10.6297
East Transects	3	1.74744	0.790041	10	0.766441	5.46588
East Transects	6	1.63464	0.729382	13.8889	0.630823	10.9294
East Transects	9	1.7311	0.727841	18.1667	0.602492	17.1404
East Transects	7	1.67059	0.737094	12.8333	0.667567	12.7433
East Transects	4	1.76933	0.744902	15.1429	0.658953	6.98317
East Transects	8	1.78394	0.761307	15.8	0.658933	14.7612
East Transects	5	1.51739	0.660512	15	0.562514	9.0543
East Transects	10	1.39627	0.68911	8	0.671466	18.2561

## Sheet: Shannon
YD	Plot	Shannon	Shannon
Western Transects	-8	1.52355	0.0766149
Western Transects	-7	1.4633	0.161209
Western Transects	-6	1.29365	0.02
Western Transects	-5	1.61154	0.154685
Western Transects	-4	1.63658	0.214717
Western Transects	-3	1.92609	0.18965
Western Transects	-2	1.57836	0.285522
Western Transects	-1	1.46001	0.834183
East Transects	1	2.05701	0.179594
East Transects	2	1.75412	0.11073
East Transects	3	1.74744	0.0763899
East Transects	4	1.76933	0.165885
East Transects	5	1.51739	0.116601
East Transects	6	1.63464	0.0640261
East Transects	7	1.67059	0.152558
East Transects	8	1.78394	0.210697
East Transects	9	1.7311	0.128344
East Transects	10	1.39627	0.02

## Sheet: Simpson
YD	Plot	Simpson	Simpson
Western Transects	-8	0.701165	0.0233614
Western Transects	-7	0.65398	0.0640685
Western Transects	-6	0.658935	0.01
Western Transects	-5	0.71878	0.0430147
Western Transects	-4	0.708158	0.0687689
Western Transects	-3	0.7916	0.0364098
Western Transects	-2	0.665786	0.101117
Western Transects	-1	0.593157	0.280404
East Transects	1	0.828553	0.0137347
East Transects	2	0.775818	0.024919
East Transects	3	0.790041	0.0156849
East Transects	4	0.744902	0.0435534
East Transects	5	0.660512	0.0643503
East Transects	6	0.729382	0.0209966
East Transects	7	0.737094	0.0383641
East Transects	8	0.761307	0.0513747
East Transects	9	0.727841	0.0446638
East Transects	10	0.68911	0.01

## Sheet: Richness
YD	Plot	Richness	Richness
Western Transects	-8	10.5714	1.08797
Western Transects	-7	11	1.21008
Western Transects	-6	7	0.07
Western Transects	-5	12.5	1.45488
Western Transects	-4	12.8333	1.74005
Western Transects	-3	15.1667	2.86841
Western Transects	-2	18.75	2.68871
Western Transects	-1	13.5	9.5
East Transects	1	23.5	8.5
East Transects	2	16.8333	2.94863
East Transects	3	10	1.08012
East Transects	4	15.1429	1.85714
East Transects	5	15	1
East Transects	6	13.8889	1.19541
East Transects	7	12.8333	1.53659
East Transects	8	15.8	2.76405
East Transects	9	18.1667	1.64148
East Transects	10	8	0.06

## Sheet: Pielou
YD	Plot	Pielou	Pielou
Western Transects	-8	0.655894	0.0215966
Western Transects	-7	0.621996	0.0611401
Western Transects	-6	0.664805	0.01
Western Transects	-5	0.641758	0.0458289
Western Transects	-4	0.654468	0.0591457
Western Transects	-3	0.75213	0.0445579
Western Transects	-2	0.538115	0.0900709
Western Transects	-1	0.591564	0.140122
East Transects	1	0.669309	0.0239622
East Transects	2	0.640868	0.0294079
East Transects	3	0.766441	0.0324118
East Transects	4	0.658953	0.0449568
East Transects	5	0.562514	0.0475568
East Transects	6	0.630823	0.0195697
East Transects	7	0.667567	0.0415973
East Transects	8	0.658933	0.0315598
East Transects	9	0.602492	0.0414649
East Transects	10	0.671466	0.01
