# Supplementary material for: Spatial patterns and driving factors of plant diversity along the urban–rural gradient in the context of urbanization in Zhengzhou, China
Source: PeerJ. 2024 Oct 11;12:e18261. doi: 10.7717/peerj.18261 (PMC11472805; doi:10.7717/peerj.18261)
Supplement: Supplemental Information 1 [file peerj-12-18261-s001.zip › Raw data on distribution patterns/wlnb:North-South sample zone of exotic plants.xlsx]

## Sheet: Overall summary table
YD	Plot	Shannon	Simpson	Richness	Pielou	DFC
North Transects	4	1.94838	0.7921	16.25	0.714329	6.66641
North Transects	3	1.85139	0.777259	14	0.729812	4.93455
North Transects	2	1.82949	0.780428	12.8333	0.717736	3.04927
South Transects	-1	1.26763	0.466448	15	0.460772	-1.0172
South Transects	-3	1.57925	0.72648	10.5	0.71394	-4.86471
South Transects	-2	1.86072	0.800591	13.5	0.754165	-3.06921
South Transects	-4	1.75889	0.755177	13.4286	0.724114	-6.82946
South Transects	-5	1.98667	0.811321	17.8571	0.694617	-9.00549
South Transects	-7	1.55152	0.717922	11	0.701845	-12.6876
South Transects	-6	1.6455	0.733888	14.4	0.625896	-11.5253
North Transects	5	1.63615	0.737975	10	0.752539	8.87695
North Transects	6	1.66564	0.706599	13.875	0.644505	11.0216
North Transects	7	1.62486	0.699951	13.5	0.64696	12.7992
North Transects	8	1.84396	0.782492	14.5	0.694375	15.2113
North Transects	9	1.81163	0.771216	13.25	0.70633	17.1176
North Transects	10	1.7812	0.757958	14	0.674937	18.4566
North Transects	1	1.37671	0.691546	13	0.53674	1.09769

## Sheet: Shannon
YD	Plot	Shannon	Shannon
South Transects	-7	1.55152	0.199035
South Transects	-6	1.6455	0.133028
South Transects	-5	1.98667	0.0741045
South Transects	-4	1.75889	0.1597
South Transects	-3	1.57925	0.163896
South Transects	-2	1.86072	0.102863
South Transects	-1	1.26763	1.12698
North Transects	1	1.37671	0.03
North Transects	2	1.82949	0.177866
North Transects	3	1.85139	0.149461
North Transects	4	1.94838	0.133144
North Transects	5	1.63615	0.125788
North Transects	6	1.66564	0.148975
North Transects	7	1.62486	0.224186
North Transects	8	1.84396	0.0867015
North Transects	9	1.81163	0.179999
North Transects	10	1.7812	0.03

## Sheet: Simpson
YD	Plot	Simpson	Simpson
South Transects	-7	0.717922	0.0620783
South Transects	-6	0.733888	0.0335154
South Transects	-5	0.811321	0.0199627
South Transects	-4	0.755177	0.0421156
South Transects	-3	0.72648	0.0378831
South Transects	-2	0.800591	0.0179463
South Transects	-1	0.466448	0.40503
North Transects	1	0.691546	0.01
North Transects	2	0.780428	0.0461887
North Transects	3	0.777259	0.0364827
North Transects	4	0.7921	0.0296323
North Transects	5	0.737975	0.0325145
North Transects	6	0.706599	0.0498621
North Transects	7	0.699951	0.0885385
North Transects	8	0.782492	0.0258595
North Transects	9	0.771216	0.0479528
North Transects	10	0.757958	0.01

## Sheet: Richness
YD	Plot	Richness	Richness
South Transects	-7	11	2.58844
South Transects	-6	14.4	2.35797
South Transects	-5	17.8571	1.35275
South Transects	-4	13.4286	2.68911
South Transects	-3	10.5	1.66905
South Transects	-2	13.5	3.17543
South Transects	-1	15	13
North Transects	1	13	0.06
North Transects	2	12.8333	1.27584
North Transects	3	14	2.10442
North Transects	4	16.25	1.72947
North Transects	5	10	1.70294
North Transects	6	13.875	1.41973
North Transects	7	13.5	2.04532
North Transects	8	14.5	1.19024
North Transects	9	13.25	0.853913
North Transects	10	14	0.06

## Sheet: Pielou
YD	Plot	Pielou	Pielou
South Transects	-7	0.701845	0.0836032
South Transects	-6	0.625896	0.0205736
South Transects	-5	0.694617	0.0253228
South Transects	-4	0.724114	0.0273338
South Transects	-3	0.71394	0.0452184
South Transects	-2	0.754165	0.0508969
South Transects	-1	0.460772	0.257854
North Transects	1	0.53674	0.01
North Transects	2	0.717736	0.0550546
North Transects	3	0.729812	0.0243549
North Transects	4	0.714329	0.0372133
North Transects	5	0.752539	0.0530298
North Transects	6	0.644505	0.0526997
North Transects	7	0.64696	0.0816722
North Transects	8	0.694375	0.0427842
North Transects	9	0.70633	0.0760603
North Transects	10	0.674937	0.01
