# Supplementary material for: Spatial patterns and driving factors of plant diversity along the urban–rural gradient in the context of urbanization in Zhengzhou, China
Source: PeerJ. 2024 Oct 11;12:e18261. doi: 10.7717/peerj.18261 (PMC11472805; doi:10.7717/peerj.18261)
Supplement: Supplemental Information 1 [file peerj-12-18261-s001.zip › Raw data on distribution patterns/zpdx:Cultivated Plants East-West Ribbon.xlsx]

## Sheet: Overall summary table
YD	Plot	Shannon	Simpson	Richness	Pielou	DFC
Western Transects	-3	1.98673	0.810542	14.3333	0.780948	-4.45696
Western Transects	-2	1.95538	0.803888	19.25	0.673421	-3.58148
East Transects	2	2.02505	0.831456	19.5	0.699716	3.38846
Western Transects	-1	1.40094	0.63931	10	0.633124	-0.328203
East Transects	1	2.3435	0.869336	26	0.721879	1.77048
Western Transects	-4	1.76343	0.764891	13.3333	0.691636	-6.78538
Western Transects	-7	1.24602	0.589416	10.75	0.531382	-12.8965
Western Transects	-8	1.19081	0.562024	9.42857	0.533698	-15.1109
Western Transects	-5	1.4409	0.679104	10.6667	0.620873	-9.34776
Western Transects	-6	1.02377	0.622176	3	0.931875	-10.6297
East Transects	3	1.55649	0.715617	9.75	0.697748	5.46588
East Transects	6	1.69842	0.737381	12.7778	0.670452	10.9294
East Transects	9	1.46479	0.652879	12	0.595294	17.1404
East Transects	7	1.75168	0.761711	11.3333	0.72962	12.7433
East Transects	4	1.67535	0.718572	12.2857	0.670066	6.98317
East Transects	8	1.61459	0.740565	11.4	0.66369	14.7612
East Transects	5	1.832	0.747886	14.3333	0.686945	9.0543
East Transects	10	1.34502	0.610883	10	0.584133	18.2561

## Sheet: Shannon
YD	Plot	Shannon	Shannon
Western Transects	-8	1.19081	0.0786682
Western Transects	-7	1.24602	0.133295
Western Transects	-6	1.02377	0.02
Western Transects	-5	1.4409	0.105103
Western Transects	-4	1.76343	0.117253
Western Transects	-3	1.98673	0.217452
Western Transects	-2	1.95538	0.0606559
Western Transects	-1	1.40094	0.482119
East Transects	1	2.3435	0.0177359
East Transects	2	2.02505	0.102238
East Transects	3	1.55649	0.134381
East Transects	4	1.67535	0.130156
East Transects	5	1.832	0.285859
East Transects	6	1.69842	0.116644
East Transects	7	1.75168	0.11533
East Transects	8	1.61459	0.0927902
East Transects	9	1.46479	0.223874
East Transects	10	1.34502	0.02

## Sheet: Simpson
YD	Plot	Simpson	Simpson
Western Transects	-8	0.562024	0.041097
Western Transects	-7	0.589416	0.0518723
Western Transects	-6	0.622176	0.01
Western Transects	-5	0.679104	0.0284738
Western Transects	-4	0.764891	0.0328468
Western Transects	-3	0.810542	0.0467744
Western Transects	-2	0.803888	0.0172154
Western Transects	-1	0.63931	0.162077
East Transects	1	0.869336	0.0135857
East Transects	2	0.831456	0.0192519
East Transects	3	0.715617	0.0493671
East Transects	4	0.718572	0.0419333
East Transects	5	0.747886	0.0975621
East Transects	6	0.737381	0.0405309
East Transects	7	0.761711	0.0374106
East Transects	8	0.740565	0.022118
East Transects	9	0.652879	0.0899894
East Transects	10	0.610883	0.01

## Sheet: Richness
YD	Plot	Richness	Richness
Western Transects	-8	9.42857	0.649437
Western Transects	-7	10.75	1.29215
Western Transects	-6	3	0.06
Western Transects	-5	10.6667	1.33333
Western Transects	-4	13.3333	1.40633
Western Transects	-3	14.3333	2.848
Western Transects	-2	19.25	2.68871
Western Transects	-1	10	5
East Transects	1	26	3
East Transects	2	19.5	2.98608
East Transects	3	9.75	1.10868
East Transects	4	12.2857	0.918443
East Transects	5	14.3333	2.33333
East Transects	6	12.7778	1.15202
East Transects	7	11.3333	0.954521
East Transects	8	11.4	0.4
East Transects	9	12	2.08167
East Transects	10	10	0.07

## Sheet: Pielou
YD	Plot	Pielou	Pielou
Western Transects	-8	0.533698	0.030188
Western Transects	-7	0.531382	0.0418814
Western Transects	-6	0.931875	0.01
Western Transects	-5	0.620873	0.0353657
Western Transects	-4	0.691636	0.0322729
Western Transects	-3	0.780948	0.0336439
Western Transects	-2	0.673421	0.0458686
Western Transects	-1	0.633124	0.0622307
East Transects	1	0.721879	0.0311873
East Transects	2	0.699716	0.0283044
East Transects	3	0.697748	0.0733073
East Transects	4	0.670066	0.0412999
East Transects	5	0.686945	0.0682378
East Transects	6	0.670452	0.0289046
East Transects	7	0.72962	0.0468557
East Transects	8	0.66369	0.0357143
East Transects	9	0.595294	0.0618154
East Transects	10	0.584133	0.01
