# Supplementary material for: Spatial patterns and driving factors of plant diversity along the urban–rural gradient in the context of urbanization in Zhengzhou, China
Source: PeerJ. 2024 Oct 11;12:e18261. doi: 10.7717/peerj.18261 (PMC11472805; doi:10.7717/peerj.18261)
Supplement: Supplemental Information 1 [file peerj-12-18261-s001.zip › Raw data on distribution patterns/zpnb:Cultivated Plants North-South Ribbon.xlsx]

## Sheet: Overall summary table
YD	Plot	Shannon	Simpson	Richness	Pielou	DFC
North Transects	4	2.07525	0.814438	18.125	0.73853	6.66641
North Transects	3	1.82784	0.743256	15.375	0.690647	4.93455
North Transects	2	1.9745	0.804454	14	0.750592	3.04927
South Transects	-1	1.67257	0.70154	15.5	0.751548	-1.0172
South Transects	-3	1.55758	0.668955	11.375	0.636405	-4.86471
South Transects	-2	1.43408	0.672274	9.5	0.664678	-3.06921
South Transects	-4	1.65346	0.730676	11.1429	0.736755	-6.82946
South Transects	-5	1.84879	0.791205	12.1429	0.746838	-9.00549
South Transects	-7	1.47292	0.696813	8	0.707148	-12.6876
South Transects	-6	1.29247	0.626182	9.6	0.610221	-11.5253
North Transects	5	1.94289	0.818234	11.8	0.808072	8.87695
North Transects	6	1.62895	0.675064	12.75	0.640766	11.0216
North Transects	7	1.57471	0.682099	12.1667	0.636204	12.7992
North Transects	8	1.44268	0.641477	12.5	0.570815	15.2113
North Transects	9	1.60463	0.681208	11.5	0.664334	17.1176
North Transects	10	1.78766	0.787178	12	0.719408	18.4566
North Transects	1	1.53818	0.73648	17	0.542909	1.09769

## Sheet: Shannon
YD	Plot	Shannon	Shannon
South Transects	-7	1.47292	0.206874
South Transects	-6	1.29247	0.138614
South Transects	-5	1.84879	0.169192
South Transects	-4	1.65346	0.114931
South Transects	-3	1.55758	0.250872
South Transects	-2	1.43408	0.132906
South Transects	-1	1.67257	0.854364
North Transects	1	1.53818	0.04
North Transects	2	1.9745	0.169924
North Transects	3	1.82784	0.203683
North Transects	4	2.07525	0.131893
North Transects	5	1.94289	0.0633471
North Transects	6	1.62895	0.196595
North Transects	7	1.57471	0.173436
North Transects	8	1.44268	0.290577
North Transects	9	1.60463	0.465138
North Transects	10	1.78766	0.03

## Sheet: Simpson
YD	Plot	Simpson	Simpson
South Transects	-7	0.696813	0.0634793
South Transects	-6	0.626182	0.0539413
South Transects	-5	0.791205	0.0454198
South Transects	-4	0.730676	0.038661
South Transects	-3	0.668955	0.0925097
South Transects	-2	0.672274	0.0563087
South Transects	-1	0.70154	0.189278
North Transects	1	0.73648	0.01
North Transects	2	0.804454	0.0398661
North Transects	3	0.743256	0.0513253
North Transects	4	0.814438	0.0351031
North Transects	5	0.818234	0.0145448
North Transects	6	0.675064	0.0624391
North Transects	7	0.682099	0.0698418
North Transects	8	0.641477	0.121916
North Transects	9	0.681208	0.122081
North Transects	10	0.787178	0.01

## Sheet: Richness
YD	Plot	Richness	Richness
South Transects	-7	8	1.04881
South Transects	-6	9.6	2.18174
South Transects	-5	12.1429	1.3875
South Transects	-4	11.1429	1.76512
South Transects	-3	11.375	1.94512
South Transects	-2	9.5	1.93649
South Transects	-1	15.5	12.5
North Transects	1	17	0.06
North Transects	2	14	1.57056
North Transects	3	15.375	2.96971
North Transects	4	18.125	1.90336
North Transects	5	11.8	1.49666
North Transects	6	12.75	1.25
North Transects	7	12.1667	1.22247
North Transects	8	12.5	0.866025
North Transects	9	11.5	3.66288
North Transects	10	12	0.07

## Sheet: Pielou
YD	Plot	Pielou	Pielou
South Transects	-7	0.707148	0.0580005
South Transects	-6	0.610221	0.049237
South Transects	-5	0.746838	0.0548422
South Transects	-4	0.736755	0.0532466
South Transects	-3	0.636405	0.0758528
South Transects	-2	0.664678	0.0511016
South Transects	-1	0.751548	0.00678835
North Transects	1	0.542909	0.01
North Transects	2	0.750592	0.0404484
North Transects	3	0.690647	0.0347789
North Transects	4	0.73853	0.0469865
North Transects	5	0.808072	0.0451563
North Transects	6	0.640766	0.0653252
North Transects	7	0.636204	0.0684793
North Transects	8	0.570815	0.107127
North Transects	9	0.664334	0.109606
North Transects	10	0.719408	0.01
