# Supplementary material for: Spatial patterns and driving factors of plant diversity along the urban–rural gradient in the context of urbanization in Zhengzhou, China
Source: PeerJ. 2024 Oct 11;12:e18261. doi: 10.7717/peerj.18261 (PMC11472805; doi:10.7717/peerj.18261)
Supplement: Supplemental Information 1 [file peerj-12-18261-s001.zip › Raw data on distribution patterns/zsdx:East-West sample zone for Spontaneous plant.xlsx]

## Sheet: Overall summary table
YD	Plot	Shannon	Simpson	Richness	Pielou	DFC
Western Transects	-3	1.16441	0.606248	6.66667	0.663275	-4.45696
Western Transects	-2	0.782027	0.383154	5.5	0.410505	-3.58148
East Transects	2	0.994463	0.555859	4.8	0.664873	3.30112
Western Transects	-1	0.803651	0.373607	6	0.335149	-0.328203
East Transects	1	0.970405	0.511771	7	0.69707	1.77048
Western Transects	-4	0.994712	0.491629	7.33333	0.468121	-6.78538
Western Transects	-7	0.917215	0.46559	5.375	0.49919	-12.8965
Western Transects	-8	0.943236	0.525316	5.57143	0.579965	-15.1109
Western Transects	-5	1.07263	0.579552	6	0.625295	-9.4553
Western Transects	-6	1.07039	0.527927	7	0.550072	-10.6297
East Transects	3	0.829613	0.454812	4.75	0.575669	5.46588
East Transects	6	0.985538	0.486424	8	0.482691	10.9294
East Transects	9	1.33445	0.639909	12.5	0.547947	17.1404
East Transects	7	1.16415	0.537658	8.66667	0.502027	12.7433
East Transects	4	1.02698	0.497147	8.28571	0.465411	6.98317
East Transects	8	1.19628	0.542266	10.8	0.482923	14.7612
East Transects	5	1.0062	0.473248	9	0.445141	9.0543
East Transects	10	0.0645717	0.0235218	2	0.0931573	18.2561

## Sheet: Shannon
YD	Plot	Shannon	Shannon
Western Transects	-8	0.943236	0.0676687
Western Transects	-7	0.917215	0.218959
Western Transects	-6	1.07039	0.03
Western Transects	-5	1.07263	0.123313
Western Transects	-4	0.994712	0.254926
Western Transects	-3	1.16441	0.117979
Western Transects	-2	0.782027	0.384415
Western Transects	-1	0.803651	0.803651
East Transects	1	0.970405	0.381036
East Transects	2	0.994463	0.125994
East Transects	3	0.829613	0.10412
East Transects	4	1.02698	0.233968
East Transects	5	1.0062	0.310933
East Transects	6	0.985538	0.127886
East Transects	7	1.16415	0.252275
East Transects	8	1.19628	0.289899
East Transects	9	1.33445	0.11167
East Transects	10	0.0645717	0.04

## Sheet: Simpson
YD	Plot	Simpson	Simpson
Western Transects	-8	0.525316	0.0305119
Western Transects	-7	0.46559	0.107376
Western Transects	-6	0.527927	0.01
Western Transects	-5	0.579552	0.0454032
Western Transects	-4	0.491629	0.123141
Western Transects	-3	0.606248	0.0437664
Western Transects	-2	0.383154	0.186698
Western Transects	-1	0.373607	0.373607
East Transects	1	0.511771	0.111906
East Transects	2	0.555859	0.0500754
East Transects	3	0.454812	0.0478386
East Transects	4	0.497147	0.110072
East Transects	5	0.473248	0.147215
East Transects	6	0.486424	0.05614
East Transects	7	0.537658	0.114075
East Transects	8	0.542266	0.131658
East Transects	9	0.639909	0.0331447
East Transects	10	0.0235218	0.02

## Sheet: Richness
YD	Plot	Richness	Richness
Western Transects	-8	5.57143	0.719032
Western Transects	-7	5.375	1.10093
Western Transects	-6	7	0.07
Western Transects	-5	6	1.30384
Western Transects	-4	7.33333	1.68655
Western Transects	-3	6.66667	1.22927
Western Transects	-2	5.5	2.32737
Western Transects	-1	6	5
East Transects	1	7	5
East Transects	2	4.8	0.916515
East Transects	3	4.75	1.03078
East Transects	4	8.28571	1.70034
East Transects	5	9	1.52753
East Transects	6	8	1.0274
East Transects	7	8.66667	1.62617
East Transects	8	10.8	2.53772
East Transects	9	12.5	2.34876
East Transects	10	2	0.06

## Sheet: Pielou
YD	Plot	Pielou	Pielou
Western Transects	-8	0.579965	0.0450812
Western Transects	-7	0.49919	0.109689
Western Transects	-6	0.550072	0.01
Western Transects	-5	0.625295	0.0263563
Western Transects	-4	0.468121	0.111513
Western Transects	-3	0.663275	0.0652092
Western Transects	-2	0.410505	0.151735
Western Transects	-1	0.335149	0.335149
East Transects	1	0.69707	0.15321
East Transects	2	0.664873	0.0428538
East Transects	3	0.575669	0.0749915
East Transects	4	0.465411	0.085987
East Transects	5	0.445141	0.113945
East Transects	6	0.482691	0.0471898
East Transects	7	0.502027	0.107254
East Transects	8	0.482923	0.103202
East Transects	9	0.547947	0.0138655
East Transects	10	0.0931573	0.01
