# Supplementary material for: Spatial patterns and driving factors of plant diversity along the urban–rural gradient in the context of urbanization in Zhengzhou, China
Source: PeerJ. 2024 Oct 11;12:e18261. doi: 10.7717/peerj.18261 (PMC11472805; doi:10.7717/peerj.18261)
Supplement: Supplemental Information 1 [file peerj-12-18261-s001.zip › Raw data on distribution patterns/zsnb:North-South sample zone for Spontaneous plant.xlsx]

## Sheet: Overall summary table
YD	Plot	Shannon	Simpson	Richness	Pielou	DFC
North Transects	4	1.14247	0.598454	5.5	0.679031	6.66641
North Transects	3	1.04825	0.543804	6.125	0.620463	4.93455
North Transects	2	1.03612	0.559263	6	0.613847	3.04927
South Transects	-1	0.684965	0.313215	7	0.267048	-1.0172
South Transects	-3	0.878667	0.46897	6.125	0.544874	-4.86471
South Transects	-2	1.05659	0.542316	6.75	0.58583	-3.06921
South Transects	-4	0.988626	0.507201	6.85714	0.523693	-6.82946
South Transects	-5	1.42117	0.668997	11.5714	0.60613	-9.00549
South Transects	-7	0.937781	0.474224	8.2	0.429208	-12.6876
South Transects	-6	1.3703	0.665134	9.4	0.63888	-11.5253
North Transects	5	0.834455	0.430705	4.8	0.505624	8.87695
North Transects	6	1.09082	0.550203	6.75	0.587551	11.0216
North Transects	7	1.17948	0.594657	8	0.570342	12.7992
North Transects	8	1.34849	0.647173	9	0.646121	15.2113
North Transects	9	1.41419	0.671422	9.5	0.66727	17.1176
North Transects	10	1.37188	0.65917	8	0.659737	18.4566
North Transects	1	0.567254	0.332276	3	0.516337	1.09769

## Sheet: Shannon
YD	Plot	Shannon	Shannon
South Transects	-7	0.937781	0.238655
South Transects	-6	1.3703	0.0456235
South Transects	-5	1.42117	0.073
South Transects	-4	0.988626	0.216421
South Transects	-3	0.878667	0.1289
South Transects	-2	1.05659	0.127389
South Transects	-1	0.684965	0.684965
North Transects	1	0.567254	0.01
North Transects	2	1.03612	0.115375
North Transects	3	1.04825	0.133903
North Transects	4	1.14247	0.0847201
North Transects	5	0.834455	0.230057
North Transects	6	1.09082	0.138501
North Transects	7	1.17948	0.157079
North Transects	8	1.34849	0.147987
North Transects	9	1.41419	0.0504558
North Transects	10	1.37188	0.01

## Sheet: Simpson
YD	Plot	Simpson	Simpson
South Transects	-7	0.474224	0.118928
South Transects	-6	0.665134	0.0110752
South Transects	-5	0.668997	0.0301623
South Transects	-4	0.507201	0.0961539
South Transects	-3	0.46897	0.0590649
South Transects	-2	0.542316	0.071015
South Transects	-1	0.313215	0.313215
North Transects	1	0.332276	0.004
North Transects	2	0.559263	0.0371917
North Transects	3	0.543804	0.0661321
North Transects	4	0.598454	0.0290208
North Transects	5	0.430705	0.111581
North Transects	6	0.550203	0.0562194
North Transects	7	0.594657	0.0622692
North Transects	8	0.647173	0.0495715
North Transects	9	0.671422	0.00919048
North Transects	10	0.65917	0.003

## Sheet: Richness
YD	Plot	Richness	Richness
South Transects	-7	8.2	2.41661
South Transects	-6	9.4	1.43527
South Transects	-5	11.5714	1.44514
South Transects	-4	6.85714	1.92018
South Transects	-3	6.125	1.30161
South Transects	-2	6.75	1.37689
South Transects	-1	7	6
North Transects	1	3	0.08
North Transects	2	6	1.06458
North Transects	3	6.125	0.811469
North Transects	4	5.5	0.566947
North Transects	5	4.8	1.24097
North Transects	6	6.75	1.06486
North Transects	7	8	1.12546
North Transects	8	9	2.27303
North Transects	9	9.5	2.17945
North Transects	10	8	0.08

## Sheet: Pielou
YD	Plot	Pielou	Pielou
South Transects	-7	0.429208	0.110401
South Transects	-6	0.63888	0.043312
South Transects	-5	0.60613	0.0396464
South Transects	-4	0.523693	0.088117
South Transects	-3	0.544874	0.0599789
South Transects	-2	0.58583	0.0790171
South Transects	-1	0.267048	0.267048
North Transects	1	0.516337	0.01
North Transects	2	0.613847	0.045339
North Transects	3	0.620463	0.071593
North Transects	4	0.679031	0.0193884
North Transects	5	0.505624	0.136723
North Transects	6	0.587551	0.0388003
North Transects	7	0.570342	0.0423431
North Transects	8	0.646121	0.047525
North Transects	9	0.66727	0.0527219
North Transects	10	0.659737	0.01
