# Supplementary material for: Spatial patterns and driving factors of plant diversity along the urban–rural gradient in the context of urbanization in Zhengzhou, China
Source: PeerJ. 2024 Oct 11;12:e18261. doi: 10.7717/peerj.18261 (PMC11472805; doi:10.7717/peerj.18261)
Supplement: Supplemental Information 1 [file peerj-12-18261-s001.zip › Raw data on plant species richness for each type of plant and each influencing factor.xlsx]

## Sheet: Richness analysis
Sample	APR	ASR	SSR	HSR	NPR	EPR	SPR	CPR	DFC	DISCTR	NN	BD	Sealed30	Sealed500	UI	Area	PA	LSI	SDP	HPD	GDP	HP	NL	Longitude	Latitude	MAP	MAT	AWS	MSD	MPM	MMP	CMT	HMT
ZZ002	26	9	11	9	8	18	5	21	6.63	6.31	0.44247	7.84128	0.93	0.81	9	5456.9	0.07	25923.3	254	54943.1	1646.79	9284	41.62	113.642	34.7999	600.62	2.56	1.76	1794.95	214.3	1.7	24	34
ZZ003	15	1	8	8	3	12	6	9	4.81	4.78	0.49231	9.98248	0.92	0.86	9	3047.29	0.09	13309.7	219	43209.8	2537.67	8232	40.72	113.656	34.7886	601	2.58	1.76	1793.98	214.2	2.2	24	34
ZZ004	27	4	9	16	10	17	5	22	5.09	5.02	0.89253	10.8212	0.69	0.89	9	42609.2	0.02	172894	6	13460.2	3144.75	16673	50.68	113.668	34.7904	601.88	2.58	1.76	1794.01	214.3	2.2	24	34
ZZ005	26	7	8	5	5	21	7	19	5.86	-4.76	1.11047	8.98036	0.93	0.99	10	4317.64	0.06	15271.2	197	23528.7	1331.33	11480	43.19	113.618	34.7785	598.15	2.61	1.76	1793.3	217	1.9	23	33
ZZ006	31	2	7	25	9	22	10	21	4.99	-3.65	1.11047	9.37769	0.93	0.96	10	2371.3	0.2	20685.3	248	30080.8	6349.94	8267	52.84	113.628	34.7785	599.64	2.6	1.76	1793.22	214.2	2.2	24	34
ZZ007	24	8	10	10	11	13	4	20	3.53	3.49	0.82073	10.9416	0.93	0.88	9	1784.83	0.2	13325.1	51	56901.5	2835.88	8270	32.13	113.655	34.7791	600.94	2.6	1.76	1793.27	214.2	2.2	24	34
ZZ008	39	15	16	13	15	24	8	31	4.48	4.48	0.54311	10.5138	0	0.73	8	4211.02	0.06	14585.9	219	14211.4	3144.75	8530	49.32	113.66	34.7864	601	2.58	1.76	1793.98	214.2	2.2	24	34
ZZ009	8	3	2	3	4	4	3	5	5.26	4.41	0.64651	11.6284	0.93	0.94	10	1056.96	0.13	4072.13	45	13675.4	214.95	9260	49.44	113.686	34.7859	602.84	2.57	1.76	1794.04	214.3	2.2	24	34
ZZ010	21	6	13	6	10	11	5	16	4.62	3.91	0.64651	12.2662	0.4	0.94	10	2765.62	0.12	14903.1	45	17049.3	214.95	11132	52.59	113.683	34.7822	601.88	2.59	1.76	1793.72	214.3	2.2	24	34
ZZ011	10	2	3	5	5	5	3	6	4.8	-4.16	0.35057	10.1234	0.93	0.93	10	691.82	0.16	2600.73	103	22386.6	6349.94	8898	30.75	113.623	34.7711	598.15	2.61	1.76	1793.3	217	1.9	23	33
ZZ012	28	6	12	15	7	21	4	23	4.52	-4.01	0.35057	10.4723	0.42	0.93	10	11110.4	0.04	40337.8	103	31216.8	6349.94	12222	34.68	113.624	34.7688	598.76	2.61	1.77	1793.02	217	1.9	23	33
ZZ013	20	3	5	13	5	15	8	12	3.17	2.7	0.29041	10.9413	0.93	0.95	10	1809.83	0.13	8999.81	48	22101.6	3710.36	8124	35.71	113.645	34.7732	601.2	2.59	1.77	1793.29	214.2	2.2	24	34
ZZ014	12	2	6	5	5	7	5	7	7.57	6.52	1.30364	6.54778	0.93	0.94	10	2889.93	0.09	12102.7	144	28703.4	406.87	8425	32.96	113.626	34.8015	598.6	2.55	1.76	1795.27	214.3	1.7	24	34
ZZ015	22	1	8	13	5	17	10	12	3.42	2.99	0.29041	10.692	0.93	0.97	10	6286.71	0.06	27864.7	171	58239.7	3710.36	7800	35.71	113.645	34.7754	601.2	2.59	1.77	1793.29	214.2	2.2	24	34
ZZ016	36	7	12	21	7	29	5	31	3.99	3.4	0.29041	12.4895	0.46	0.92	10	5259.36	0.09	29444.5	161	14215.6	1038.64	16180	64.95	113.691	34.7688	603.22	2.61	1.76	1792.74	214.3	2.2	24	34
ZZ017	29	6	8	17	5	24	2	26	3.86	-3.78	0.15025	8.96482	0.03	0.75	8	5387.04	0.08	26917	47	24521.7	3785.18	16798	40.2	113.626	34.7473	599.41	2.67	1.77	1790.7	216.9	2.2	23	33
ZZ018	18	1	8	9	6	12	1	16	4.01	-3.93	0.15025	8.85825	0.93	0.74	8	24239.8	0.03	105634	47	24521.7	3785.18	16798	40.2	113.625	34.7472	599.41	2.67	1.77	1790.7	216.9	2.2	23	33
ZZ019	6	0	4	2	2	4	1	5	0.86	-0.61	0.71021	10.5856	0.93	0.99	10	615.09	0.19	2503.03	158	3989.75	3834.87	9082	79.25	113.655	34.7489	602.55	2.64	1.76	1791.47	216.9	2.2	23	33
ZZ020	26	2	6	19	3	23	11	15	0.05	-0.05	0.81804	10.9724	0.93	0.99	10	2605.87	0.09	10927.6	158	27460.7	3843.69	7976	56.74	113.66	34.7533	602.55	2.64	1.76	1791.47	214.2	2.2	24	34
ZZ021	13	2	5	7	3	10	3	10	2.61	2.61	1.26768	10.5021	0.93	0.9	10	956.47	0.2	5186.51	192	10295	5126.43	9807	46.88	113.684	34.753	603.74	2.64	1.76	1791.46	214.3	2.2	24	34
ZZ022	25	5	12	13	7	18	3	22	3.39	3.18	0.23604	9.35738	0.69	0.93	10	5160.71	0.07	23282.1	192	11735.3	1641.13	8924	39.99	113.689	34.7446	604.04	2.66	1.76	1790.75	217	2.2	23	34
ZZ025	4	2	1	1	2	2	1	3	1.07	-1.07	0.46509	9.96797	0.93	1	10	280.7	0.24	1017.87	158	15998.8	4566.77	8400	81.55	113.66	34.7454	602.84	2.66	1.76	1790.89	216.9	2.2	23	33
ZZ026	41	11	17	19	13	28	13	28	1.03	-0.96	0.46509	9.94113	0.93	0.99	10	2073.97	0.12	9855.72	249	15998.8	3843.69	13066	52.96	113.664	34.7462	603.49	2.66	1.76	1790.81	216.9	2.2	23	33
ZZ027	41	8	13	26	9	32	12	29	2	1.7	1.32359	9.57829	0.72	0.9	10	6581.75	0.06	29132.1	249	21112	3490.22	7324	37.67	113.676	34.7456	603.66	2.66	1.76	1790.65	217	2.2	23	34
ZZ028	27	4	12	14	7	20	5	22	3.55	3.38	0.23604	9.47324	0.93	0.95	10	1520.64	0.15	8128.92	192	9692.34	1053.03	9488	39.99	113.691	34.7455	604.04	2.66	1.76	1790.75	217	2.2	23	34
ZZ030	27	10	10	11	7	20	9	17	5.73	-4.15	0.26573	6.55358	0.93	0.98	10	7217.31	0.06	32503.9	160	13538.2	5139.97	21120	45.56	113.623	34.7242	599.36	2.7	1.77	1789.66	219.7	1.9	23	33
ZZ031	29	8	10	15	10	19	10	19	4.51	-4.38	0.15999	7.41324	0.93	0.96	10	1102.57	0.15	4787.17	19	12516.9	877.44	11931	46.44	113.651	34.721	602.98	2.71	1.77	1788.93	216.9	2.2	23	33
ZZ032	9	4	1	5	6	3	5	4	4.86	-4.78	0.31028	6.97991	0.76	0.93	10	3558.71	0.12	22150.7	19	12516.9	877.44	8891	44.72	113.652	34.7181	602.98	2.71	1.77	1788.93	216.9	2.2	23	33
ZZ033	16	5	5	8	5	11	6	10	4.49	-4.15	0.11192	6.52604	0.75	0.99	10	5059.67	0.07	22927.6	66	7925.47	347.68	12834	42.24	113.676	34.7227	604.99	2.69	1.77	1789.11	217	2.2	23	34
ZZ034	24	3	7	16	5	19	10	14	5.14	-3.89	1.64752	6.65885	0.93	0.94	10	4530.67	0.11	29874	111	6569.67	909.26	10302	42.17	113.691	34.7247	605.4	2.69	1.77	1789.2	217	2.2	23	34
ZZ037	8	1	4	3	2	6	2	6	4.67	-4.54	0.15999	7.28853	0.93	0.97	10	400.27	0.23	1636.47	19	12516.9	877.44	10684	46.44	113.651	34.7198	602.98	2.71	1.77	1788.93	216.9	2.2	23	33
ZZ038	21	2	4	16	8	13	13	8	4.56	-4.24	0.11192	6.44867	0.92	0.99	10	882.65	0.14	3154.24	94	7925.47	347.68	11740	42.24	113.675	34.7221	604.99	2.69	1.77	1789.11	217	2.2	23	34
ZZ039	12	3	4	7	4	8	4	8	3.07	-2.75	1.4435	7.96783	0.93	0.95	10	1182.53	0.16	5614.6	117	25342.6	2276.09	8990	29.7	113.673	34.7331	604.34	2.66	1.77	1790.49	217	2.2	23	34
ZZ040	17	4	3	10	6	11	6	11	7.05	-5.85	0.6616	4.77469	0.93	0.85	9	3762.38	0.14	28573.4	168	4123.19	210.79	11029	29.09	113.696	34.7102	605.06	2.71	1.76	1788.43	217	2.2	23	34
ZZ041	26	4	9	16	10	16	11	15	5.04	-4.78	0.4551	7.71863	0.93	0.89	9	5368.47	0.07	25526.1	200	19361.7	2496.8	10946	29.9	113.617	34.7415	599.41	2.67	1.77	1790.7	219.7	1.9	23	33
ZZ042	27	1	5	21	5	22	16	11	7.43	-7.34	0.21745	5.18985	0.93	0.99	10	2925.41	0.2	28147	168	10117.4	654.33	7951	41.32	113.65	34.6991	602.95	2.73	1.77	1787.91	219.4	1.7	23	33
ZZ043	23	3	10	12	4	19	8	15	6.67	-6.59	0.09544	5.66048	0.93	0.99	10	1825.28	0.24	16748.4	140	11958.4	90.71	7743	42.32	113.651	34.7047	603.26	2.72	1.77	1788.51	219.4	1.7	23	33
ZZ044	24	3	8	16	3	21	9	15	7.23	-7.16	0.21745	5.21922	0.93	0.99	10	1495.42	0.11	5787.59	168	11958.4	654.33	7441	41.32	113.651	34.7005	602.95	2.73	1.77	1787.91	219.4	1.7	23	33
ZZ045	14	3	7	6	6	8	3	11	6.71	-6.64	0.09544	5.56765	0.93	0.99	10	4263.9	0.1	25585.1	140	11958.4	90.71	7956	42.32	113.652	34.7043	603.26	2.72	1.77	1788.51	219.4	1.7	23	33
ZZ046	7	3	2	3	3	4	1	6	7.64	-6.62	0.52974	3.98423	0.93	0.94	10	200.58	0.3	743.602	168	5765.9	210.79	12782	37.58	113.695	34.7044	605.35	2.71	1.77	1788.54	216.6	1.7	23	33
ZZ047	12	1	2	10	2	10	8	4	7.13	-6.25	0.52974	4.29821	0.93	0.98	10	576.68	0.19	2324.68	7	5765.9	210.79	14358	37.32	113.691	34.7072	605.35	2.71	1.77	1788.54	216.6	1.7	23	33
ZZ049	20	5	4	13	2	18	11	9	9.45	-9.1	1.48254	3.29097	0.93	0.8	9	12588	0.05	57445.8	150	2772.51	37.9	11343	19.94	113.638	34.6861	601.48	2.71	1.78	1788.45	219.4	1.7	23	33
ZZ050	20	3	8	10	5	15	5	15	8.18	-8.14	0.82894	4.51525	0.93	1	10	8003.45	0.07	46130.6	168	10117.4	654.33	10218	26.49	113.652	34.6933	602.95	2.73	1.77	1787.91	219.4	1.7	23	33
ZZ051	25	3	4	18	4	21	12	13	9.35	-9.19	1.52449	1.863	0.93	0.87	9	5994.34	0.08	33200.3	220	2709.32	105.35	12019	35.38	113.676	34.6855	605.95	2.71	1.77	1788.08	216.6	1.7	23	33
ZZ052	22	2	7	14	7	15	13	9	9.75	-9.19	1.52449	1.36138	0.93	0.97	10	2449.79	0.19	19911.9	117	3808.94	107.9	14518	37.04	113.69	34.6855	606.05	2.71	1.77	1787.92	216.6	1.7	23	33
ZZ054	9	3	2	5	4	5	5	4	12.58	-12.17	0.27005	0.52827	0.49	0.87	9	9022.98	0.04	34122.2	32	2813.28	44.33	11864	17.46	113.632	34.6635	603.98	2.64	1.8	1789.5	219	1.4	23	33
ZZ055	16	4	6	10	4	12	5	11	11.69	-11.53	0.34631	1.18499	0.1	0.78	8	15362	0.04	60852.5	32	1775.01	38.75	10555	31	113.643	34.6682	605.58	2.65	1.8	1789.39	219.4	1.7	23	33
ZZ056	16	1	1	14	3	13	12	4	11.54	-11.54	0.7557	2.07944	0.93	0.99	10	4546.66	0.07	19794.4	203	3223.49	59.71	10777	33.7	113.659	34.6681	606.47	2.66	1.79	1789.01	219.4	1.7	23	33
ZZ057	15	2	4	9	6	9	8	7	11.72	-11.67	0.18109	1.78991	0.93	0.98	10	18280.5	0.05	118260	37	1946.66	71.19	11924	22.1	113.669	34.6671	607.4	2.66	1.8	1788.68	216.6	1.7	23	33
ZZ060	11	3	5	4	6	5	1	10	12.84	-12.43	0.27005	0.26855	0.61	0.9	10	12721	0.05	68792.7	32	2813.28	44.33	11775	17.46	113.632	34.6615	603.98	2.64	1.8	1789.5	219	1.4	23	33
ZZ061	10	2	4	4	2	8	5	5	2.72	-2.19	1.87837	9.56734	0.93	0.98	10	1544.8	0.13	6983.13	35	39453.2	4566.77	7495	47.16	113.646	34.7372	601.72	2.66	1.76	1790.89	216.9	2.2	23	33
ZZ062	24	4	3	18	6	18	15	9	12.3	-12.3	0.7557	1.5932	0.93	1	10	16397.8	0.04	78181.4	203	2279.31	33.39	12298	31.61	113.659	34.6625	609.47	2.59	1.81	1790.4	219	1.4	23	33
ZZ063	22	3	5	15	7	15	13	9	11.56	-11.53	0.18109	1.87398	0.93	0.97	10	27017	0.03	118790	37	1946.66	71.19	11808	22.1	113.668	34.6682	605.95	2.69	1.79	1788.09	216.6	1.7	23	33
ZZ064	18	2	5	12	4	14	9	9	13.42	-13.2	2.05382	0.26893	0.93	0.98	10	29383.4	0.04	165783	209	834.02	81.33	12109	22.54	113.682	34.6559	610.12	2.62	1.8	1788.9	216.2	1.5	23	33
ZZ065	29	3	12	17	7	22	5	24	7.13	7.13	0.70914	8.82781	0.29	0.76	8	10007.7	0.05	46946.2	139	17203.6	1067.06	13045	36.34	113.66	34.8059	601.89	2.53	1.76	1795.72	214.3	1.7	24	34
ZZ066	26	4	10	14	10	16	4	22	7.21	7.17	0.70914	8.22053	0.93	0.86	9	21369	0.05	137388	139	37171.9	3743.98	10369	31.23	113.653	34.8062	601.89	2.53	1.76	1795.72	214.3	1.7	24	34
ZZ074	25	5	10	13	6	19	6	19	7.77	7.77	0.5364	8.88263	0.93	0.93	10	43240.3	0.02	164821	176	20017.5	1067.06	9708	42.34	113.664	34.8106	602.47	2.53	1.76	1795.65	214.3	1.7	24	34
ZZ075	17	5	6	8	6	11	6	11	8.73	8.58	1.45816	6.77034	0.93	0.94	10	4029.92	0.09	20785.3	197	8071	83.65	10898	32.4	113.646	34.8166	601.84	2.49	1.76	1797.36	214.3	1.7	24	34
ZZ076	8	1	4	3	4	4	1	7	9.63	9.15	1.50857	5.27925	0.93	0.88	9	2870.99	0.07	9977.49	192	12684.6	113.78	9157	40.38	113.633	34.8209	600.7	2.51	1.76	1796.77	214.3	1.7	24	34
ZZ079	28	5	13	14	7	21	8	20	10.93	10.68	1.16843	5.25165	0.74	0.95	10	6713.96	0.06	29892.9	19	7539.6	86.87	24287	32.84	113.639	34.8321	602.68	2.46	1.76	1798.34	214.3	1.7	24	34
ZZ080	18	3	9	7	9	9	3	15	9.15	9.15	1.05148	7.73188	0.93	1	10	1228.33	0.15	5870.42	149	15574.9	455.63	9195	33.31	113.658	34.8208	602.74	2.48	1.76	1797.37	214.3	1.7	24	34
ZZ099	14	2	7	6	3	11	3	11	4.35	4.3	0.49231	0.32682	0.93	0.82	9	5038.69	0.08	24121.5	51	43209.8	2537.67	10481	35.92	113.655	34.7851	601	2.58	1.76	1793.98	214.2	2.2	24	34
ZZ104	15	2	5	8	6	9	4	11	11.54	11.54	1.0602	1.63488	0.93	0.99	10	1633.22	0.15	8878.48	16	7471.53	145.59	11710	19.23	113.66	34.8385	604.73	2.42	1.76	1799.48	211.4	1.2	23	33
ZZ105	15	2	2	11	5	10	6	9	12.34	12.16	0.35002	7.01869	0.93	0.92	10	405.62	0.24	1732.3	80	8761.47	59.45	10374	22.13	113.641	34.843	603.87	2.42	1.76	1799.46	211.4	1.2	23	33
ZZ106	19	1	5	14	6	13	9	10	11.99	11.81	0.35002	5.18809	0.65	0.83	9	20965.6	0.05	121362	80	9526.28	59.45	15530	22.13	113.642	34.8405	603.87	2.42	1.76	1799.46	211.4	1.2	23	33
ZZ113	25	3	2	21	7	18	15	10	16.14	15.66	1.28791	3.03879	0.93	0.92	10	3892.81	0.07	14781.8	103	2084.04	103.75	17723	36.51	113.625	34.8689	604.93	2.33	1.77	1803.13	211.4	1.2	23	33
ZZ114	21	3	8	11	8	13	6	14	15	14.93	1.1537	3.30679	0.93	0.89	9	1101.95	0.15	5005.82	234	2095.76	207.43	12743	31.53	113.647	34.8635	607.36	2.31	1.77	1803.14	211.4	1.2	23	33
ZZ115	17	2	4	11	6	11	7	10	6.29	5.55	0.7507	4.21984	0.77	0.88	9	10766	0.06	55098	130	63234.1	406.87	6359	35.98	113.634	34.7943	599.91	2.55	1.76	1795.21	214.3	1.7	24	34
ZZ116	16	2	7	8	10	6	4	12	12.55	12.55	0.98835	7.84037	0.93	0.91	10	739.41	0.24	4318.78	48	3946.09	145.59	12587	24.29	113.657	34.8459	604.73	2.42	1.76	1799.48	211.4	1.2	23	33
ZZ117	23	5	4	16	9	14	10	13	15.58	15.57	1.1537	6.14496	0.93	0.89	9	4483.77	0.12	31504.1	30	2701.05	207.43	14629	36.25	113.656	34.8682	608.53	2.3	1.77	1803.25	211.4	1.2	23	33
ZZ122	27	8	14	9	13	14	6	21	17.53	17.53	0.51039	0.26219	0.93	0.84	9	2856.72	0.13	16948.5	19	4871.58	185.28	25989	12.01	113.658	34.8826	610.14	2.26	1.77	1804.49	208.5	1.2	23	33
ZZ123	20	4	5	14	7	13	11	9	13.1	13.04	0.98835	1.72455	0.93	0.86	9	3348.32	0.11	19573.2	80	5934.28	115.61	12583	23.91	113.649	34.8495	603.87	2.42	1.76	1799.46	211.4	1.2	23	33
ZZ128	17	2	7	9	5	12	6	11	8.12	8.12	0.5364	1.38333	0.93	0.99	10	4142.59	0.1	23579.6	237	20017.5	1067.06	9251	43.78	113.66	34.8133	601.89	2.53	1.76	1795.72	214.3	1.7	24	34
ZZ129	19	3	9	9	8	11	6	13	17.3	16.93	1.32469	8.36109	0.93	0.95	10	1100.75	0.14	4388.14	251	1577.56	138.16	13481	16.67	113.629	34.8782	607.26	2.29	1.77	1804.08	208.5	1.2	23	33
ZZ130	19	1	4	14	6	13	11	8	17.95	17.95	0.51039	2.00088	0.93	0.85	9	272.71	0.4	1612.82	19	3438.78	185.28	21226	11.33	113.66	34.8857	611.4	2.24	1.77	1805.54	208.5	1.2	23	33
ZZ131	24	5	9	12	8	16	7	17	6.57	-6.19	0.18544	1.24328	0.93	0.91	10	3890.49	0.08	17529.5	190	53175.4	2774.23	10484	35.97	113.605	34.7372	598.75	2.65	1.77	1791.37	219.7	1.9	23	33
ZZ136	28	7	8	16	8	20	10	17	13.99	13.97	1.73902	2.95606	0.9	0.75	8	7988	0.07	43153.7	97	8213.3	329.19	15693	35.36	113.668	34.8564	608.11	2.34	1.77	1801.88	211.5	1.3	23	33
ZZ140	19	7	10	8	9	10	4	15	10.58	10.57	1.11169	0.33908	0.93	0.94	10	1339.49	0.11	4603.96	62	7849.09	166.61	10305	33.2	113.665	34.8313	604.54	2.45	1.76	1798.51	214.3	1.7	24	34
ZZ148	26	2	9	19	3	23	9	17	11.57	-11.35	0.34631	2.04301	0.81	0.72	8	23423.9	0.04	112353	231	1740.74	38.75	10768	23.16	113.64	34.6695	605.58	2.65	1.8	1789.39	219.4	1.7	23	33
ZZ151	25	4	6	17	10	15	10	15	7.63	-7.54	1.4638	0.85094	0.55	0.83	9	11619.5	0.05	60107.5	180	18107.7	2830.45	10887	30.27	113.593	34.7444	597.02	2.61	1.78	1792.79	219.7	1.9	23	33
ZZ152	21	6	3	14	7	14	7	14	12.82	-12.43	1.69943	6.77848	0.89	0.65	7	1871.04	0.15	10801.4	15	3962.2	65	14880	8.99	113.549	34.7302	588.09	2.67	1.78	1792.07	219.6	1.4	23	33
ZZ157	13	2	4	7	5	8	6	7	15.97	-15.86	0.85519	0.24555	0.93	0.98	10	3711.08	0.09	18788.9	17	487.07	36.63	9872	13.06	113.518	34.7397	578.49	2.68	1.78	1793.6	219.5	1.1	23	33
ZZ158	12	2	4	7	4	8	6	6	5.3	-4.89	0.4551	0.25897	0.93	0.95	10	1549.29	0.11	6142.7	200	35343.9	2496.8	10059	35.59	113.616	34.7382	599.41	2.67	1.77	1790.7	219.7	1.9	23	33
ZZ159	21	5	5	13	4	17	10	10	12.97	-12.89	0.2364	7.30528	0.93	1	10	3083.87	0.09	13379	152	4609.45	101.74	11525	67.65	113.545	34.7424	583.38	2.67	1.78	1792.95	219.6	1.4	23	33
ZZ160	13	4	3	7	3	10	3	10	14.2	-14.06	0.69911	3.18038	0.93	0.83	9	25298.8	0.04	145825	123	2958.46	77.89	8517	31.22	113.534	34.7384	580.71	2.68	1.78	1793.15	219.5	1.1	23	33
ZZ161	21	3	3	16	5	16	11	10	9.87	-9.82	0.30248	2.05343	0.8	0.79	8	20890.5	0.03	88127.5	64	8191.03	87.3	12581	30.87	113.572	34.7609	591.42	2.62	1.77	1793.76	216.9	1.4	23	33
ZZ163	21	6	9	10	9	12	6	15	12.86	-12.85	1.04413	1.19517	0.64	0.92	10	2422.25	0.08	8563.31	47	4854.11	141.78	10093	39.36	113.545	34.7514	583.84	2.66	1.77	1793.44	216.9	1.4	23	33
ZZ164	17	4	5	10	4	13	5	11	15.2	-14.81	1.01866	2.8055	0.93	0.99	10	1892.77	0.18	13090.4	216	3841.78	83.86	10549	16.19	113.527	34.7282	583.21	2.68	1.79	1792.44	219.5	1.1	23	33
ZZ166	18	6	7	7	7	11	4	14	6.48	6.02	0.44247	7.92831	0.93	0.87	9	14554	0.05	83645.9	58	63234.1	1646.79	8884	37.14	113.639	34.7978	600.62	2.56	1.76	1794.95	214.3	1.7	24	34
ZZ167	23	4	10	12	6	17	9	14	3.8	-2.97	1.07144	7.82308	0.93	0.96	10	2763.76	0.12	15206.5	103	37969.9	6349.94	9358	42.81	113.634	34.7708	599.64	2.6	1.76	1793.22	214.2	2.2	24	34
ZZ168	11	1	3	7	1	10	4	7	9.09	-9	0.79281	10.609	0.69	0.89	9	2348.09	0.1	10401	162	2961.86	1856.69	13443	47.33	113.58	34.7438	594.39	2.62	1.78	1792.75	219.6	1.4	23	33
ZZ169	12	1	3	8	2	10	5	7	9.08	-9.06	0.79281	6.36012	0.93	0.95	10	4543.98	0.06	16636.9	162	5911.71	280.37	13415	37.83	113.579	34.7496	590.56	2.65	1.77	1792.55	219.6	1.4	23	33
ZZ170	11	4	4	4	6	5	4	7	6.42	-6.09	0.18544	6.60006	0.93	0.94	10	277.53	0.26	1070.11	190	53175.4	2774.23	12703	35.97	113.606	34.7383	598.75	2.65	1.77	1791.37	219.7	1.9	23	33
ZZ171	13	5	7	5	3	10	0	13	9.64	-8.81	1.06979	6.61685	0.93	0.68	7	512.79	0.19	1910.44	12	7530.67	75.18	10311	29.58	113.581	34.7823	591.52	2.6	1.76	1794.66	216.9	1.4	23	33
ZZ172	16	4	10	6	5	11	4	12	10.57	-9.87	1.06979	7.60686	0.93	0.96	10	2439.03	0.12	12285.5	25	4908.72	67.8	12911	28.21	113.572	34.7813	591.56	2.61	1.77	1794.25	216.9	1.4	23	33
ZZ173	14	5	5	8	7	7	8	6	12.61	-12.04	1.36103	6.54785	0.93	0.92	10	424.86	0.23	1780.04	72	3801.14	54.84	6365	25.43	113.552	34.781	587.13	2.62	1.77	1794.61	216.9	1.4	23	33
ZZ176	17	5	10	6	5	12	6	11	15.19	-15.04	0.54413	5.49892	0.93	0.9	10	520.67	0.29	3062.47	97	1082.1	63.48	9902	12.1	113.525	34.7374	580.71	2.68	1.78	1793.15	219.5	1.1	23	33
ZZ177	12	4	1	8	1	11	6	6	13.74	-13.66	0.64429	1.13258	0.93	1	10	572.49	0.17	2031.52	123	2647.72	77.89	8614	66.87	113.538	34.7427	583.38	2.67	1.78	1792.95	219.5	1.1	23	33
ZZ178	13	4	8	5	4	9	3	10	13.1	-13.04	0.2364	2.42198	0.93	0.99	10	2254.16	0.1	9073.13	62	4609.45	77.89	10276	67.65	113.543	34.7438	583.38	2.67	1.78	1792.95	219.6	1.4	23	33
ZZ179	16	7	7	7	7	9	6	10	14.96	-14.87	0.55322	2.96082	0.93	0.95	10	2550.54	0.11	12799.5	97	1578.57	63.48	9836	18.7	113.527	34.7413	580.71	2.68	1.78	1793.15	219.5	1.1	23	33
ZZ180	19	5	6	12	4	15	9	10	15.61	-15.4	0.54413	1.20936	0.93	1	10	451.93	0.39	3282.41	17	487.07	83.86	10037	11.93	113.522	34.7344	580.9	2.68	1.79	1792.86	219.5	1.1	23	33
ZZ184	10	3	3	7	3	7	7	3	10.69	-10.63	0.8192	3.85019	0.93	0.85	9	1094.72	0.14	4634.96	88	7221.54	93.95	12529	23.71	113.565	34.7617	589.05	2.63	1.77	1793.87	216.9	1.4	23	33
ZZ187	16	8	10	3	5	11	1	15	12.63	-12.55	1.25923	4.90594	0.93	0.97	10	2619.47	0.08	9871.43	251	3914.24	99.49	7120	22.05	113.548	34.7636	584.32	2.65	1.77	1793.96	216.9	1.4	23	33
ZZ188	12	12	6	4	5	7	2	10	13.84	-13.71	1.25923	3.32421	0.93	0.97	10	1165.46	0.13	4648.37	224	1092.88	91.03	6266	19.15	113.537	34.7673	584.32	2.65	1.77	1793.96	216.8	1.2	23	33
ZZ189	11	4	1	7	4	7	4	7	15.81	-15.74	2.0844	2.55955	0.93	0.97	10	605.37	0.25	3268.17	222	3137.62	89.87	7336	9.96	113.519	34.764	578.73	2.67	1.77	1794.14	216.8	1.2	23	33
ZZ190	26	3	10	15	7	19	6	20	6.58	6.34	0.44206	0.74608	0.93	0.78	8	10663.4	0.05	44181.5	25	16732.8	374.64	24662	38.96	113.676	34.8001	602.67	2.55	1.76	1794.82	211.4	1.5	24	34
ZZ192	15	5	7	6	5	10	3	12	6.09	4.74	0.52485	10.2806	0.71	0.68	7	9943.78	0.05	42960.6	200	11135.4	255.69	10203	62.49	113.703	34.7816	602.47	2.58	1.75	1793.82	214.3	2.2	24	34
ZZ194	27	8	8	14	9	18	9	18	6.42	6.07	0.44206	6.90752	0.33	0.81	9	16282	0.04	66775.7	25	16289.9	374.64	26587	36.86	113.679	34.7981	602.67	2.55	1.76	1794.82	211.4	1.5	24	34
ZZ200	25	9	5	13	10	15	8	17	6.62	5.99	0.71804	6.4416	0.51	0.81	9	10785.9	0.06	55253.8	86	16518.2	225.53	19575	42.73	113.686	34.7976	602.93	2.55	1.76	1794.8	211.4	1.5	24	34
ZZ202	16	3	5	10	6	10	8	8	10.95	10.28	0.92679	2.60392	0.26	0.49	5	80392.3	0.02	407482	237	9785.7	191.02	22175	77.48	113.753	34.781	602.41	2.56	1.76	1794.58	211.6	1.5	23	33
ZZ207	23	3	4	18	6	17	12	11	11.73	11.66	1.33768	1.84377	0.93	0.97	10	1155.7	0.22	7542.69	38	9404.81	144.29	10076	27.71	113.672	34.8394	605.46	2.42	1.76	1799.53	211.5	1.3	23	33
ZZ215	19	3	7	11	3	16	7	12	10.9	10.31	0.21935	5.56343	0.81	0.94	10	6352.13	0.06	26426.8	101	8810.16	101.94	12284	49.27	113.692	34.8294	605.59	2.44	1.76	1798.7	211.4	1.5	24	34
ZZ216	17	3	8	8	6	11	3	14	10.84	10.31	0.21935	5.97052	0.93	0.96	10	1343.39	0.15	6602.94	101	11497.7	99.2	13973	40.53	113.69	34.8294	605.59	2.44	1.76	1798.7	211.4	1.5	24	34
ZZ217	20	4	4	13	5	15	7	13	12.33	12.01	0.71563	6.07306	0.93	0.93	10	1542.14	0.1	5379.41	38	16179.3	109.58	10301	33.4	113.685	34.8419	606.96	2.4	1.77	1799.95	211.5	1.3	23	33
ZZ218	23	5	8	12	6	17	10	13	13.4	13.08	1.07698	4.88968	0.93	0.86	9	19331.8	0.04	91704.2	134	8664.52	124.15	11109	29.45	113.687	34.8498	609.6	2.32	1.77	1802.31	211.5	1.3	23	33
ZZ230	23	5	11	12	9	14	8	15	9.65	9.39	1.43791	0.51583	0.93	0.92	10	13330	0.06	79372	111	11182.7	132.32	10605	33.34	113.68	34.8226	604.12	2.48	1.76	1797.49	211.4	1.5	24	34
ZZ235	19	2	6	11	6	13	5	13	14.88	14.68	1.41273	1.3966	0.93	0.86	9	812.32	0.29	5850.42	155	2123.95	125.19	19665	31.36	113.682	34.8616	609.6	2.3	1.77	1803.1	211.5	1.3	23	33
ZZ236	19	3	2	16	4	15	15	4	16.29	16.06	1.41273	3.36796	0.93	0.85	9	949.19	0.15	3777.87	207	1816.37	114.87	17970	26.59	113.685	34.8718	610.4	2.3	1.77	1803.31	211.5	1.3	23	33
ZZ237	27	3	6	19	6	21	14	13	9.33	-9.33	0.67483	1.95846	0	0.62	7	52510	0.02	240917	133	2744.95	73	9465	13.68	113.66	34.6844	604.14	2.71	1.78	1788	219.4	1.7	23	33
ZZ239	17	3	6	10	3	14	7	9	11.64	11.29	0.71563	1.35115	0.93	0.98	10	9660.49	0.07	55533.8	101	12624	109.58	11007	23.37	113.686	34.8367	605.59	2.44	1.76	1798.7	211.5	1.3	23	33
ZZ245	24	1	6	17	5	19	13	11	17.51	17.2	0.96279	3.11779	0.7	0.48	5	8423.19	0.09	64436	220	3047.44	21.11	24802	30.3	113.815	34.7776	597.72	2.51	1.76	1797.66	208.8	1.3	23	33
ZZ247	23	5	7	14	8	15	10	12	13.22	12.65	0.93694	1.38347	0.11	0.77	8	30046.9	0.03	127889	201	3811.58	39.39	19051	50.36	113.774	34.7817	602.22	2.52	1.76	1796.51	211.6	1.5	23	33
ZZ248	20	2	5	15	6	14	8	12	18.46	18.46	0.5703	4.62718	0.69	0.78	8	28149.4	0.04	158718	203	3438.78	185.28	14929	13.26	113.663	34.8895	612.43	2.23	1.78	1805.69	208.5	1.2	23	33
ZZ249	27	5	11	14	9	18	9	18	5.23	4.94	0.89253	0.79168	0.92	0.82	9	5449.83	0.07	24356.4	249	13582.6	2831.97	10549	45.3	113.676	34.7898	601.88	2.59	1.76	1793.72	214.3	2.2	24	34
ZZ251	12	6	5	4	4	8	3	9	6.63	5.92	1.10264	1.68633	0.81	0.6	7	9946.84	0.07	58464.5	11	8784.89	239.37	11109	55.72	113.714	34.7753	602.87	2.59	1.76	1793.36	211.5	1.5	24	34
ZZ252	14	2	3	9	6	8	2	12	8.3	7.63	0.88797	10.6929	0.93	0.78	8	18792.6	0.04	79993.9	125	8045.28	216.62	13997	69.28	113.729	34.7776	602.83	2.59	1.76	1793.54	211.5	1.5	24	34
ZZ253	20	4	6	12	7	13	5	15	7.97	7.6	0.88797	9.52575	0.83	0.82	9	10254.4	0.05	48705.4	121	10417.6	216.62	15635	63.02	113.729	34.771	602.83	2.59	1.76	1793.54	211.5	1.5	24	34
ZZ254	24	4	5	16	5	19	9	15	6.83	6.52	1.10264	9.48547	0.93	0.84	9	10026.2	0.06	55135.3	115	13535.2	239.37	9886	67.31	113.719	34.7685	602.96	2.6	1.76	1793.15	211.5	1.5	24	34
ZZ256	26	8	6	15	10	16	8	18	10.98	10.6	0.71489	8.26842	0.93	0.86	9	991.93	0.14	3831.58	166	4168.19	187	19920	64.21	113.756	34.7746	602.41	2.56	1.76	1794.58	211.6	1.5	23	33
ZZ257	27	7	5	15	10	17	11	16	11.09	10.87	0.71489	6.5246	0.17	0.63	7	19758.7	0.04	110483	36	5426.58	187	23903	63.3	113.758	34.7697	601.13	2.59	1.75	1793.81	211.6	1.5	23	33
ZZ258	19	3	2	15	5	14	11	8	14.1	13.73	0.67781	6.21094	0.24	0.6	7	4521.55	0.09	22919.9	109	5088.83	58.73	20548	32.94	113.784	34.7771	600.85	2.54	1.76	1795.82	211.6	1.5	23	33
ZZ259	24	5	6	15	8	16	10	14	12.54	12.27	1.11816	3.45825	0.07	0.78	8	13132.5	0.05	65863.6	2	5671.57	50.73	21413	47.97	113.771	34.7723	601.53	2.56	1.76	1794.76	211.6	1.5	23	33
ZZ260	24	4	4	17	5	19	13	11	14.6	14.32	0.67781	4.82621	0.34	0.6	7	52392	0.02	257842	214	5088.83	58.73	20408	30.93	113.789	34.7746	599.31	2.53	1.76	1796.64	211.6	1.5	23	33
ZZ261	30	6	6	18	10	20	14	16	16.59	16.25	0.90452	2.84907	0.09	0.69	7	24259.2	0.03	89363.5	66	4343.11	21.11	25785	30.44	113.806	34.7783	598.54	2.52	1.76	1797.14	208.8	1.3	23	33
ZZ262	16	3	5	8	4	12	6	9	16.34	16.15	0.90452	1.05551	0.93	0.86	9	6084.62	0.08	31805.2	78	2594.88	21.11	24166	31.78	113.806	34.7717	598.54	2.52	1.76	1797.14	208.8	1.3	23	33
ZZ263	28	7	5	17	12	16	10	18	9.52	9.5	1.26441	0.99116	0.85	0.7	8	29967	0.03	146331	140	9559.49	242.6	14805	54.11	113.746	34.7577	601.76	2.61	1.75	1792.74	211.5	1.5	24	34
ZZ264	16	5	3	8	6	10	4	12	10.69	10.69	1.06916	7.72787	0.45	0.95	10	4120.82	0.06	14134.2	244	8260.74	105.73	16677	50.88	113.756	34.7545	601.07	2.61	1.75	1793.02	211.6	1.5	23	33
ZZ265	19	7	6	10	7	12	5	14	10.64	10.44	0.91717	6.68288	0.93	0.86	9	2862.45	0.15	20355.2	128	9793.48	306.27	12158	40.78	113.754	34.7383	601.11	2.63	1.75	1792.26	211.3	1.5	23	33
ZZ266	14	7	8	3	8	6	1	13	12.78	12.69	0.35205	6.40909	0.93	0.76	8	94631.9	0.02	517110	239	9768.67	220.67	17085	48.94	113.774	34.7423	600.3	2.62	1.75	1792.56	211.3	1.5	23	33
ZZ267	24	2	4	18	7	17	12	12	11.61	11.61	1.06916	5.43211	0.58	0.85	9	3551.36	0.08	15917.6	115	5035.44	75.66	18020	51.76	113.765	34.7504	600.04	2.61	1.75	1793.21	211.6	1.5	23	33
ZZ268	18	3	4	13	5	13	7	11	7.96	7.82	0.40621	5.95621	0.36	0.83	9	16189.3	0.04	74809.3	160	5872.58	191.39	10381	49.23	113.731	34.7421	602.97	2.64	1.76	1791.24	214.1	1.8	23	34
ZZ269	21	4	3	16	5	16	11	10	8.11	8.02	0.40621	7.85907	0.22	0.82	9	5427.09	0.12	43601.5	102	7349.82	191.39	12079	61.92	113.732	34.7447	602.97	2.64	1.76	1791.24	214.1	1.8	23	34
ZZ270	13	4	3	7	4	9	6	7	5.71	5.71	0.99246	8.07146	0.74	0.91	10	3905.08	0.08	17203.6	75	27952.5	291.08	11546	44.81	113.712	34.753	603.04	2.65	1.76	1791.31	211.5	1.5	24	34
ZZ271	25	4	7	17	8	17	15	10	6.94	6.05	1.2455	9.8769	0.93	0.7	8	7789.95	0.08	48179.3	24	5186.78	57.47	11293	27.63	113.715	34.7282	603.87	2.67	1.76	1790.15	214.1	1.8	23	34
ZZ272	27	5	4	19	4	23	13	14	6.72	6.6	1.23937	6.50391	0.72	0.98	10	1518.19	0.2	10353.9	19	8323.79	166.81	8691	56.6	113.72	34.7438	603.4	2.65	1.76	1791.02	214.1	1.8	23	34
ZZ282	17	3	4	10	6	11	8	9	12.86	12.8	0.35205	3.36174	0.34	0.69	7	5464.77	0.19	68974.1	58	9768.67	220.67	18366	44.12	113.775	34.7448	598.93	2.63	1.75	1792.65	211.3	1.5	23	33
ZZ283	24	4	5	17	9	15	12	12	12.32	12.31	1.09677	5.16303	0.62	0.87	9	4091.58	0.1	23629.5	85	5792.58	90.67	21167	54.08	113.771	34.7566	600.04	2.61	1.75	1793.21	211.6	1.5	23	33
ZZ284	20	2	3	15	4	16	11	9	12.02	11.93	1.11816	5.05241	0.68	0.77	8	8171.43	0.07	48543.2	85	2988.01	53.3	26303	58.57	113.768	34.7644	600.34	2.58	1.75	1794.12	211.6	1.5	23	33
ZZ285	25	4	5	17	7	18	13	12	15.27	15.26	0.82273	5.18678	0.93	0.73	8	3527.98	0.14	26126	255	6330.36	53.81	17659	34.93	113.798	34.7507	598.15	2.6	1.75	1793.89	208.8	1.3	23	33
ZZ286	12	4	4	6	6	6	2	10	15.25	15.21	0.82273	2.68504	0.93	0.9	10	886.31	0.16	3759.27	255	7879.08	52	16847	43.28	113.797	34.7446	597.71	2.63	1.75	1792.88	211.5	1.5	23	33
ZZ287	21	7	4	11	7	14	9	12	15.39	14.9	0.92673	3.17424	0.93	0.85	9	2769.77	0.15	19142.6	229	3996.3	93.96	12567	31.87	113.794	34.7251	598.08	2.64	1.75	1792.25	211.5	1.5	23	33
ZZ297	12	2	3	7	4	8	2	10	18.67	18.26	0.66933	2.13583	0.93	0.95	10	1720.96	0.24	15173.7	216	2946.13	3067.09	13009	21.43	113.824	34.7244	595.56	2.63	1.75	1792.87	211.5	1.5	23	33
ZZ299	14	5	7	7	5	9	4	10	10.59	10.53	0.91717	1.4688	0.93	0.93	10	1350.61	0.13	5778.95	231	10788.2	306.27	14292	54.72	113.755	34.745	601.11	2.63	1.75	1792.26	211.3	1.5	23	33
ZZ300	21	3	6	13	5	16	7	14	17.72	17.66	0.3543	7.21653	0.93	0.95	10	1003.74	0.13	3746.53	152	4899.06	2948.01	10409	29.6	113.819	34.7426	596.23	2.6	1.75	1793.97	211.5	1.5	23	33
ZZ301	26	3	1	23	8	18	22	4	17.91	17.87	0.3543	1.04557	0.93	0.96	10	7540.19	0.06	36052.7	234	4899.06	2948.01	9958	20.62	113.821	34.7447	595.31	2.59	1.75	1794.48	211.5	1.5	23	33
ZZ305	31	7	7	19	7	24	13	18	18.06	17.72	0.64367	2.87529	0.93	0.86	9	87245.9	0.01	341134	105	2607.87	3067.09	12236	13.39	113.82	34.7273	596.84	2.61	1.75	1793.44	211.5	1.5	23	33
ZZ306	29	5	4	21	7	22	17	12	14.51	14.12	0.92673	1.63088	0.93	0.99	10	1957.31	0.11	8490.69	11	4523.88	42.37	11042	30.29	113.787	34.7287	598.08	2.64	1.75	1792.25	211.3	1.5	23	33
ZZ307	25	5	5	18	7	18	9	16	11.92	11.41	1.04089	4.68369	0.93	0.94	10	1003.7	0.14	3988.7	14	6369.41	69.84	13306	33.37	113.763	34.728	602.14	2.64	1.76	1791.18	211.3	1.5	23	33
ZZ308	21	8	6	10	8	13	6	15	10.18	9.63	1.48124	4.802	0.85	0.92	10	27889.1	0.04	167630	76	3478.34	128.48	17084	39.87	113.747	34.7291	603.07	2.64	1.76	1791.02	214.1	1.8	23	34
ZZ323	19	4	2	13	6	13	11	8	13.35	-13.34	1.16646	0.4038	0.93	0.98	10	13410.3	0.06	87280.1	6	1440.79	60.74	11391	19.83	113.664	34.6548	610.06	2.61	1.8	1789.32	219	1.4	23	33
ZZ324	35	6	5	25	13	22	17	18	9.16	-9.1	0.41715	0.5567	0.82	0.67	7	36145	0.03	201885	133	4489.77	66.1	11763	18.46	113.651	34.6861	604.14	2.71	1.78	1788	219.4	1.7	23	33
ZZ325	16	4	5	9	3	13	7	9	6.67	6.67	0.99246	3.76675	0.93	0.87	9	3402.73	0.13	23013.5	228	20003.8	214.56	10221	44.03	113.72	34.755	603.17	2.61	1.76	1792.48	211.5	1.5	24	34
ZZ326	22	7	10	10	8	14	8	14	3.93	3.93	1.03394	9.94621	0.93	0.9	10	3829.4	0.08	17003.7	139	12713.6	1041.53	11446	49.32	113.696	34.7543	603.33	2.65	1.76	1791.25	214.3	2.2	24	34
ZZ327	25	6	12	12	10	15	2	23	2.36	1.84	1.58378	10.4569	0.93	0.81	9	7960.99	0.06	38788.1	145	23648.3	4227.33	9710	71.1	113.677	34.7642	603.1	2.62	1.76	1792.12	214.3	2.2	24	34
ZZ328	12	3	3	7	4	8	3	9	3.5	3.05	1.13593	12.0736	0.93	0.92	10	2907.59	0.1	13784.5	98	18778.2	3881.39	8943	49.55	113.676	34.7759	602.57	2.59	1.76	1793.35	214.3	2.2	24	34
ZZ329	20	3	7	11	7	13	3	17	1.12	1.1	1.12164	12.794	0.01	0.68	7	23413.6	0.03	84900.4	30	19985.4	7248.73	8371	43.96	113.658	34.7614	602	2.62	1.76	1792.41	214.2	2.2	24	34
ZZ330	21	7	8	11	8	13	6	15	2.78	2.16	0.53815	12.0848	0.93	0.94	10	2587.5	0.08	9180.04	48	22101.6	3710.36	6906	34.94	113.645	34.7693	600.33	2.63	1.76	1792.2	214.2	2.2	24	34
ZZ331	18	11	13	2	8	10	0	18	3.93	3.83	0.47229	11.3554	0.93	0.99	10	5051.01	0.07	23751.1	245	9692.34	1041.53	11531	42.02	113.695	34.7467	604.04	2.66	1.76	1790.75	217	2.2	23	34
ZZ332	18	6	5	9	5	13	7	11	5.95	5.49	1.2455	9.52259	0.93	0.91	10	8211.91	0.06	39417.2	234	5768.51	248.16	9907	35.01	113.71	34.7364	603.2	2.67	1.76	1790.59	214.1	1.8	23	34
ZZ333	20	3	3	15	1	19	8	11	3.46	-3.45	1.47551	7.7049	0.93	0.82	9	3313.75	0.08	12790.5	89	20505	1031.65	9588	28.01	113.661	34.7278	602.86	2.7	1.76	1789.5	216.9	2.2	23	33
ZZ334	18	7	9	8	7	11	3	15	5.92	-5.15	0.68879	7.68371	0.93	0.96	10	9587.62	0.07	55226	116	13555.1	968.36	11009	36.15	113.634	34.7153	600.93	2.7	1.77	1789.46	216.9	2.2	23	33
ZZ335	22	8	10	9	12	10	4	18	6.5	-5.84	0.68879	6.69824	0.72	0.93	10	2169.73	0.12	10387.7	225	13555.1	401.65	11527	43.95	113.635	34.7102	600.81	2.71	1.77	1788.94	216.9	2.2	23	33
ZZ336	19	9	10	6	9	10	3	16	7.81	-7.2	1.36798	6.07627	0.93	0.94	10	3271.82	0.09	15066.4	203	10360.7	74.61	11449	48.58	113.633	34.7002	601.19	2.71	1.78	1788.5	219.4	1.7	23	33
ZZ337	18	5	1	12	5	13	9	8	9.01	-8.98	0.41715	4.75596	0.86	0.77	8	13122.3	0.04	53983.5	133	4489.77	66.1	8886	20.71	113.655	34.687	604.14	2.71	1.78	1788	219.4	1.7	23	33
ZZ342	24	5	9	15	10	14	11	13	6.55	-6.54	1.32994	0.84538	0.55	0.94	10	3194.87	0.07	11537.4	95	24689.5	7019.14	8674	42.69	113.602	34.7565	596.85	2.59	1.78	1793.61	217	1.9	23	33
ZZ343	24	4	7	14	8	16	11	13	7.36	-7.18	0.78962	8.65326	0.93	0.9	10	694.12	0.15	2486.24	230	18084.7	1286.62	8585	29.27	113.596	34.7651	595.89	2.6	1.77	1793.61	217	1.9	23	33
ZZ344	16	7	5	6	5	11	1	15	7.56	-7.17	0.78962	8.57522	0.93	0.89	9	11127.7	0.04	42130.1	230	17402.9	254.78	9414	39.65	113.596	34.7709	596.35	2.58	1.77	1794.34	217	1.9	23	33
ZZ345	21	3	2	17	3	18	6	15	9.59	-9.53	0.30248	8.75117	0.93	0.87	9	5595.46	0.06	23419.8	64	14070.5	87.3	12128	34.82	113.575	34.7616	591.42	2.62	1.77	1793.76	216.9	1.4	23	33
