# Supplementary material for: Spatial patterns and driving factors of plant diversity along the urban–rural gradient in the context of urbanization in Zhengzhou, China
Source: PeerJ. 2024 Oct 11;12:e18261. doi: 10.7717/peerj.18261 (PMC11472805; doi:10.7717/peerj.18261)
Supplement: Supplemental Information 1 [file peerj-12-18261-s001.zip › Table 3 Generalised linear model prediction results table.xlsx]

## Sheet: All plant, tree, shrubs, herbs
Group	Factors	GDP	HP	SDP	Sealed500	BD	LSI	NL
All plant	Estimate	0.0672373	0.0851355	0.0368115	-0.0197303	0.0131892	0.0138174	-0.0170686
R²=0.21	SE	0.0182375	0.0199075	0.0174465	0.0222256	0.0206265	0.0183848	0.0210605
	z value	3.68676	4.27656	2.10997	0.887728	0.63943	0.751564	0.810455
	R²	0.0563872	0.0713972	0.0308712	0.0165465	0.0110609	0.0115877	0.0143142
Arbor Plant	Estimate	-0.00566124	0.0188561	0.0354871	-0.00777542	0.0824634	0.00662967	-
R²=0.05	SE	0.0212158	0.0339174	0.0405351	0.0230513	0.0383498	0.0207056	-
	z value	0.266841	0.555943	0.875465	0.33731	2.15029	0.320188	-
	R²	0.00193219	0.00643564	0.0121118	0.00265377	0.0281449	0.00226272	-
Shrub Plant	Estimate	0.0852435	0.0453682	0.0678744	0.00505781	0.09784	-	-0.00812064
R²=0.16	SE	0.0319618	0.0389004	0.0311189	0.0181752	0.0356435	-	0.022384
	z value	2.66705	1.16626	2.18113	0.278281	2.74496	-	0.362788
	R²	0.0431772	0.0229797	0.0343795	0.00256186	0.0495575	-	0.00411323
Herbaceous Plant	Estimate	0.0670003	0.0777467	0.00417813	-0.0637649	-0.0192431	0.00617385	-0.0381356
R²=0.17	SE	0.0243423	0.0252027	0.013169	0.0249728	0.0273418	0.0157786	0.0280711
	z value	2.75242	3.08486	0.317269	2.55337	0.703797	0.391281	1.35854
	R²	0.0411999	0.0478081	0.00256922	0.0392104	0.011833	0.00379643	0.0234504

## Sheet: Native Plant and Exotic Plant
Group	Factors	GDP	HP	SDP	Sealed500	BD	LSI	NL
Native Plant	Estimate	0.0710654	0.102301	0.00160474	-0.00473825	0.0017541	0.0115595	-0.00454029
R²=0.09	SE	0.031012	0.0313213	0.0108731	0.0170747	0.0119758	0.023577	0.0167965
	z value	2.29155	3.26617	0.147588	0.277501	0.14647	0.490285	0.270311
	R²	0.0316038	0.0454944	0.000713652	0.00210716	0.000780073	0.00514065	0.00201913
Exotic Plant	Estimate	0.0676315	0.0762724	0.0462624	-0.0245715	0.00431466	0.00446197	-0.00815605
R²=0.15	SE	0.0210183	0.0235827	0.0207776	0.0255783	0.0140578	0.0130378	0.0173728
	z value	3.21775	3.23425	2.22655	0.960641	0.306923	0.342234	0.469473
	R²	0.0446445	0.0503484	0.0305384	0.01622	0.00284817	0.00294541	0.00538392

## Sheet: Cultivated ＆Spontaneous Plant 
Group	Factors	GDP	HP	SDP	Sealed500	BD	LSI	NL
Cultivated Plant	Estimate	0.0742261	0.0899148	0.0491096	-0.015466	0.122929	0.0151405	-0.00761666
R²=0.29	SE	0.0225363	0.0246132	0.0218367	0.0238808	0.0254503	0.0219186	0.0176356
	z value	3.29362	3.65311	2.24894	0.647633	4.83014	0.690761	0.431891
	R²	0.0581418	0.0704308	0.0384678	0.0121146	0.0962908	0.0118597	0.00596618
Spontaneous Plant	Estimate	0.0025701	0.0814635	0.00365761	-0.00659941	-0.140036	0.00624561	-0.0263208
R²=0.22	SE	0.013627	0.0291536	0.0141414	0.0189476	0.0334512	0.0171985	0.0337645
	z value	0.188604	2.79429	0.258645	0.348299	4.18627	0.363148	0.77954
	R²	0.00207539	0.0657828	0.00295357	0.00532911	0.113081	0.0050434	0.0212543

## Sheet: All types of plants
Group	Factors	GDP	HP	SDP	Sealed500	BD	LSI	NL
All plant	Estimate	0.0672373	0.0851355	0.0368115	-0.0197303	0.0131892	0.0138174	-0.0170686
R²=0.21	SE	0.0182375	0.0199075	0.0174465	0.0222256	0.0206265	0.0183848	0.0210605
	z value	3.68676	4.27656	2.10997	0.887728	0.63943	0.751564	0.810455
	R²	0.0563872	0.0713972	0.0308712	0.0165465	0.0110609	0.0115877	0.0143142
Arbor Plant	Estimate	-0.00566124	0.0188561	0.0354871	-0.00777542	0.0824634	0.00662967	-
R²=0.05	SE	0.0212158	0.0339174	0.0405351	0.0230513	0.0383498	0.0207056	-
	z value	0.266841	0.555943	0.875465	0.33731	2.15029	0.320188	-
	R²	0.00193219	0.00643564	0.0121118	0.00265377	0.0281449	0.00226272	-
Shrub Plant	Estimate	0.0852435	0.0453682	0.0678744	0.00505781	0.09784	-	-0.00812064
R²=0.16	SE	0.0319618	0.0389004	0.0311189	0.0181752	0.0356435	-	0.022384
	z value	2.66705	1.16626	2.18113	0.278281	2.74496	-	0.362788
	R²	0.0431772	0.0229797	0.0343795	0.00256186	0.0495575	-	0.00411323
Herbaceous Plant	Estimate	0.0670003	0.0777467	0.00417813	-0.0637649	-0.0192431	0.00617385	-0.0381356
R²=0.17	SE	0.0243423	0.0252027	0.013169	0.0249728	0.0273418	0.0157786	0.0280711
	z value	2.75242	3.08486	0.317269	2.55337	0.703797	0.391281	1.35854
	R²	0.0411999	0.0478081	0.00256922	0.0392104	0.011833	0.00379643	0.0234504
Native Plant	Estimate	0.0710654	0.102301	0.00160474	-0.00473825	0.0017541	0.0115595	-0.00454029
R²=0.09	SE	0.031012	0.0313213	0.0108731	0.0170747	0.0119758	0.023577	0.0167965
	z value	2.29155	3.26617	0.147588	0.277501	0.14647	0.490285	0.270311
	R²	0.0316038	0.0454944	0.000713652	0.00210716	0.000780073	0.00514065	0.00201913
Exotic Plant	Estimate	0.0676315	0.0762724	0.0462624	-0.0245715	0.00431466	0.00446197	-0.00815605
R²=0.15	SE	0.0210183	0.0235827	0.0207776	0.0255783	0.0140578	0.0130378	0.0173728
	z value	3.21775	3.23425	2.22655	0.960641	0.306923	0.342234	0.469473
	R²	0.0446445	0.0503484	0.0305384	0.01622	0.00284817	0.00294541	0.00538392
Cultivated Plant	Estimate	0.0742261	0.0899148	0.0491096	-0.015466	0.122929	0.0151405	-0.00761666
R²=0.29	SE	0.0225363	0.0246132	0.0218367	0.0238808	0.0254503	0.0219186	0.0176356
	z value	3.29362	3.65311	2.24894	0.647633	4.83014	0.690761	0.431891
	R²	0.0581418	0.0704308	0.0384678	0.0121146	0.0962908	0.0118597	0.00596618
Spontaneous Plant	Estimate	0.0025701	0.0814635	0.00365761	-0.00659941	-0.140036	0.00624561	-0.0263208
R²=0.22	SE	0.013627	0.0291536	0.0141414	0.0189476	0.0334512	0.0171985	0.0337645
	z value	0.188604	2.79429	0.258645	0.348299	4.18627	0.363148	0.77954
	R²	0.00207539	0.0657828	0.00295357	0.00532911	0.113081	0.0050434	0.0212543
