# Supplementary material for: Spatial patterns and driving factors of plant diversity along the urban–rural gradient in the context of urbanization in Zhengzhou, China
Source: PeerJ. 2024 Oct 11;12:e18261. doi: 10.7717/peerj.18261 (PMC11472805; doi:10.7717/peerj.18261)
Supplement: Supplemental Information 1 [file peerj-12-18261-s001.zip › Total Species Trees, shrubs and grasses Radar map production statistic table.xlsx]

## Sheet: Total species diversity 
Total species diversity of the four sample zones
Diversity Index	East transects	North transects	South transects	Western transects
ShannonWiener-index	2.28826	2.27791	2.24421	2.3162
Simpson-index	0.734323	0.734082	0.732186	0.735082
Richness	271	225	196	240
Pielou-index	0.408463	0.420582	0.425192	0.422615

## Sheet: Diversity of trees
Diversity of trees in the four sample zones
Diversity Index	East transects	North transects	South transects	Western transects
ShannonWiener-index	1.94268	1.86473	1.82867	1.93604
Simpson-index	0.7192	0.711398	0.707387	0.719317
Richness	71	64	51	76
Pielou-index	0.45574	0.448374	0.465095	0.447047

## Sheet: Shrub diversity
Shrub diversity in four sample zones
Diversity Index	East transects	North transects	South transects	Western transects
ShannonWiener-index	2.2846	2.42019	1.89881	2.34274
Simpson-index	0.845387	0.884596	0.745088	0.85851
Richness	73	70	57	76
Pielou-index	0.532483	0.569657	0.469648	0.540957

## Sheet: Herbaceous diversity
Herbaceous diversity in the four sample zones
Diversity Index	East transects	North transects	South transects	Western transects
ShannonWiener-index	2.10634	2.05058	2.03232	1.99048
Simpson-index	0.806723	0.804109	0.802654	0.786294
Richness	163	124	116	132
Pielou-index	0.413514	0.425406	0.427533	0.40765
